# Supplementary material for: Key influences on dysglycemia across Fujian’s urban-rural divide
Source: PLoS One. 2024 Jul 31;19(7):e0308073. doi: 10.1371/journal.pone.0308073 (PMC11290630; doi:10.1371/journal.pone.0308073)
Supplement: S1 File — (XLSX) [file pone.0308073.s001.xlsx]

## Sheet: Sheet1
Number	Hyperglycemia	Residence	Gender	Age	Marital status	Education	Annual income	Medical insurance	Self-rated health	Chronic disease	Alcohol consumption frequency	Daily sleep duration	Sleep quality	PA	Sedentary behavior	BMI	Central obesity	Hypertension	Dyslipidemia
1	0	0	1	1	0	0	2	1	2	1	0	1	2	0	0	1	0	0	0
2	1	0	1	1	1	1	1	1	0	1	2	0	0	0	1	1	0	1	1
3	1	0	1	0	1	3	1	1	1	1	2	1	1	0	1	3	1	1	1
4	0	0	0	0	1	1	1	1	2	0	0	2	2	0	1	1	0	0	0
5	0	0	0	0	1	0	0	1	1	1	0	1	0	0	1	2	1	0	1
6	1	0	0	0	1	0	2	1	2	0	0	1	1	0	1	2	0	0	0
7	0	0	1	0	1	2	2	1	1	0	0	1	2	0	1	2	1	0	1
8	0	0	1	0	1	3	2	1	2	0	2	2	2	0	1	2	1	1	0
9	0	0	1	0	1	2	2	1	2	0	0	2	2	0	0	2	1	0	0
10	0	0	0	0	1	0	2	1	1	1	0	1	1	0	0	1	0	1	1
11	0	0	0	0	1	3	2	1	2	0	0	1	2	0	0	1	0	0	0
12	0	0	1	1	1	3	2	1	2	0	2	2	2	0	1	0	0	1	0
13	0	0	0	0	1	2	2	1	1	1	0	2	2	1	1	2	1	1	1
14	1	0	0	0	1	3	2	1	1	1	2	1	1	2	0	1	0	0	0
15	1	0	1	0	1	3	2	1	2	1	1	1	1	2	1	2	1	1	1
16	0	0	1	1	1	2	2	1	2	0	2	2	2	0	0	1	0	0	0
17	0	0	0	0	1	1	2	1	1	0	0	2	2	0	0	2	0	1	0
18	0	0	1	0	1	3	2	1	2	0	2	2	2	0	1	1	0	1	0
19	1	0	1	0	1	3	2	1	2	1	2	1	2	0	1	3	1	1	1
20	0	0	1	0	1	3	2	1	2	0	1	2	2	0	0	2	0	0	1
21	0	0	0	0	1	3	2	1	2	1	2	2	2	2	0	1	0	0	1
22	1	0	0	0	1	1	2	1	2	0	0	2	2	0	0	1	0	0	0
23	0	0	0	1	1	2	2	1	1	1	0	1	1	0	0	1	0	0	0
24	0	0	0	0	1	3	2	1	2	0	2	2	2	0	0	1	0	0	0
25	0	0	1	0	0	0	2	1	2	1	2	2	2	0	0	1	0	0	0
26	0	0	1	0	1	3	2	1	1	1	2	1	2	0	0	2	0	0	1
27	0	0	1	0	1	1	2	1	1	0	0	1	1	0	0	0	1	0	0
28	0	0	1	0	1	3	2	1	1	0	2	1	1	0	0	1	0	0	1
29	0	0	1	0	1	2	2	1	1	1	2	1	2	0	0	1	0	0	0
30	1	0	0	0	1	2	2	1	0	0	0	1	1	1	0	1	0	0	0
31	1	0	1	0	1	2	2	1	1	1	2	1	0	0	1	1	1	1	1
32	1	0	0	0	1	2	2	1	1	0	1	1	1	0	0	3	0	1	1
33	1	0	1	1	0	1	2	1	1	0	2	1	1	0	0	1	0	0	0
34	0	0	1	0	1	2	2	1	2	1	2	1	2	0	1	2	1	1	1
35	0	0	0	0	1	3	2	1	2	0	0	2	2	1	0	2	1	0	0
36	1	0	0	1	1	1	2	1	1	1	0	1	2	0	0	1	0	0	1
37	0	0	0	0	1	3	2	1	1	0	0	0	1	0	0	1	0	0	1
38	0	0	1	1	1	3	2	1	1	1	0	1	2	0	1	1	0	0	0
39	0	0	0	0	1	0	2	1	1	0	0	2	2	0	0	1	0	1	0
40	0	0	0	0	1	0	2	1	0	1	0	2	1	0	0	1	0	0	1
41	0	0	0	0	1	2	2	1	2	0	2	1	2	2	1	1	0	1	0
42	0	0	0	0	1	1	2	1	1	1	0	1	1	0	0	2	1	1	1
43	0	0	1	0	1	2	2	1	1	0	2	2	2	0	0	3	1	0	0
44	0	0	0	1	1	3	2	1	1	0	0	1	1	0	0	2	1	0	1
45	0	0	0	0	1	0	2	1	1	1	0	1	0	1	0	2	0	0	0
46	0	0	0	0	0	1	2	1	1	0	0	2	1	0	1	0	0	0	1
47	0	0	0	0	1	0	2	1	0	0	0	2	2	0	1	1	0	1	0
48	1	0	0	0	1	0	2	1	2	1	0	2	2	0	1	2	1	0	1
49	1	0	0	0	1	0	2	1	1	1	0	1	2	0	0	1	0	0	1
50	0	0	0	0	1	1	2	1	2	0	0	2	2	1	0	1	0	0	0
51	0	0	0	0	1	2	2	1	1	1	0	2	1	0	1	1	0	0	0
52	0	0	1	0	1	3	2	1	1	0	2	2	1	0	1	1	0	0	0
53	0	0	1	0	1	3	2	1	2	0	2	1	2	1	0	2	0	0	0
54	0	0	1	1	1	2	2	1	2	0	1	1	2	0	0	2	1	1	0
55	0	0	1	0	1	2	2	1	2	1	0	1	0	0	0	3	0	0	0
56	1	0	1	0	1	2	2	1	1	0	2	2	0	0	0	1	0	0	1
57	0	0	1	0	1	3	2	1	2	0	1	1	2	0	0	1	0	0	0
58	0	0	0	0	1	0	2	1	2	0	0	1	2	0	1	3	0	0	0
59	0	0	1	0	1	3	2	1	2	0	2	2	2	1	0	1	0	1	0
60	0	0	1	0	1	1	2	1	2	1	2	1	2	2	0	1	0	1	0
61	1	0	1	0	1	2	2	1	2	1	1	2	2	0	1	2	0	1	1
62	1	0	1	0	1	2	2	1	2	1	1	2	2	0	1	2	0	1	1
63	0	0	1	0	1	2	2	1	1	0	2	1	0	0	0	2	1	0	1
64	0	0	1	0	1	1	2	1	2	0	2	1	1	0	1	2	1	0	0
65	0	0	0	0	1	1	2	1	2	0	0	2	2	1	0	1	0	1	0
66	0	0	0	1	0	0	2	1	1	0	0	1	1	2	0	3	0	1	0
67	1	0	0	0	1	1	2	1	1	1	0	1	1	0	0	2	0	0	1
68	1	0	0	0	1	1	2	1	1	1	0	0	0	1	0	3	1	0	1
69	0	0	0	0	1	3	2	1	2	1	2	2	1	1	1	1	0	0	0
70	0	0	1	0	1	0	2	1	2	1	0	2	2	2	1	2	0	1	0
71	0	0	1	0	1	2	2	1	2	0	2	2	2	0	0	1	0	0	0
72	0	0	0	0	1	2	2	1	2	1	0	2	1	0	0	2	1	0	1
73	0	0	0	1	1	0	2	1	1	1	0	1	2	0	0	1	1	0	1
74	1	0	1	0	1	2	2	1	2	0	2	1	2	1	0	3	1	1	0
75	1	0	1	0	1	2	2	1	2	0	1	1	2	1	0	2	1	1	1
76	0	0	1	0	1	2	2	1	2	0	2	2	2	0	1	2	1	1	1
77	0	0	1	0	1	3	2	1	1	1	2	2	1	2	1	1	0	0	0
78	1	0	0	1	0	0	2	1	2	0	1	1	1	0	0	1	0	1	0
79	0	0	1	0	1	1	2	1	2	0	0	2	0	0	0	3	0	0	0
80	0	0	1	1	1	0	2	1	0	1	1	0	0	0	0	1	0	1	0
81	0	0	0	0	1	3	2	1	2	0	2	1	2	1	1	2	0	0	1
82	0	0	0	0	1	0	2	1	2	0	0	2	2	0	0	1	0	1	0
83	1	0	0	0	1	0	2	1	1	0	0	2	2	0	0	2	0	1	0
84	1	0	1	0	1	2	2	1	1	0	2	2	2	0	0	1	0	1	0
85	1	0	1	0	1	2	2	1	1	1	0	2	0	1	1	1	0	1	1
86	0	0	1	0	1	3	2	1	1	0	0	2	1	0	1	1	0	0	0
87	1	0	1	0	1	1	2	1	1	1	2	1	1	0	1	1	0	1	1
88	0	0	1	0	1	1	2	1	1	0	0	0	2	1	0	2	0	0	0
89	0	0	1	0	1	3	2	1	1	1	2	1	1	0	0	2	0	0	1
90	1	0	1	1	1	1	2	1	1	1	1	2	1	1	1	1	0	0	1
91	0	0	0	0	1	1	2	1	2	0	0	2	2	0	0	2	0	0	0
92	0	0	0	0	1	2	2	1	2	0	0	2	2	0	0	2	0	0	0
93	1	0	1	0	1	0	2	1	1	0	0	1	1	0	0	3	1	1	0
94	0	0	1	0	1	3	2	1	2	0	2	1	2	1	0	1	0	0	1
95	0	0	1	0	1	1	2	1	2	0	2	1	1	1	0	2	0	0	0
96	0	0	1	0	1	1	2	1	2	0	2	1	2	0	1	1	0	0	1
97	0	0	0	0	1	0	2	1	1	1	0	1	2	1	1	2	1	1	1
98	0	0	0	0	1	1	2	1	1	1	0	1	1	0	1	3	1	0	1
99	0	0	0	0	1	0	2	1	1	0	0	1	0	0	1	3	1	0	0
100	0	0	0	0	0	2	2	1	2	1	0	2	2	0	1	1	0	0	0
101	0	0	0	0	1	2	2	1	2	0	0	1	1	1	0	1	0	0	0
102	0	0	0	0	1	0	2	1	1	0	2	1	1	0	1	2	0	0	1
103	1	0	1	0	1	0	2	1	1	1	2	2	1	0	0	1	0	0	0
104	0	0	1	0	1	2	2	1	1	1	2	1	1	2	1	1	0	0	0
105	1	0	1	0	1	1	2	1	1	0	2	1	1	0	1	2	1	0	0
106	0	0	1	0	1	2	2	1	1	0	0	2	1	0	1	1	0	0	0
107	1	0	0	0	1	3	2	1	1	1	0	1	1	0	0	2	0	0	0
108	1	0	0	0	1	3	2	1	2	0	0	2	2	0	0	1	0	0	1
109	0	0	0	0	1	2	2	1	2	0	0	2	1	0	0	3	0	0	1
110	0	0	0	0	1	2	2	1	2	0	0	2	2	2	0	1	0	0	1
111	0	0	1	0	1	3	2	1	2	1	0	2	2	0	0	1	0	0	1
112	0	0	1	0	1	3	2	1	1	0	2	1	2	0	0	3	1	0	1
113	1	0	1	0	1	2	2	1	2	0	2	1	2	1	0	1	0	0	1
114	0	0	1	1	1	1	2	1	1	0	0	1	0	1	1	3	1	0	1
115	1	0	1	0	1	1	2	1	2	1	2	2	2	0	0	1	0	0	0
116	1	0	1	0	1	1	2	1	1	1	0	1	2	2	1	2	1	0	1
117	0	0	1	0	1	3	2	1	2	1	2	1	2	0	1	2	0	0	0
118	0	0	1	0	1	2	2	1	2	0	0	1	2	2	0	1	0	0	0
119	1	0	1	0	1	3	2	1	2	0	2	1	1	0	1	1	0	0	0
120	0	0	0	0	1	0	2	1	0	1	0	1	2	1	0	1	0	0	1
121	1	0	0	0	0	3	2	1	2	0	2	2	2	1	0	2	0	0	1
122	1	0	1	0	1	1	2	1	2	0	2	1	2	0	1	1	0	0	0
123	0	0	0	0	1	0	2	1	2	1	2	1	2	2	0	2	0	0	0
124	1	0	0	0	1	1	2	1	2	1	1	1	0	0	1	1	0	0	1
125	0	0	0	1	1	3	2	1	2	0	0	0	2	2	1	1	0	0	0
126	1	0	0	0	1	1	2	1	2	1	2	2	2	0	1	3	1	0	0
127	0	0	1	0	1	3	2	1	2	0	2	1	1	0	0	2	0	0	1
128	1	0	1	0	1	3	2	1	1	0	2	2	1	0	1	2	0	0	1
129	0	0	1	0	1	2	2	1	1	1	2	2	1	0	0	1	1	0	0
130	1	0	1	0	1	3	2	1	2	1	1	2	1	0	1	2	0	1	1
131	1	0	1	0	1	2	2	1	2	0	2	2	1	0	0	3	1	1	1
132	0	0	1	1	1	1	2	1	2	1	0	2	1	0	1	1	0	0	0
133	0	0	1	0	1	1	2	1	2	0	0	1	2	0	1	2	1	0	1
134	0	0	1	0	1	3	2	1	2	0	2	1	2	0	0	1	0	0	0
135	1	0	1	0	1	2	2	1	2	0	0	2	2	0	0	2	0	0	0
136	0	0	1	0	1	2	2	1	2	0	2	1	1	0	1	2	1	0	1
137	0	0	1	0	0	2	2	1	2	0	0	2	2	0	0	1	0	0	0
138	0	0	1	0	1	1	2	1	1	0	2	2	2	1	0	1	0	1	0
139	0	0	0	0	1	2	2	1	2	0	0	1	2	0	0	1	0	0	0
140	1	0	0	0	1	3	2	1	2	0	0	2	2	2	1	0	0	0	0
141	0	0	0	0	1	0	2	1	1	0	2	2	1	0	0	1	0	0	1
142	0	0	0	0	1	3	2	1	2	1	0	1	1	0	0	3	1	1	1
143	0	0	0	0	1	3	2	1	1	0	2	1	1	0	0	1	0	0	0
144	0	0	0	1	0	2	2	1	1	0	0	1	2	1	1	2	0	1	1
145	0	0	0	0	1	0	2	1	1	0	0	1	2	0	0	2	0	0	1
146	1	0	0	0	1	1	2	1	1	0	2	2	1	0	0	1	0	0	0
147	1	0	0	0	1	3	2	1	1	0	1	1	2	0	1	2	1	0	1
148	1	0	0	0	1	2	2	1	2	0	0	2	2	0	0	2	0	0	0
149	0	0	0	0	1	3	2	1	1	1	0	2	0	0	1	1	0	0	0
150	0	0	0	0	1	3	2	1	2	0	0	2	2	2	1	1	0	0	0
151	0	0	0	0	1	3	2	1	1	0	1	1	1	0	0	2	1	0	0
152	0	0	0	0	1	3	2	1	2	1	0	2	2	2	1	0	0	0	0
153	0	0	1	0	1	3	2	1	2	0	2	1	1	1	0	3	1	0	0
154	0	0	1	0	1	2	2	1	1	1	2	2	0	1	1	1	0	0	1
155	0	0	1	0	1	0	2	1	2	0	2	1	2	0	0	3	1	0	1
156	0	0	1	0	1	3	2	1	2	0	0	1	2	1	0	1	0	0	0
157	1	0	1	0	1	3	2	1	1	1	1	1	0	1	0	2	1	0	0
158	0	0	0	0	0	0	2	1	1	0	0	1	1	0	0	1	0	1	0
159	0	0	0	0	1	0	2	1	1	0	0	1	1	0	1	2	0	0	0
160	0	0	0	0	1	0	2	1	1	0	2	2	1	0	1	1	1	0	1
161	0	0	0	0	1	0	2	1	1	0	0	1	1	0	1	1	0	0	0
162	0	0	0	0	1	0	2	1	2	0	0	1	2	1	0	2	0	0	0
163	0	0	0	0	1	3	2	1	2	0	0	1	0	0	1	1	0	0	0
164	0	0	0	0	1	2	2	1	1	1	1	2	2	0	1	0	0	0	0
165	0	0	0	0	1	3	2	1	1	1	2	2	2	1	0	1	0	0	0
166	0	0	0	0	0	2	2	1	2	1	0	1	2	1	0	1	0	0	0
167	0	0	1	1	1	0	2	1	1	0	2	0	0	0	0	1	0	1	0
168	0	0	1	0	1	3	2	1	1	1	2	1	1	1	1	3	1	1	0
169	1	0	1	0	1	2	2	1	2	1	2	1	2	1	1	2	0	1	1
170	0	0	1	0	1	1	2	1	2	0	2	1	1	0	1	3	1	1	1
171	0	0	1	0	1	3	2	1	1	1	2	1	0	1	0	3	1	1	0
172	0	0	1	0	1	2	2	1	2	0	2	2	2	1	1	2	1	0	0
173	1	0	1	0	1	2	2	1	2	1	0	2	2	0	0	2	1	0	1
174	1	0	1	0	1	2	2	1	1	0	0	1	1	0	0	1	0	0	0
175	0	0	1	0	1	3	2	1	1	0	2	2	2	0	1	1	0	0	0
176	0	0	1	0	1	1	2	1	1	0	1	2	2	0	1	2	0	0	1
177	0	0	1	1	1	1	2	1	1	0	2	0	2	2	0	1	0	0	0
178	0	0	1	0	1	2	2	1	2	0	2	2	1	0	1	2	0	0	0
179	0	0	1	0	1	3	2	1	1	0	0	2	2	0	0	1	0	0	0
180	0	0	1	0	1	3	2	1	1	0	0	1	0	0	1	2	0	0	1
181	0	0	1	0	1	2	2	1	1	0	2	2	1	0	1	1	0	0	1
182	1	0	1	0	1	2	2	1	1	1	2	0	0	1	0	2	0	0	0
183	1	0	1	1	1	1	2	1	1	1	0	2	2	2	1	2	0	0	1
184	0	0	1	0	1	2	2	1	2	0	1	1	2	0	0	1	0	0	0
185	1	0	0	0	1	0	2	1	2	1	0	2	2	0	1	3	1	0	0
186	0	0	0	0	1	0	2	1	1	0	0	2	2	0	0	2	0	1	0
187	0	0	0	0	1	3	2	1	2	0	0	2	2	2	1	1	0	0	0
188	1	0	0	0	1	0	2	1	2	0	0	1	2	0	0	2	0	0	1
189	1	0	0	0	1	3	2	1	2	1	2	1	2	1	1	2	0	0	1
190	1	0	0	0	1	0	2	1	2	1	0	1	0	0	0	1	0	0	0
191	0	0	0	0	1	2	2	1	2	1	0	1	2	0	0	1	1	0	0
192	0	0	0	0	1	3	2	1	2	0	2	1	2	0	1	1	0	0	0
193	1	0	1	0	1	3	2	1	1	1	1	1	1	1	0	1	0	1	0
194	0	0	1	0	1	3	2	1	2	0	2	2	2	0	1	1	1	0	0
195	0	0	1	0	1	0	2	1	1	0	0	2	2	0	1	3	1	0	1
196	1	0	1	0	1	1	2	1	1	1	1	1	2	0	0	1	0	1	1
197	1	0	1	1	1	3	2	1	1	1	2	2	1	0	0	2	1	1	1
198	0	0	1	0	1	1	2	1	2	1	2	1	2	2	0	1	0	1	0
199	1	0	1	0	1	1	2	1	0	1	0	2	2	2	0	2	1	1	1
200	1	0	1	0	1	2	2	1	1	0	2	2	2	1	0	1	0	1	1
201	1	0	1	0	1	2	2	1	2	0	2	2	2	0	0	2	0	1	1
202	1	0	1	1	1	2	2	1	1	0	0	2	2	0	0	1	0	1	1
203	0	0	1	0	0	3	2	1	1	1	2	1	2	1	0	2	1	1	1
204	0	0	1	0	1	2	2	1	2	0	2	2	2	0	1	3	0	0	0
205	1	0	1	0	1	3	2	1	2	0	2	1	2	0	0	3	1	0	0
206	0	0	1	0	1	2	2	1	2	1	2	1	2	1	1	3	1	0	0
207	1	0	1	0	1	2	2	1	2	0	2	2	1	0	1	3	1	0	0
208	1	0	1	1	1	0	2	1	1	1	0	2	1	1	0	2	0	1	1
209	0	0	1	1	1	0	2	1	1	0	0	1	2	0	0	2	1	0	1
210	0	0	1	0	1	3	2	1	1	0	0	1	2	0	0	1	0	0	1
211	0	0	1	0	0	3	2	1	2	0	2	1	2	0	1	1	0	0	0
212	0	0	1	0	1	2	2	1	2	0	2	1	2	0	0	1	0	0	0
213	0	0	1	0	1	1	2	1	1	1	0	1	2	1	0	2	0	0	0
214	0	0	0	0	1	2	2	1	2	0	1	2	2	0	0	1	0	0	0
215	1	0	1	0	1	2	2	1	2	0	1	2	2	1	1	3	1	0	1
216	0	0	1	0	0	2	2	1	2	0	2	1	0	0	1	3	1	0	1
217	0	0	1	0	1	2	2	1	0	1	0	0	0	0	1	1	0	0	1
218	0	0	0	0	1	1	2	1	2	0	0	1	1	2	0	1	0	0	0
219	0	0	1	0	1	3	2	1	1	1	1	2	2	2	1	2	1	0	0
220	0	0	1	0	0	1	2	1	0	1	0	2	2	2	0	2	1	1	1
221	0	0	1	1	1	0	2	1	1	0	0	1	1	0	0	1	0	0	0
222	0	0	1	0	1	1	2	1	0	1	0	1	0	1	0	2	1	0	0
223	0	0	0	0	1	3	2	1	2	1	0	1	2	0	0	3	1	0	1
224	1	0	0	0	1	0	2	1	1	1	0	0	0	0	0	2	0	1	0
225	1	0	1	1	1	2	2	1	1	0	2	0	2	1	1	2	1	0	0
226	1	0	1	0	1	3	2	1	2	0	0	1	2	1	1	2	0	0	1
227	1	0	1	0	1	3	2	1	1	1	1	2	1	0	0	2	1	0	1
228	0	0	1	0	0	3	2	1	2	0	0	1	2	1	1	1	0	0	0
229	0	0	1	0	1	0	2	1	2	1	1	1	2	1	1	1	0	0	0
230	1	0	1	0	1	3	2	1	1	1	0	2	1	1	0	2	1	1	1
231	1	0	0	0	1	0	2	1	0	0	0	1	0	0	0	1	0	1	0
232	1	0	0	0	1	0	2	1	2	1	0	2	2	0	0	1	0	0	0
233	0	0	0	0	0	3	2	1	1	0	2	1	1	0	1	1	0	0	1
234	1	0	0	0	1	2	2	1	1	1	2	2	2	1	1	2	0	0	1
235	0	0	0	0	0	3	2	1	2	0	0	2	1	1	0	1	0	0	0
236	1	0	1	0	1	3	2	1	1	0	2	2	1	0	1	3	1	1	1
237	1	0	1	0	1	3	2	1	2	0	2	2	2	2	0	1	0	1	1
238	0	0	1	0	1	3	2	1	2	0	0	2	2	0	1	1	0	0	1
239	1	0	1	0	1	0	2	1	1	0	2	1	1	0	1	1	0	0	1
240	1	0	1	0	1	2	2	1	2	0	0	2	1	1	0	2	0	0	1
241	1	0	1	1	1	1	2	1	2	1	0	1	2	0	1	2	0	0	1
242	1	0	0	0	1	0	2	1	1	1	2	1	1	0	0	2	0	1	0
243	1	0	0	0	1	1	2	1	1	1	2	1	2	0	1	2	1	1	0
244	0	0	0	0	1	2	2	1	2	0	0	1	2	1	1	1	1	1	0
245	1	0	0	0	1	0	2	1	0	1	0	2	1	0	1	1	1	0	1
246	0	0	0	0	1	0	2	1	0	0	0	1	0	0	1	2	0	0	0
247	0	0	0	0	1	2	2	1	1	0	2	2	1	0	1	2	0	0	0
248	0	0	0	0	1	2	2	1	1	0	2	2	1	0	1	0	0	0	0
249	0	0	0	0	1	0	2	1	2	0	0	2	2	0	0	1	0	0	0
250	0	0	1	0	1	3	2	1	1	1	2	0	1	0	1	1	0	1	0
251	1	0	1	0	1	3	2	1	1	0	2	2	2	1	0	2	1	1	0
252	1	0	1	1	1	3	2	1	1	0	2	2	2	1	0	2	0	0	1
253	1	0	1	0	1	1	2	1	1	1	2	1	1	0	1	2	0	0	1
254	0	0	1	0	1	2	2	1	2	0	0	1	2	0	1	2	1	0	0
255	0	0	1	0	1	3	2	1	2	0	2	2	2	0	1	1	0	0	0
256	0	0	1	0	1	2	2	1	1	0	0	1	2	0	0	1	0	0	0
257	0	0	0	0	1	0	2	1	1	1	0	2	2	2	0	1	0	0	1
258	1	0	0	1	1	1	2	1	1	1	0	1	1	2	0	2	1	0	1
259	0	0	0	0	1	2	2	1	2	1	1	2	2	1	0	2	0	0	0
260	1	0	0	0	1	3	2	1	1	1	2	2	2	0	1	1	0	0	0
261	0	0	0	0	1	3	2	1	2	0	2	1	2	2	0	1	0	0	0
262	0	0	0	0	1	0	2	1	2	1	0	2	2	1	0	3	1	1	1
263	0	0	0	0	1	1	2	1	1	1	0	2	2	0	0	1	0	0	1
264	0	0	0	0	1	1	2	1	2	0	2	1	2	0	0	1	1	1	0
265	0	0	0	0	1	3	2	1	1	0	2	0	1	0	1	3	0	0	0
266	0	0	0	0	1	2	2	1	2	1	0	1	2	2	0	2	1	0	0
267	1	0	0	0	1	3	2	1	2	1	0	2	2	0	0	3	0	0	1
268	0	0	0	0	1	2	2	1	2	0	2	2	2	2	0	1	0	0	1
269	0	0	0	0	1	0	2	1	1	1	0	1	2	1	0	1	0	0	1
270	0	0	0	1	1	0	2	1	1	1	2	1	0	0	0	2	0	0	0
271	1	0	0	0	1	3	2	1	2	0	0	2	2	0	0	1	0	0	0
272	1	0	0	0	1	1	2	1	1	1	0	1	1	0	0	2	0	0	1
273	0	0	0	0	1	1	2	1	2	1	0	1	1	0	0	1	0	0	0
274	1	0	0	0	1	2	2	1	2	0	0	2	2	2	0	2	0	0	0
275	0	0	0	0	1	3	2	1	2	0	0	1	1	1	0	1	0	0	1
276	0	0	0	0	1	0	2	1	2	1	0	2	2	0	0	1	0	0	1
277	1	0	1	0	1	0	2	1	1	1	0	1	2	0	0	2	0	1	0
278	1	0	1	0	1	3	2	1	1	0	2	1	1	1	0	2	1	1	1
279	0	0	1	1	1	0	2	1	1	0	2	2	2	2	0	2	0	0	0
280	1	0	1	0	1	2	2	1	1	1	2	2	2	1	1	3	1	0	1
281	0	0	1	0	1	3	2	1	2	0	0	1	2	0	1	2	0	0	0
282	0	0	1	0	1	2	2	1	2	0	2	2	2	2	1	2	0	1	0
283	0	0	1	0	1	2	2	1	2	0	2	2	2	0	0	3	1	1	1
284	0	0	1	0	1	2	2	1	2	0	2	2	2	0	0	2	1	1	1
285	1	0	1	1	1	0	2	1	1	1	2	1	2	1	1	1	0	1	1
286	0	0	1	1	1	0	2	1	2	1	0	2	2	1	1	1	0	1	1
287	1	0	1	0	1	3	2	1	0	1	2	1	2	0	0	3	1	1	1
288	0	0	1	1	1	3	2	1	2	1	0	1	2	2	1	2	0	1	1
289	1	0	1	0	1	0	2	1	1	1	2	1	1	0	0	1	0	1	0
290	0	0	1	0	1	0	2	1	2	0	2	2	2	0	0	1	0	0	0
291	1	0	1	0	1	3	2	1	2	1	1	1	2	0	0	2	1	0	0
292	0	0	1	0	1	1	2	1	1	1	2	1	2	2	0	1	0	0	1
293	0	0	1	0	1	3	2	1	1	1	2	2	1	1	0	2	1	0	1
294	0	0	1	1	1	1	2	1	1	1	1	2	1	2	0	1	0	0	1
295	0	0	1	0	1	2	2	1	2	0	0	2	2	0	1	2	1	0	0
296	0	0	1	0	0	2	2	1	1	0	0	1	2	0	0	1	0	0	0
297	0	0	1	0	1	0	2	1	2	0	2	1	2	0	0	1	0	0	0
298	0	0	1	0	1	3	2	1	1	0	2	1	1	0	1	1	0	0	0
299	0	0	0	1	1	1	2	1	1	1	0	1	2	0	0	1	0	0	1
300	1	0	0	0	1	3	2	1	2	0	1	2	2	0	0	1	0	0	0
301	1	0	1	0	1	3	2	1	1	1	0	2	2	2	0	2	1	1	1
302	0	0	1	1	1	0	2	1	1	1	0	0	0	0	0	1	0	0	0
303	0	0	1	0	1	0	2	1	1	1	0	2	2	0	0	1	0	0	1
304	0	0	0	1	1	0	2	1	2	0	0	1	1	0	0	1	0	0	1
305	0	0	0	0	1	1	2	1	2	1	0	1	0	0	0	1	0	0	1
306	0	0	0	0	1	3	2	1	2	0	0	2	2	0	1	1	0	0	0
307	0	0	0	0	1	3	2	1	2	0	0	1	2	0	1	2	0	0	1
308	1	0	1	1	1	1	2	1	1	0	1	2	2	0	0	1	0	0	0
309	1	0	1	0	1	0	2	1	2	1	2	1	1	1	0	2	1	1	1
310	1	0	0	0	1	1	2	1	0	1	0	1	1	0	0	2	1	1	1
311	0	0	1	0	1	2	2	1	1	1	2	2	2	0	0	2	0	0	1
312	1	0	1	0	1	1	2	1	1	1	0	2	1	0	0	2	0	0	1
313	0	0	0	0	1	3	2	1	1	0	2	2	1	0	1	1	0	1	0
314	1	0	0	0	1	0	2	1	1	0	0	2	1	0	0	2	1	0	0
315	0	0	0	0	1	3	2	1	1	0	0	2	2	1	0	1	0	0	0
316	1	0	0	0	1	3	2	1	1	1	2	1	2	0	1	1	1	1	1
317	1	0	0	0	1	0	2	1	1	1	0	1	2	0	0	1	0	0	1
318	0	0	0	0	1	3	2	1	2	0	0	1	2	0	0	2	1	0	1
319	0	0	0	0	1	0	2	1	2	0	0	2	1	0	1	1	0	0	0
320	1	0	0	0	1	3	2	1	1	1	1	1	1	0	0	2	1	0	0
321	0	0	0	0	1	3	2	1	2	1	2	1	1	0	1	1	0	0	1
322	1	0	0	0	0	3	2	1	2	0	2	1	1	0	1	1	0	0	0
323	0	0	0	0	0	3	2	1	2	0	0	2	2	1	1	1	0	0	0
324	0	0	0	0	1	3	2	1	2	0	0	2	2	1	1	1	0	0	0
325	0	0	1	0	1	2	2	1	0	1	2	1	2	0	1	2	0	1	0
326	0	0	1	0	1	3	2	1	1	1	2	1	0	0	1	1	0	1	1
327	0	0	1	0	1	3	2	1	2	1	2	0	1	0	1	3	1	1	1
328	0	0	1	0	0	3	2	1	2	1	1	2	2	1	0	2	0	0	0
329	0	0	1	0	1	2	2	1	2	1	0	1	1	0	0	1	0	0	1
330	1	0	1	0	1	3	2	1	1	1	2	2	2	1	0	2	0	0	0
331	1	0	1	0	1	3	2	1	1	0	2	2	1	0	1	2	0	0	1
332	0	0	1	0	1	3	2	1	2	0	0	1	2	0	1	1	0	0	0
333	0	0	1	0	1	3	2	1	2	0	1	2	2	0	1	0	0	0	0
334	1	0	0	1	1	0	2	1	1	1	0	2	1	1	0	1	0	1	1
335	1	0	0	0	1	0	2	1	1	1	0	1	2	1	1	3	1	1	1
336	0	0	0	1	0	0	2	1	2	0	0	1	2	1	0	1	0	0	1
337	0	0	0	0	1	1	2	1	1	0	0	2	2	0	0	1	0	0	0
338	0	0	0	0	1	0	2	1	1	0	0	0	0	0	1	0	0	0	1
339	0	0	0	0	1	0	2	1	1	1	0	1	0	0	0	1	0	0	0
340	0	0	0	0	1	2	2	1	2	0	0	1	2	0	0	1	0	0	1
341	0	0	0	0	1	0	2	1	1	0	0	1	1	0	0	0	0	0	0
342	0	0	0	0	1	3	2	1	2	0	2	2	1	1	1	1	0	0	1
343	0	0	1	1	1	0	2	1	2	0	0	1	2	1	0	1	0	1	1
344	1	0	1	0	1	2	2	1	2	1	0	2	2	0	0	3	1	1	1
345	0	0	1	0	1	3	2	1	2	0	0	2	2	0	1	2	0	1	0
346	0	0	1	0	1	2	2	1	1	1	2	1	1	1	1	1	0	1	0
347	1	0	1	0	1	3	2	1	2	0	0	0	2	0	1	2	0	0	0
348	0	0	1	0	1	3	2	1	1	0	0	1	2	1	0	2	0	0	1
349	0	0	1	0	1	2	2	1	1	0	0	1	2	1	0	2	0	0	0
350	1	0	1	0	0	3	2	1	2	0	0	1	2	2	0	2	1	0	1
351	0	0	1	0	1	0	2	1	2	0	2	2	2	1	0	1	0	0	0
352	1	0	0	0	1	3	2	1	2	0	1	2	2	0	0	1	0	1	0
353	0	0	0	0	0	3	2	1	2	0	2	1	1	0	0	0	0	0	0
354	1	0	0	1	0	0	2	1	2	0	0	2	2	0	0	2	1	1	0
355	1	0	0	0	1	2	2	1	1	0	0	1	2	1	0	2	0	1	1
356	0	0	0	0	1	0	2	1	2	1	0	2	2	1	0	1	1	1	1
357	1	0	0	0	1	1	2	1	2	1	0	2	2	1	0	1	1	0	1
358	0	0	0	0	1	0	2	1	2	1	0	1	2	1	1	2	1	1	1
359	0	0	0	1	1	0	2	1	2	1	1	1	2	0	1	2	1	0	1
360	1	0	0	0	1	1	2	1	2	1	0	0	1	1	0	2	0	0	1
361	0	0	0	0	0	0	2	1	2	0	0	2	1	0	0	1	0	0	0
362	1	0	0	0	1	3	2	1	1	1	0	1	1	0	1	1	0	0	0
363	0	0	0	0	1	0	2	1	2	0	0	1	2	0	1	0	0	0	0
364	1	0	0	0	1	2	2	1	2	1	0	0	0	0	1	1	0	0	0
365	1	0	0	0	1	1	2	1	2	1	0	1	2	0	0	2	0	0	1
366	0	0	0	0	1	3	2	1	2	0	0	2	2	0	0	0	0	0	0
367	0	0	0	0	1	2	2	1	1	1	0	2	2	2	1	1	1	0	0
368	0	0	0	0	1	3	2	1	2	0	0	2	2	0	1	1	0	0	0
369	0	0	0	0	1	2	2	1	2	0	1	1	1	2	0	2	0	0	0
370	0	0	0	0	1	3	2	1	2	0	2	1	2	0	1	0	0	0	0
371	0	0	0	0	1	3	2	1	2	0	0	2	2	0	1	1	0	0	0
372	0	0	0	0	0	3	2	1	2	0	0	2	2	0	1	0	0	0	0
373	0	0	0	0	1	3	2	1	2	0	0	1	2	0	1	1	1	0	0
374	0	0	0	0	1	3	2	1	2	0	0	2	2	0	1	1	0	0	0
375	0	0	0	0	0	3	2	1	2	0	0	2	2	0	1	1	0	0	0
376	1	0	0	0	1	0	2	1	1	1	0	2	2	0	1	2	1	0	1
377	1	0	0	0	1	0	2	1	1	1	0	2	1	0	0	2	1	0	0
378	0	0	0	0	1	3	2	1	2	0	0	2	1	1	0	2	0	0	1
379	0	0	0	0	1	1	2	1	1	1	0	0	1	2	0	1	0	0	1
380	0	0	0	0	1	3	2	1	2	0	2	1	2	0	1	1	0	0	0
381	0	0	0	0	1	3	2	1	2	0	2	1	2	0	1	1	0	0	0
382	0	0	0	0	1	3	2	1	2	0	2	1	2	0	0	1	0	0	0
383	0	0	0	0	1	0	2	1	2	0	2	2	2	0	0	1	0	0	0
384	0	0	0	0	1	3	2	1	2	0	2	1	2	0	1	1	0	0	0
385	0	0	0	0	1	2	2	1	2	0	0	2	2	0	0	1	0	0	0
386	0	0	0	0	1	2	2	1	2	0	0	2	1	0	0	1	0	0	0
387	0	0	1	0	1	2	2	1	2	0	2	1	1	0	1	3	1	1	1
388	0	0	1	1	1	3	2	1	2	0	1	2	2	2	1	1	0	1	1
389	0	0	1	0	1	3	2	1	1	1	1	0	1	1	0	1	0	1	1
390	1	0	1	1	1	1	2	1	1	1	0	1	1	0	1	1	1	1	1
391	0	0	1	1	1	3	2	1	2	0	0	2	2	0	0	1	1	1	1
392	0	0	1	1	1	0	2	1	1	1	2	1	2	0	1	1	0	0	1
393	1	0	1	1	1	2	2	1	2	1	0	1	2	1	0	1	1	0	1
394	0	0	1	0	1	3	2	1	2	0	0	1	2	0	0	1	0	0	0
395	0	0	1	0	1	3	2	1	2	0	0	1	2	0	0	1	0	0	0
396	0	0	1	0	1	3	2	1	2	0	2	2	2	1	1	1	1	0	0
397	1	0	1	0	1	2	2	1	2	0	2	1	2	0	0	1	0	0	0
398	1	0	1	0	1	3	2	1	1	1	2	2	1	1	0	1	0	0	0
399	0	0	1	0	1	3	2	1	2	0	2	2	2	0	0	1	0	0	0
400	0	0	1	0	1	3	2	1	2	0	2	2	2	0	1	1	1	0	0
401	0	0	1	0	0	3	2	1	2	0	2	2	2	0	1	1	1	0	0
402	1	0	1	0	1	2	2	1	0	1	2	1	0	1	1	2	0	0	1
403	0	0	1	0	1	3	2	1	2	0	0	2	1	0	1	0	0	0	0
404	0	0	1	0	1	3	2	1	2	0	0	1	2	1	1	1	0	0	0
405	0	0	1	0	1	0	2	1	2	0	2	1	2	0	0	1	0	0	0
406	0	0	1	0	1	3	2	1	2	0	2	1	1	0	0	1	0	0	0
407	0	0	1	0	1	3	2	1	2	0	2	2	2	1	1	1	0	0	0
408	0	0	1	0	1	3	2	1	2	0	1	2	2	0	1	1	0	0	0
409	0	0	1	0	1	1	2	1	2	0	1	1	2	0	1	1	0	0	0
410	0	0	1	0	1	3	2	1	2	0	1	1	2	0	0	1	0	0	0
411	0	0	0	0	1	0	2	1	2	1	0	1	2	1	0	2	0	0	0
412	0	0	0	0	1	2	2	1	1	1	2	1	2	0	0	2	1	0	1
413	0	0	0	0	1	2	2	1	2	1	0	1	2	0	0	1	0	0	1
414	1	0	0	0	1	3	2	1	1	0	2	1	1	1	0	1	0	0	0
415	0	0	0	0	1	3	2	1	2	0	2	1	2	0	1	1	0	0	0
416	0	0	1	0	1	3	2	1	2	0	2	2	2	0	1	1	1	0	0
417	0	0	1	0	1	2	2	1	2	0	0	1	2	0	1	1	1	1	0
418	0	0	1	0	1	2	2	1	2	0	0	1	2	0	0	1	0	0	0
419	0	0	1	1	1	3	2	1	1	1	1	2	1	0	0	3	0	1	0
420	0	0	0	0	1	0	2	1	2	0	0	2	2	0	1	2	1	1	0
421	0	0	1	0	1	2	2	1	2	1	2	2	2	0	0	2	0	1	1
422	1	0	0	0	1	2	2	1	1	1	2	0	1	0	0	2	1	1	0
423	0	0	0	0	1	0	2	1	2	1	0	1	2	0	0	1	0	0	0
424	0	0	0	0	0	3	2	1	1	1	2	1	2	1	1	2	0	0	1
425	0	0	0	0	1	3	2	1	2	0	2	1	2	0	1	1	0	0	1
426	0	0	0	0	1	3	2	1	2	0	0	2	1	1	0	1	0	0	0
427	0	0	1	0	0	3	2	1	0	0	1	0	1	2	1	1	0	0	0
428	0	0	1	0	1	0	2	1	1	1	0	2	1	0	1	1	0	0	0
429	0	0	1	0	1	3	2	1	1	0	2	1	1	0	1	1	0	0	0
430	0	0	0	1	1	3	2	1	0	1	0	1	0	2	1	1	0	1	1
431	0	0	0	0	1	2	2	1	1	0	2	2	1	1	0	1	0	0	0
432	0	0	1	0	1	3	2	1	0	1	2	1	1	1	1	2	1	1	1
433	0	0	1	0	1	3	2	1	2	0	0	1	2	1	0	2	0	0	0
434	1	0	1	0	1	3	2	1	1	0	1	2	2	0	0	1	0	0	0
435	0	0	1	0	1	3	2	1	2	0	0	1	2	1	0	1	0	0	0
436	0	0	0	0	1	1	2	1	1	1	1	2	1	2	0	1	0	1	0
437	1	0	0	0	1	3	2	1	2	0	2	2	2	1	0	1	0	0	0
438	0	0	0	0	1	2	2	1	1	0	0	1	0	2	0	2	1	0	0
439	0	0	0	0	1	2	2	1	1	0	0	2	2	0	0	1	0	0	1
440	0	0	1	0	1	3	2	1	1	0	0	1	1	0	0	2	1	1	0
441	0	0	1	0	1	3	2	1	1	1	2	2	2	0	1	1	0	0	0
442	1	0	0	1	1	2	2	1	2	1	0	1	2	1	0	2	1	1	0
443	0	0	0	0	1	3	2	1	1	1	0	2	1	1	1	1	0	0	1
444	0	0	0	0	1	3	2	1	2	0	0	1	2	1	1	1	0	0	0
445	0	0	1	1	1	1	2	1	2	1	0	1	2	0	1	2	1	1	1
446	0	0	1	0	1	2	2	1	1	1	0	2	2	0	1	2	0	0	1
447	0	0	0	0	0	3	2	1	1	1	2	2	1	0	0	1	0	0	0
448	0	0	0	0	1	3	2	1	1	1	2	2	1	0	0	1	0	0	0
449	1	0	1	0	1	3	2	1	1	0	2	1	2	0	1	2	0	1	0
450	1	0	1	0	1	3	2	1	2	0	2	2	2	1	1	2	1	0	0
451	1	0	1	0	1	3	2	1	1	1	0	1	2	0	0	1	0	0	0
452	1	0	1	0	0	3	2	1	1	0	2	2	2	0	1	1	0	0	1
453	1	0	1	0	1	3	2	1	2	0	0	2	2	0	0	1	0	0	1
454	1	0	1	0	0	3	2	1	2	0	0	1	2	1	1	2	0	0	1
455	0	0	1	0	1	2	2	1	2	0	0	2	2	0	0	1	0	0	1
456	0	0	0	0	1	0	2	1	0	1	0	2	1	1	0	0	0	1	0
457	0	0	0	0	1	1	2	1	2	0	0	2	2	1	0	1	0	0	1
458	0	0	0	0	1	2	2	1	1	0	0	2	1	0	0	2	0	0	1
459	1	0	0	0	1	2	2	1	2	0	0	2	2	0	0	1	0	0	0
460	0	0	0	0	0	0	2	1	1	0	0	1	1	0	1	1	0	0	0
461	0	0	1	0	1	3	2	1	2	0	0	1	2	1	0	2	1	1	1
462	1	0	1	0	1	1	2	1	2	0	2	1	2	0	1	2	1	0	1
463	0	0	1	0	1	2	2	1	2	0	1	1	1	0	0	3	1	1	0
464	0	0	1	1	1	1	2	1	1	1	1	2	2	1	1	1	0	1	1
465	0	0	1	0	1	3	2	1	1	1	1	1	2	1	0	2	1	1	1
466	0	0	1	0	1	2	2	1	1	0	2	2	2	0	0	1	0	0	0
467	0	0	1	0	1	2	2	1	2	0	1	2	2	0	0	1	0	0	0
468	1	0	1	0	0	3	2	1	2	0	0	1	2	1	1	2	0	0	0
469	1	0	1	0	1	1	2	1	1	0	2	2	2	0	0	1	0	0	0
470	1	0	0	0	0	0	2	1	1	0	2	2	2	2	0	3	1	1	0
471	0	0	0	0	1	2	2	1	2	0	1	1	2	2	0	2	0	0	0
472	0	0	0	0	1	0	2	1	0	1	0	1	1	2	0	1	0	0	0
473	0	0	0	0	1	2	2	1	1	1	2	2	1	0	0	1	0	0	0
474	0	0	0	0	1	1	2	1	1	1	0	2	1	1	0	2	1	0	1
475	0	0	0	0	1	3	2	1	2	0	2	2	1	0	0	1	0	0	0
476	1	0	0	0	1	0	2	1	2	1	0	2	1	0	0	1	0	1	1
477	0	0	0	0	1	0	2	1	1	0	1	1	2	0	0	2	0	1	1
478	1	0	0	0	1	0	2	1	1	0	0	0	0	0	0	2	1	1	1
479	0	0	0	0	1	2	2	1	2	1	0	1	2	1	0	1	0	1	0
480	0	0	0	0	1	1	2	1	1	0	0	2	2	0	0	1	0	1	0
481	1	0	0	0	1	0	2	1	2	0	0	2	1	0	0	1	1	0	0
482	0	0	0	1	1	0	2	1	0	0	0	0	0	0	1	1	1	0	1
483	1	0	0	0	1	2	2	1	0	1	0	1	2	0	1	2	1	0	1
484	0	0	0	0	1	2	2	1	2	0	0	2	2	0	1	2	0	0	0
485	0	0	0	0	1	3	2	1	2	1	0	2	2	0	0	2	0	0	0
486	0	0	0	0	1	0	2	1	2	0	0	2	1	0	0	2	1	0	1
487	1	0	0	0	1	0	2	1	2	0	2	2	2	0	1	2	1	0	1
488	0	0	0	0	1	0	2	1	1	0	0	2	2	0	1	2	1	0	1
489	0	0	0	0	1	0	2	1	1	1	0	1	2	1	1	1	0	0	0
490	0	0	0	0	1	3	2	1	2	0	2	1	1	2	1	1	0	0	0
491	0	0	0	0	1	0	2	1	1	1	0	0	0	1	0	1	0	0	0
492	0	0	0	0	1	3	2	1	2	0	2	1	2	1	1	0	0	0	0
493	0	0	0	0	1	2	2	1	2	0	0	2	2	1	1	1	0	0	1
494	0	0	0	0	1	3	2	1	2	0	2	1	2	0	1	1	0	0	0
495	0	0	0	1	1	1	2	1	1	0	0	2	2	0	1	1	0	0	0
496	0	0	0	0	1	3	2	1	2	0	0	2	2	0	1	1	0	0	0
497	0	0	0	0	1	2	2	1	2	0	0	2	2	1	0	1	0	0	0
498	0	0	0	0	1	3	2	1	2	0	0	2	1	1	1	1	0	0	1
499	0	0	0	0	1	3	2	1	2	0	0	1	2	1	0	1	0	0	0
500	0	0	0	0	1	1	2	1	2	1	0	1	2	2	1	2	1	0	1
501	0	0	0	0	1	0	2	1	2	1	0	1	1	1	0	2	0	0	0
502	0	0	0	0	1	3	2	1	0	0	0	1	2	0	1	1	0	0	0
503	0	0	0	0	1	3	2	1	1	1	2	2	2	0	0	1	0	0	0
504	0	0	0	0	0	3	2	1	2	0	0	2	1	0	0	0	0	0	0
505	0	0	0	0	1	3	2	1	2	0	2	2	2	0	1	2	0	0	1
506	0	0	0	0	1	2	2	1	2	0	0	2	0	0	0	1	0	0	0
507	0	0	0	0	1	3	2	1	2	0	0	1	1	0	1	1	0	0	0
508	0	0	0	0	1	3	2	1	2	0	0	2	2	0	0	1	0	0	0
509	0	0	0	0	1	3	2	1	2	1	0	1	2	1	0	0	0	0	1
510	1	0	1	0	1	2	2	1	1	1	2	1	0	0	1	3	1	1	1
511	0	0	1	0	1	2	2	1	2	0	1	2	2	0	1	1	0	0	1
512	0	0	1	0	1	2	2	1	1	1	1	1	2	0	0	2	1	0	0
513	0	0	1	0	1	2	2	1	2	1	2	0	2	0	0	2	0	0	1
514	1	0	1	1	1	2	2	1	2	0	2	1	2	0	1	2	1	1	1
515	0	0	1	0	1	2	2	1	2	0	0	2	2	1	0	2	1	1	1
516	0	0	1	0	1	2	2	1	0	0	0	2	2	0	0	2	1	0	0
517	1	0	1	0	1	3	2	1	2	0	2	1	1	0	0	1	0	0	1
518	0	0	1	1	1	2	2	1	2	0	1	1	2	0	0	1	0	0	0
519	0	0	1	0	1	3	2	1	1	0	2	2	2	1	1	2	1	0	0
520	0	0	1	0	1	2	2	1	2	1	0	1	2	1	0	1	0	0	1
521	0	0	1	0	1	1	2	1	1	1	0	0	0	0	0	1	0	0	0
522	1	0	1	0	1	2	2	1	2	0	0	2	1	0	0	1	0	0	0
523	1	0	1	0	1	3	2	1	1	1	2	2	2	0	0	2	0	0	0
524	1	0	1	1	1	2	2	1	1	1	0	2	2	0	1	2	1	0	0
525	1	0	1	0	1	1	2	1	2	0	2	2	2	0	1	1	0	0	0
526	0	0	1	0	1	1	2	1	2	0	2	2	2	2	0	1	0	0	0
527	0	0	1	0	1	1	2	1	2	0	0	1	0	0	1	3	1	0	0
528	0	0	0	0	1	3	2	1	2	0	0	1	2	2	0	1	0	0	1
529	0	0	0	0	1	1	2	1	1	0	0	0	0	2	0	1	0	0	0
530	0	0	0	0	1	3	2	1	2	0	0	2	2	2	0	2	0	0	0
531	0	0	1	0	1	3	2	1	1	1	0	2	0	2	1	2	1	1	0
532	0	0	1	0	1	2	2	1	2	0	2	1	1	2	1	1	0	0	0
533	0	0	0	0	1	0	2	1	1	1	0	2	1	0	0	3	1	0	1
534	0	0	1	1	0	1	2	1	0	1	2	2	2	0	1	2	1	1	1
535	0	0	1	0	1	2	2	1	2	0	2	1	1	0	0	2	0	1	0
536	0	0	1	1	0	0	2	1	1	0	0	2	1	0	1	2	1	0	0
537	0	0	1	0	0	2	2	1	2	0	0	1	2	0	0	1	0	0	0
538	0	0	1	0	1	2	2	1	2	0	0	1	2	2	0	1	0	0	0
539	0	0	0	0	1	3	2	1	0	1	0	2	2	0	0	1	0	0	1
540	1	0	0	1	1	0	2	1	1	1	0	2	1	0	1	2	1	1	1
541	1	0	0	0	1	0	2	1	2	1	0	2	2	1	0	3	1	1	1
542	1	0	0	0	1	0	2	1	1	1	0	2	2	1	0	2	1	1	1
543	1	0	0	1	1	0	2	1	1	0	0	1	1	0	1	1	0	0	0
544	0	0	0	1	0	0	2	1	1	0	0	2	1	0	0	3	1	0	0
545	0	0	0	0	1	2	2	1	1	1	0	2	2	1	0	0	0	0	0
546	0	0	0	0	1	3	2	1	2	0	0	1	2	0	0	1	1	1	0
547	1	0	0	0	1	0	2	1	1	1	0	2	1	0	1	1	1	0	1
548	0	0	0	0	1	1	2	1	2	0	2	1	2	0	0	2	1	0	0
549	0	0	0	0	1	3	2	1	2	0	0	2	2	0	1	1	0	0	0
550	0	0	0	0	1	0	2	1	1	1	0	0	0	0	1	1	0	0	1
551	0	0	0	0	1	3	2	1	2	0	0	2	2	0	0	1	0	0	0
552	1	0	0	0	1	1	2	1	1	1	2	0	0	0	1	1	0	0	0
553	0	0	0	0	0	0	2	1	0	1	0	2	1	0	1	2	0	0	0
554	0	0	0	0	1	3	2	1	2	0	0	2	2	0	0	1	0	0	0
555	0	0	0	0	1	2	2	1	2	0	2	2	2	0	0	1	0	0	0
556	0	0	0	0	1	3	2	1	2	0	0	1	2	0	1	1	0	0	0
557	0	0	0	0	0	3	2	1	2	0	0	1	2	1	1	1	0	0	0
558	0	0	0	0	0	3	2	1	2	0	0	1	2	0	1	0	0	0	0
559	0	0	0	0	1	3	2	1	2	0	0	1	2	0	1	1	0	0	0
560	0	0	0	0	0	3	2	1	2	0	0	2	2	0	0	1	0	0	0
561	0	0	0	0	1	3	2	1	2	0	0	2	2	0	1	1	0	0	0
562	0	0	0	0	1	3	2	1	2	0	0	1	2	1	1	0	0	0	0
563	0	0	0	0	0	3	2	1	2	0	0	2	2	0	1	0	0	0	0
564	0	0	0	0	0	3	2	1	2	0	0	1	2	1	1	0	0	0	0
565	0	0	0	0	1	3	2	1	2	0	0	1	2	0	1	0	0	0	0
566	0	0	0	0	0	3	2	1	2	0	0	1	2	1	1	1	0	0	0
567	0	0	0	0	0	3	2	1	2	0	0	1	2	1	1	1	0	0	0
568	0	0	0	0	1	3	2	1	2	0	0	2	2	0	1	1	0	0	0
569	0	0	0	0	1	2	2	1	2	0	2	1	2	0	0	1	0	0	0
570	0	0	0	0	1	3	2	1	2	0	2	1	2	0	1	1	0	0	0
571	0	0	0	0	1	3	2	1	2	0	2	2	2	0	1	0	0	0	0
572	0	0	0	0	1	1	2	1	2	0	2	1	2	0	0	1	0	0	0
573	0	0	0	0	1	2	2	1	2	0	2	1	2	0	0	1	0	0	0
574	0	0	0	0	1	1	2	1	1	0	2	2	2	0	0	1	0	0	0
575	0	0	0	0	1	3	2	1	2	0	2	1	2	0	1	1	0	0	0
576	0	0	0	0	0	3	2	1	2	0	0	2	2	1	1	1	0	0	0
577	0	0	0	0	0	3	2	1	2	0	0	2	2	1	1	1	0	0	0
578	1	0	1	0	1	3	2	1	2	0	0	2	2	0	0	1	0	0	1
579	1	0	1	0	1	3	2	1	2	0	2	1	2	1	1	1	0	0	0
580	0	0	1	0	1	2	2	1	2	1	0	2	2	0	1	1	0	0	1
581	1	0	1	1	1	1	2	1	1	1	0	2	0	0	0	1	0	1	1
582	1	0	1	0	1	0	2	1	0	1	2	1	0	1	0	1	0	1	1
583	0	0	1	0	1	2	2	1	2	0	2	2	2	1	0	1	0	1	1
584	1	0	1	0	1	2	2	1	1	1	2	2	2	1	1	2	1	1	1
585	1	0	1	1	1	0	2	1	1	0	2	0	2	0	0	2	1	1	1
586	1	0	1	0	1	0	2	1	2	1	0	1	1	0	1	3	1	0	0
587	0	0	1	0	1	3	2	1	2	0	0	1	2	1	1	2	0	1	1
588	0	0	1	0	1	1	2	1	1	1	0	1	2	1	1	2	1	0	1
589	0	0	1	0	1	2	2	1	2	0	1	1	2	0	0	1	1	1	0
590	1	0	1	0	1	2	2	1	1	0	2	2	2	1	0	1	0	0	1
591	1	0	1	0	1	3	2	1	2	0	2	2	2	0	1	2	0	0	0
592	0	0	1	0	1	3	2	1	2	0	2	2	2	0	1	1	0	0	0
593	0	0	1	0	1	2	2	1	2	0	2	2	2	0	0	1	0	0	0
594	0	0	1	0	1	2	2	1	2	0	0	1	1	0	0	1	0	1	0
595	1	0	1	0	1	1	2	1	2	0	2	1	2	0	0	1	0	0	0
596	0	0	1	0	1	2	2	1	2	0	2	2	2	0	0	1	0	0	0
597	0	0	1	0	1	3	2	1	2	0	2	1	2	0	0	1	1	0	0
598	0	0	1	0	1	3	2	1	2	0	2	1	2	0	1	1	0	0	0
599	0	0	1	0	1	3	2	1	2	0	2	2	2	0	1	1	0	0	0
600	0	0	1	0	1	3	2	1	2	0	0	1	2	0	1	1	0	0	0
601	1	0	1	0	1	2	2	1	1	1	0	2	2	1	0	2	0	0	1
602	0	0	1	0	1	3	2	1	2	0	2	1	2	0	0	1	0	0	0
603	0	0	1	0	1	3	2	1	2	0	2	2	2	0	1	1	0	0	0
604	0	0	1	0	1	3	2	1	2	0	2	1	2	0	0	1	0	0	0
605	0	0	1	0	1	3	2	1	2	0	2	1	2	0	1	1	0	0	0
606	0	0	1	0	1	3	2	1	2	0	2	1	2	0	1	1	1	0	0
607	0	0	1	0	1	3	2	1	2	0	2	2	2	1	1	1	0	0	0
608	0	0	1	0	1	3	2	1	2	0	0	1	2	1	1	1	1	0	0
609	0	0	1	0	0	3	2	1	2	0	0	2	2	1	1	1	0	0	0
610	0	0	1	0	1	3	2	1	2	0	0	2	2	0	0	1	1	0	0
611	0	0	1	0	1	3	2	1	2	0	2	1	2	0	1	1	0	0	0
612	0	0	1	0	1	3	2	1	2	0	2	1	2	1	1	1	0	0	0
613	0	0	1	0	1	3	2	1	2	0	0	1	2	0	1	1	0	0	0
614	0	0	1	0	1	3	2	1	2	0	1	1	2	0	1	1	0	0	0
615	0	0	1	0	0	3	2	1	2	0	0	1	2	1	1	1	0	0	0
616	0	0	1	0	0	3	2	1	2	0	2	1	2	0	1	1	0	0	0
617	0	0	1	0	1	1	2	1	1	0	2	1	1	0	0	1	0	0	0
618	0	0	1	0	1	1	2	1	2	0	2	1	2	0	0	1	0	0	0
619	0	0	1	0	1	3	2	1	2	0	2	2	2	0	1	1	0	0	0
620	0	0	1	0	0	3	2	1	2	0	0	2	2	1	1	1	0	0	0
621	0	0	1	0	1	3	2	1	2	0	1	1	2	0	1	1	0	0	0
622	0	0	1	0	0	3	2	1	2	0	1	2	2	1	0	1	0	0	0
623	0	0	1	0	1	3	2	1	2	0	1	2	2	0	1	1	0	0	0
624	0	0	1	0	0	3	2	1	2	0	1	2	2	0	1	1	0	0	0
625	0	0	1	0	1	2	2	1	2	0	1	1	2	0	0	1	1	0	0
626	0	0	1	0	0	3	2	1	2	0	1	1	2	0	1	1	0	0	0
627	0	0	1	0	1	3	2	1	2	0	1	1	2	0	1	1	0	0	0
628	0	0	1	0	1	3	2	1	2	0	1	2	2	0	1	1	0	0	0
629	0	0	1	0	1	3	2	1	2	0	1	1	2	0	0	1	0	0	0
630	0	0	1	0	1	3	2	1	2	0	2	2	2	0	1	1	0	0	0
631	1	0	0	0	1	0	2	1	2	0	0	1	1	0	0	3	1	1	1
632	0	0	1	0	1	3	2	1	2	0	0	2	2	0	0	1	0	0	0
633	0	0	1	0	0	3	2	1	2	0	2	2	2	1	0	1	0	0	0
634	0	0	0	0	1	1	2	1	2	0	2	2	2	1	0	1	0	0	0
635	0	0	1	0	1	3	2	1	1	1	1	0	1	1	1	2	0	1	1
636	0	0	0	0	1	3	2	1	2	0	0	1	2	0	1	2	0	0	0
637	0	0	0	0	1	3	2	1	2	0	0	2	1	0	1	1	0	0	0
638	0	0	0	0	1	3	2	1	2	0	2	2	2	1	1	1	0	0	1
639	1	0	1	0	1	3	2	1	2	1	1	2	1	2	1	3	1	1	0
640	0	0	1	0	1	3	2	1	1	0	2	1	2	1	1	1	0	1	1
641	0	0	1	0	1	3	2	1	1	0	0	1	2	0	0	2	0	0	0
642	1	0	0	0	1	2	2	1	2	1	0	1	0	0	0	2	0	0	1
643	0	0	0	0	1	1	2	1	1	0	2	2	2	0	1	2	0	1	1
644	0	0	0	0	1	3	2	1	1	0	1	2	1	0	1	2	1	1	0
645	1	0	0	0	1	3	2	1	2	0	2	2	2	1	1	2	0	0	1
646	0	0	0	0	1	3	2	1	2	0	0	2	2	1	1	1	0	0	0
647	0	0	0	0	1	1	2	1	2	0	1	0	0	2	1	2	0	0	1
648	1	0	1	1	1	3	2	1	2	0	1	1	2	1	0	1	0	1	0
649	0	0	0	0	0	2	2	1	2	0	0	2	2	0	1	2	0	0	0
650	0	0	1	0	1	1	2	1	2	0	1	2	1	0	1	1	0	1	0
651	0	0	1	0	1	2	2	1	2	1	2	1	2	0	1	2	1	0	1
652	1	0	0	0	1	3	2	1	1	1	2	1	0	0	0	2	1	1	1
653	1	0	0	0	1	2	2	1	0	0	0	1	1	0	0	2	0	0	0
654	1	0	0	1	1	0	2	1	1	1	0	2	2	1	1	1	1	0	1
655	1	0	0	0	1	3	2	1	2	0	0	2	0	0	1	2	0	0	1
656	0	0	0	0	1	3	2	1	1	1	0	1	0	1	0	1	0	0	1
657	0	0	0	0	0	3	2	1	2	0	0	1	2	1	1	1	0	0	0
658	0	0	1	0	1	2	2	1	1	1	2	1	0	1	0	3	1	1	1
659	0	0	1	0	0	2	2	1	2	0	2	2	2	0	0	2	1	1	1
660	1	0	1	0	1	3	2	1	2	0	1	2	2	0	0	1	0	0	1
661	1	0	1	0	1	3	2	1	2	0	2	1	2	1	1	2	1	0	0
662	0	0	1	0	1	2	2	1	1	1	2	2	2	0	0	2	0	0	1
663	0	0	0	0	1	0	2	1	1	1	0	1	0	2	0	2	0	1	1
664	0	0	0	0	1	2	2	1	2	0	2	0	2	1	0	1	0	0	0
665	0	0	0	0	1	0	2	1	2	0	0	2	2	1	0	1	0	1	0
666	0	0	0	0	1	2	2	1	1	0	0	1	2	2	0	0	0	0	0
667	0	0	1	0	1	3	2	1	2	0	2	1	2	2	0	2	0	1	0
668	0	0	1	0	1	0	2	1	2	0	2	2	1	0	0	1	0	1	1
669	1	0	1	0	1	3	2	1	1	1	2	2	2	0	0	2	0	1	0
670	1	0	1	0	1	3	2	1	1	0	2	2	2	2	0	2	0	0	1
671	1	0	0	1	1	1	2	1	1	1	2	1	2	0	0	2	0	1	1
672	0	0	0	1	0	0	2	1	1	1	0	0	0	0	0	1	0	1	1
673	0	0	0	0	1	0	2	1	2	1	0	2	2	0	0	1	0	1	1
674	0	0	0	1	0	0	2	1	1	1	0	0	1	0	0	2	0	1	1
675	0	0	0	0	1	3	2	1	1	0	0	1	0	0	0	1	0	1	1
676	1	0	0	0	1	3	2	1	2	0	0	1	2	0	0	1	0	0	0
677	0	0	0	0	1	0	2	1	2	1	2	1	0	2	1	2	1	0	1
678	1	0	0	1	1	1	2	0	2	0	2	1	1	1	0	1	0	1	0
679	1	0	0	0	1	2	2	1	2	0	0	2	2	1	0	3	1	0	0
680	0	0	0	1	1	1	2	1	1	0	0	0	0	0	0	2	1	0	1
681	1	0	0	0	1	3	2	1	2	0	2	2	2	0	1	1	0	0	0
682	1	0	0	0	1	2	2	1	1	0	0	1	1	0	0	1	0	0	0
683	0	0	0	1	1	1	2	1	1	0	2	1	2	1	0	2	1	1	0
684	1	0	0	0	1	0	2	1	2	0	0	2	2	0	1	3	0	0	0
685	0	0	0	0	0	0	2	1	1	0	0	0	0	0	1	3	1	0	1
686	0	0	0	0	1	2	2	1	2	0	0	2	1	0	1	2	1	0	0
687	1	0	0	0	1	3	2	1	1	1	0	2	0	1	1	0	0	0	1
688	1	0	0	1	1	3	2	1	1	0	0	1	1	0	0	2	0	0	1
689	0	0	0	0	1	0	2	1	1	0	0	1	1	0	0	2	0	0	1
690	0	0	0	0	1	2	2	1	2	0	0	0	0	0	0	1	0	0	0
691	0	0	0	0	1	3	2	1	2	0	0	1	2	1	1	1	0	0	0
692	0	0	0	0	1	3	2	1	0	1	0	0	0	1	1	1	0	0	0
693	1	0	0	0	1	0	2	1	2	0	2	1	1	1	0	1	0	0	1
694	0	0	0	0	1	3	2	1	2	0	0	2	2	2	1	1	0	0	0
695	0	0	0	0	1	3	2	1	1	1	2	1	0	0	1	1	0	0	1
696	0	0	0	0	1	3	2	1	1	1	2	2	0	2	0	1	0	0	0
697	1	0	0	0	1	3	2	1	1	1	2	1	1	0	0	2	0	0	0
698	1	0	0	1	1	3	2	1	1	0	0	1	1	2	0	1	0	0	0
699	0	0	0	0	1	3	2	1	2	0	0	2	2	2	0	1	0	0	0
700	1	0	0	0	1	3	2	1	1	1	1	1	2	1	0	1	0	0	0
701	0	0	0	0	1	3	2	1	1	0	0	2	1	1	1	1	0	0	0
702	0	0	0	0	1	3	2	1	2	0	0	1	1	1	0	1	0	0	0
703	0	0	0	0	1	3	2	1	2	0	0	1	2	0	1	2	0	0	1
704	0	0	0	0	1	3	2	1	1	1	0	1	2	0	0	1	0	0	0
705	1	0	0	0	1	2	2	1	2	0	2	2	2	0	0	1	0	0	1
706	0	0	0	0	1	0	2	1	1	0	0	2	2	1	0	0	0	0	0
707	0	0	0	0	0	3	2	1	2	0	2	1	2	0	1	1	0	0	0
708	0	0	0	0	1	3	2	1	2	1	0	1	1	2	1	1	0	0	0
709	0	0	0	1	1	2	2	1	1	0	0	1	1	1	0	0	0	0	0
710	0	0	0	0	1	3	2	1	2	1	2	1	1	0	1	0	0	0	0
711	1	0	0	0	1	3	2	1	1	1	2	2	0	0	0	2	0	0	1
712	1	0	0	0	1	2	2	1	1	0	0	2	1	0	0	0	0	0	0
713	0	0	1	0	1	3	2	1	2	0	1	1	2	1	1	2	1	1	0
714	1	0	1	1	1	3	2	1	2	0	2	1	2	2	0	1	0	1	0
715	1	0	1	1	1	3	2	1	1	0	0	2	2	0	0	2	0	1	0
716	0	0	1	0	1	3	2	1	2	0	2	2	2	1	1	2	0	1	0
717	1	0	1	0	1	3	2	1	0	1	2	1	1	0	1	1	0	1	1
718	0	0	1	0	1	3	2	1	1	1	2	1	1	1	1	3	1	1	1
719	0	0	1	0	1	3	2	1	2	0	2	1	1	1	1	1	0	1	1
720	1	0	1	1	1	0	2	1	1	1	0	0	0	0	0	2	1	1	1
721	0	0	1	0	1	3	2	1	1	0	2	2	2	0	0	1	0	1	1
722	1	0	1	1	1	2	2	1	1	0	0	1	1	0	0	2	1	1	1
723	0	0	1	0	1	3	2	1	1	1	2	1	1	0	1	2	0	1	0
724	1	0	1	0	1	1	2	1	2	0	2	2	1	1	0	3	0	1	1
725	1	0	1	1	1	3	2	1	1	0	0	2	2	0	1	1	0	0	0
726	0	0	1	0	1	3	2	1	2	0	2	2	2	1	1	1	0	0	1
727	0	0	1	0	1	3	2	1	2	0	0	2	2	2	0	2	1	0	0
728	0	0	1	0	1	3	2	1	2	0	0	2	2	0	0	1	0	0	1
729	0	0	1	0	1	2	2	1	2	0	0	1	2	0	0	2	0	0	0
730	0	0	1	0	1	3	2	1	1	1	2	0	0	0	1	3	1	0	0
731	1	0	1	0	1	0	2	1	2	0	2	2	2	0	1	1	0	0	0
732	0	0	1	0	1	3	2	1	1	1	2	1	1	0	1	1	0	0	1
733	0	0	1	0	1	3	2	1	2	0	2	2	2	2	0	3	1	0	1
734	0	0	1	1	1	3	2	1	1	0	0	1	1	0	1	1	0	0	0
735	0	0	1	0	1	2	2	1	1	1	2	0	2	0	1	1	1	0	1
736	1	0	1	0	1	2	2	1	1	0	1	1	1	0	0	3	1	0	1
737	0	0	1	0	1	3	2	1	1	0	2	1	1	0	1	2	0	0	0
738	0	0	1	0	1	0	2	1	2	1	0	1	2	2	0	1	0	0	1
739	0	0	1	1	1	0	2	1	1	0	0	1	1	2	1	2	0	0	0
740	0	0	1	0	1	3	2	1	2	1	2	2	2	2	1	2	0	0	1
741	1	0	1	0	1	3	2	1	2	0	1	2	2	0	0	1	0	0	1
742	0	0	1	0	1	3	2	1	2	0	2	2	2	1	1	1	0	1	0
743	1	0	1	0	1	3	2	1	1	1	2	1	2	0	1	1	0	0	1
744	1	0	1	0	1	2	2	1	1	0	2	1	0	0	0	3	1	0	1
745	0	0	1	0	1	2	2	0	1	0	1	2	1	0	0	1	0	0	1
746	0	0	1	0	1	3	2	1	1	1	2	1	1	0	1	1	0	0	1
747	0	0	1	0	1	3	2	1	2	0	0	1	1	2	1	1	0	0	0
748	1	0	1	0	1	2	2	1	2	1	2	2	2	2	1	3	1	0	1
749	0	0	1	0	1	3	2	1	1	0	2	1	2	0	1	1	0	0	1
750	1	0	1	0	1	3	2	1	1	0	2	1	1	0	1	2	1	0	1
751	1	0	1	0	0	3	2	1	2	0	0	1	2	1	1	2	0	0	0
752	0	0	1	0	1	3	2	1	1	1	2	2	2	1	1	1	0	0	0
753	0	0	1	0	1	2	2	1	1	0	2	2	2	0	0	1	0	0	0
754	0	0	1	0	1	3	2	1	1	0	2	1	2	0	1	1	0	0	0
755	0	0	1	0	1	3	2	1	2	0	0	2	2	0	1	1	0	0	0
756	0	0	1	0	1	2	2	1	1	0	2	1	2	0	0	1	0	0	0
757	1	0	1	0	1	3	2	1	1	1	2	2	1	2	1	1	0	0	1
758	1	0	1	0	0	3	2	1	2	0	0	1	2	0	1	2	0	0	1
759	1	0	1	0	1	2	2	1	2	0	0	1	1	1	0	2	0	0	1
760	0	0	1	0	1	3	2	1	1	0	2	1	1	1	1	1	0	0	0
761	0	0	1	0	0	3	2	1	1	0	1	2	1	0	1	1	0	0	0
762	0	0	1	0	1	3	2	1	1	0	0	1	0	0	0	1	0	0	0
763	0	0	1	0	1	3	2	1	2	0	0	2	2	1	0	1	0	0	1
764	0	0	1	0	1	2	2	1	2	0	2	1	2	0	0	2	1	0	0
765	0	0	1	0	0	2	2	1	1	1	2	0	0	0	0	1	0	0	1
766	1	0	1	0	1	0	2	1	1	0	0	1	1	0	0	1	0	0	0
767	0	0	1	0	1	1	2	1	1	0	1	2	2	0	0	1	0	0	0
768	0	0	1	0	1	3	2	1	2	0	0	2	2	0	0	2	0	0	0
769	1	0	1	1	1	2	2	1	2	0	2	1	2	1	0	1	0	0	0
770	0	0	0	0	1	1	2	1	1	0	0	2	2	0	0	3	1	1	1
771	0	0	0	0	1	0	2	1	1	1	0	2	1	2	0	1	0	1	0
772	0	0	0	0	1	0	2	1	1	1	2	2	2	0	0	3	1	1	0
773	0	0	0	0	1	1	2	1	2	0	0	1	2	0	0	1	0	1	1
774	0	0	0	0	1	0	2	1	1	1	0	2	1	0	0	1	0	1	0
775	1	0	0	0	1	0	2	1	2	1	0	2	1	0	0	1	0	0	0
776	0	0	0	0	0	0	2	1	2	0	0	1	1	1	0	1	0	0	1
777	0	0	0	0	1	0	2	1	1	0	0	2	1	0	1	3	1	0	0
778	0	0	0	0	1	2	2	1	1	1	1	2	1	2	1	2	1	1	1
779	1	0	0	0	1	0	2	1	1	1	0	2	1	2	0	2	0	1	1
780	0	0	0	1	1	0	2	1	1	0	0	1	2	1	0	1	0	0	0
781	1	0	0	1	0	0	2	1	1	1	2	0	0	0	1	3	1	0	1
782	0	0	0	0	1	0	2	1	2	0	0	1	2	0	0	2	0	0	1
783	0	0	0	1	0	0	2	1	1	1	0	1	2	0	1	2	1	0	1
784	0	0	0	0	1	3	2	1	1	0	0	2	1	0	1	1	0	0	0
785	0	0	0	0	0	2	2	1	2	0	1	2	1	0	1	1	0	1	1
786	0	0	0	0	1	1	2	1	1	1	0	2	2	0	0	1	0	0	0
787	0	0	0	0	1	3	2	1	1	1	2	1	2	2	0	1	0	0	0
788	0	0	0	0	1	1	2	1	2	0	0	2	2	0	0	0	0	0	0
789	0	0	0	1	1	2	2	1	0	1	0	1	0	1	0	2	0	0	0
790	0	0	0	0	1	2	2	1	2	0	0	0	1	0	0	3	1	0	0
791	0	0	0	0	1	0	2	1	1	0	0	1	1	0	1	1	0	0	1
792	0	0	0	0	1	1	2	1	2	0	0	1	2	0	0	2	0	0	0
793	0	0	0	0	1	0	2	1	1	0	0	1	1	0	0	1	0	0	0
794	1	0	0	0	1	1	2	1	1	1	2	1	0	0	1	2	0	0	1
795	0	0	0	0	1	1	2	1	1	1	0	2	1	0	1	1	0	0	1
796	0	0	0	0	1	2	2	1	2	1	0	1	2	1	0	2	0	0	0
797	1	0	0	0	1	0	2	1	1	1	2	2	2	1	0	2	1	0	1
798	1	0	0	0	1	0	2	1	2	0	0	1	2	0	0	1	0	0	0
799	1	0	0	0	1	0	2	1	1	1	2	2	2	0	0	1	1	0	0
800	0	0	0	0	1	3	2	1	2	0	0	2	1	0	1	1	0	0	0
801	0	0	0	0	1	1	2	1	1	1	0	1	2	1	0	1	0	0	0
802	0	0	0	0	1	2	2	1	2	1	0	0	1	0	0	2	0	0	1
803	0	0	0	0	1	0	2	1	1	1	0	1	1	2	0	1	0	0	0
804	0	0	0	0	1	0	2	1	1	1	0	2	2	1	0	1	0	0	0
805	0	0	0	0	1	1	2	1	1	0	0	1	0	0	0	1	0	0	0
806	0	0	0	0	1	1	2	1	2	0	0	2	2	1	0	2	0	0	0
807	0	0	0	0	1	2	2	1	2	1	2	2	2	0	1	1	0	0	1
808	0	0	0	0	1	1	2	1	1	0	1	1	1	0	0	2	0	0	1
809	0	0	0	0	1	0	2	1	2	1	0	1	2	0	0	1	0	0	0
810	1	0	0	0	1	0	2	1	2	0	0	1	2	2	0	2	0	0	0
811	0	0	0	0	1	1	2	1	1	1	0	1	2	0	1	1	0	0	0
812	0	0	0	0	1	0	2	1	2	1	0	2	1	0	0	2	0	0	0
813	0	0	0	0	1	3	2	1	1	0	0	1	2	1	1	1	0	0	0
814	0	0	0	0	1	0	2	1	2	1	0	1	1	0	0	3	0	0	0
815	0	0	0	0	1	2	2	1	1	0	0	1	2	0	0	1	0	0	0
816	0	0	0	1	1	0	2	1	2	0	2	2	2	0	0	1	0	0	1
817	0	0	0	0	1	3	2	1	2	0	0	1	2	2	0	1	0	0	0
818	0	0	0	0	1	2	2	1	2	0	0	2	2	2	0	1	0	0	0
819	0	0	0	0	1	0	2	1	1	0	1	1	1	0	0	1	0	0	0
820	0	0	0	0	1	3	2	1	2	0	0	1	2	1	0	1	0	0	0
821	0	0	0	0	0	3	2	1	1	0	2	2	0	1	1	1	0	0	0
822	0	0	0	0	1	0	2	1	1	0	0	1	1	0	1	1	0	0	0
823	1	0	0	0	1	3	2	1	2	0	0	1	2	0	0	2	0	0	1
824	0	0	0	0	1	3	2	1	2	0	0	1	1	0	0	0	0	0	0
825	0	0	0	0	1	0	2	1	1	1	0	2	2	1	0	1	0	0	0
826	0	0	0	0	1	3	2	1	1	0	0	1	1	0	1	2	0	0	0
827	0	0	0	0	1	2	2	1	1	1	2	1	0	0	1	1	0	0	0
828	0	0	0	0	1	0	2	1	1	0	0	2	1	0	1	0	1	0	0
829	1	0	0	0	1	3	2	1	1	0	2	2	1	1	0	0	0	0	0
830	0	0	0	0	1	2	2	1	1	1	0	0	0	2	0	2	1	0	0
831	1	0	1	1	1	1	2	1	1	1	0	0	0	2	1	1	0	1	1
832	0	0	1	1	1	2	2	1	2	1	2	2	1	0	0	1	0	1	1
833	0	0	1	1	1	3	2	1	2	1	2	2	1	0	0	3	0	1	0
834	0	0	1	0	1	1	2	1	2	0	2	0	2	0	0	1	0	1	0
835	0	0	1	0	1	1	2	1	1	1	0	2	2	0	1	2	0	1	1
836	0	0	1	1	1	2	2	1	2	0	0	1	2	0	1	3	0	1	0
837	0	0	1	0	1	1	2	1	2	0	2	1	2	1	0	1	0	1	0
838	0	0	1	0	1	1	2	1	1	0	0	1	1	1	1	3	1	1	0
839	0	0	1	0	1	0	2	1	2	0	2	2	2	0	0	2	1	1	1
840	0	0	1	0	1	2	2	1	1	0	2	1	1	0	1	1	0	0	0
841	1	0	1	0	1	3	2	1	1	0	2	2	2	2	0	2	1	0	1
842	0	0	1	1	1	2	2	1	1	1	0	1	2	0	1	1	0	0	0
843	0	0	1	0	0	2	2	1	2	0	0	1	2	0	1	2	0	0	1
844	0	0	1	0	0	2	2	1	2	0	2	1	2	0	1	2	0	1	1
845	0	0	1	0	1	1	2	1	2	0	0	2	2	0	1	1	0	0	0
846	1	0	1	0	1	2	2	1	1	1	2	1	1	0	0	2	0	1	1
847	0	0	1	0	1	3	2	1	2	0	1	2	2	0	0	1	0	0	1
848	0	0	1	0	1	0	2	1	2	0	2	0	1	2	0	2	0	0	0
849	0	0	1	1	1	1	2	1	2	0	2	2	2	1	0	1	0	0	0
850	1	0	1	0	1	2	2	1	2	1	0	1	2	0	0	2	0	1	1
851	0	0	1	0	1	0	2	1	1	0	2	1	1	0	1	1	0	0	0
852	0	0	1	0	1	1	2	1	2	0	2	1	2	2	0	2	0	0	0
853	0	0	1	1	0	1	2	1	1	0	2	1	1	0	0	1	0	0	0
854	1	0	1	0	1	1	2	1	2	0	0	2	2	2	0	3	1	0	1
855	1	0	1	0	0	2	2	1	1	0	0	1	0	0	1	2	1	1	1
856	0	0	1	0	1	1	2	1	1	0	0	2	2	0	1	2	0	0	0
857	0	0	1	0	1	0	2	1	1	1	0	2	2	2	1	2	0	0	0
858	0	0	1	0	1	2	2	1	2	0	2	2	1	0	0	2	1	0	0
859	0	0	1	0	1	0	2	1	2	1	1	2	2	0	0	1	0	0	1
860	0	0	1	0	1	1	2	1	1	1	0	2	0	1	0	1	0	0	0
861	0	0	1	0	1	2	2	1	2	0	2	1	1	0	1	2	0	0	1
862	0	0	1	0	1	2	2	1	1	0	2	2	2	0	1	1	0	0	0
863	0	0	1	0	1	3	2	1	2	0	0	2	2	0	1	3	1	0	1
864	0	0	1	0	1	1	2	1	1	0	0	1	1	0	0	2	1	0	0
865	1	0	1	0	1	3	2	1	1	0	2	1	2	0	1	2	0	0	0
866	1	0	1	0	1	2	2	1	0	1	2	0	0	1	1	1	0	0	1
867	0	0	1	0	1	3	2	1	2	1	0	1	1	0	0	3	1	0	1
868	0	0	1	0	1	3	2	1	2	0	2	2	2	0	1	2	1	0	0
869	0	0	1	0	1	3	2	1	2	0	2	1	2	0	0	1	0	0	1
870	0	0	1	0	0	2	2	1	2	0	0	2	2	1	0	0	0	0	0
871	0	0	1	0	1	0	2	1	1	0	0	1	1	0	1	3	1	0	0
872	0	0	1	0	1	2	2	1	2	0	2	2	2	0	0	2	0	0	1
873	1	0	1	0	1	1	2	1	1	0	1	1	2	0	0	1	0	0	0
874	0	0	1	0	0	2	2	1	2	1	2	0	1	1	0	1	0	0	0
875	0	0	1	0	1	2	2	1	2	0	1	2	2	0	0	1	0	0	0
876	0	0	1	0	1	3	2	1	1	1	0	2	2	2	0	2	0	0	0
877	0	0	1	0	1	2	2	1	1	0	1	2	2	1	0	1	0	0	0
878	0	0	1	0	0	2	2	1	2	0	0	2	2	1	0	0	0	0	0
879	0	0	1	0	1	2	2	1	2	0	2	2	2	2	1	1	0	0	0
880	0	0	1	0	1	2	2	1	2	0	2	2	2	1	1	1	0	0	0
881	0	0	1	0	1	0	2	1	1	0	2	2	1	1	0	1	0	0	0
882	1	0	1	0	1	0	2	1	1	0	2	2	1	1	1	1	0	0	1
883	0	0	1	0	1	3	2	1	2	0	0	1	2	0	0	0	0	0	0
884	0	0	1	0	1	3	2	1	2	0	1	1	2	1	1	2	0	0	0
885	0	0	1	0	0	3	2	1	2	0	0	1	1	0	0	1	0	0	0
886	0	0	1	0	1	3	2	1	2	0	0	2	2	0	0	1	0	0	1
887	0	0	1	0	1	3	2	1	1	1	2	2	2	1	1	1	0	0	0
888	0	0	1	0	1	2	2	1	2	1	0	2	2	0	1	1	0	0	1
889	1	0	0	0	1	3	2	1	1	0	1	0	1	1	0	2	1	1	1
890	0	0	0	0	1	3	2	1	2	1	0	2	2	1	0	2	0	0	1
891	1	0	0	0	1	3	2	1	2	1	2	0	0	0	0	2	0	0	0
892	1	0	0	1	1	1	2	1	2	0	1	0	0	0	1	2	1	0	0
893	0	0	0	0	1	2	2	1	0	1	0	2	2	0	0	3	1	0	1
894	0	0	0	0	0	1	2	1	2	0	2	1	0	2	0	2	1	0	1
895	1	0	0	1	1	0	2	1	2	0	0	1	2	0	0	1	0	0	0
896	0	0	0	0	1	2	2	1	2	0	1	2	1	0	0	3	1	0	0
897	0	0	0	0	1	1	2	1	1	0	0	2	1	1	0	2	0	0	0
898	1	0	0	0	1	3	2	1	1	1	1	2	2	0	1	2	0	0	0
899	0	0	0	0	1	2	2	1	2	1	0	1	1	2	0	1	0	0	0
900	0	0	0	0	1	0	2	1	1	1	2	2	2	1	0	1	1	0	0
901	0	0	0	0	1	1	2	1	2	0	2	2	2	0	0	1	0	0	1
902	0	0	0	0	1	1	2	1	1	0	2	1	0	0	0	1	0	0	0
903	0	0	0	0	1	1	2	1	2	0	2	2	1	0	1	2	1	0	0
904	0	0	0	0	1	3	2	1	1	1	1	2	1	0	1	2	0	0	0
905	0	0	0	0	1	0	2	1	1	0	0	2	2	0	0	1	0	0	0
906	0	0	0	0	1	2	2	1	1	1	2	1	2	1	0	1	0	0	0
907	1	0	0	0	1	0	2	1	2	0	0	1	1	1	0	2	0	1	0
908	1	0	0	1	0	0	2	1	2	0	0	2	1	0	0	2	0	1	0
909	0	0	0	1	1	1	2	1	0	1	0	2	2	0	1	2	1	1	0
910	1	0	0	0	1	2	2	1	2	1	1	2	2	2	0	1	0	1	1
911	0	0	0	0	1	0	2	1	1	1	0	1	2	1	0	1	0	1	1
912	1	0	0	0	1	1	2	1	1	1	0	1	1	1	1	1	0	1	1
913	1	0	0	1	1	0	2	1	2	0	0	2	2	0	1	1	1	1	0
914	0	0	0	0	1	2	2	1	2	0	2	1	2	2	0	3	1	1	1
915	0	0	0	0	1	2	2	1	0	1	0	2	2	0	1	2	1	1	1
916	0	0	0	0	1	0	2	1	1	1	2	2	2	1	1	1	1	1	0
917	0	0	0	0	1	1	2	1	1	1	0	1	1	0	1	1	0	1	0
918	1	0	0	0	1	0	2	1	2	0	2	0	0	0	0	2	1	1	0
919	0	0	0	0	1	0	2	1	1	0	1	1	1	1	0	2	1	1	0
920	1	0	0	0	1	3	2	1	2	1	0	1	0	2	0	1	0	0	1
921	1	0	0	0	1	0	2	1	0	0	0	2	2	1	0	2	1	1	0
922	0	0	0	0	1	0	2	1	0	1	2	1	1	0	0	1	0	0	0
923	0	0	0	0	1	0	2	1	2	0	0	1	2	2	0	1	0	0	1
924	1	0	0	0	1	1	2	1	1	1	0	1	2	2	0	1	0	0	0
925	1	0	0	0	1	3	2	1	1	0	0	2	2	0	0	1	0	1	1
926	1	0	0	1	1	3	2	1	1	0	0	0	0	0	1	2	1	1	1
927	0	0	0	0	1	0	2	1	2	0	0	1	1	0	1	1	0	0	0
928	0	0	0	0	1	3	2	1	0	1	0	0	0	0	0	2	0	0	1
929	0	0	0	0	1	2	2	1	2	0	0	2	2	2	0	1	1	0	1
930	0	0	0	1	1	0	2	1	2	0	0	1	1	0	1	1	0	1	0
931	1	0	0	0	1	1	2	1	1	0	0	0	1	0	0	1	0	0	1
932	0	0	0	0	1	1	2	1	2	1	0	1	2	1	0	2	0	0	0
933	0	0	0	0	1	3	2	1	0	0	2	1	2	0	1	2	0	0	1
934	1	0	0	0	1	0	2	1	1	0	1	2	1	2	0	3	1	0	0
935	1	0	0	0	1	1	2	1	2	1	0	2	2	2	1	2	1	0	1
936	0	0	0	0	1	2	2	1	2	0	0	1	1	0	0	1	1	1	0
937	0	0	0	0	1	1	2	1	2	0	0	1	1	0	0	1	0	1	0
938	1	0	0	1	1	0	2	1	1	0	0	0	0	0	1	1	0	0	0
939	1	0	0	0	1	0	2	1	2	0	0	1	1	0	1	2	1	0	0
940	0	0	0	0	1	3	2	1	1	1	0	1	1	0	0	1	1	0	0
941	0	0	0	0	1	2	2	1	2	1	2	1	1	2	0	2	1	0	1
942	0	0	0	0	1	2	2	1	2	0	0	1	1	0	0	2	1	1	0
943	0	0	0	0	1	3	2	1	2	0	0	1	2	0	1	1	0	0	0
944	0	0	0	0	1	1	2	0	1	0	2	0	0	0	1	2	1	0	0
945	0	0	0	0	1	2	2	1	2	0	2	1	2	0	0	1	0	0	0
946	0	0	0	0	1	3	2	1	2	0	0	1	2	0	1	1	0	0	0
947	0	0	0	0	1	2	2	1	2	0	0	1	2	0	0	1	1	0	0
948	0	0	0	0	1	1	2	1	1	1	0	2	2	0	0	2	0	0	1
949	0	0	0	0	1	2	2	1	2	0	1	2	2	0	0	2	0	0	1
950	1	0	0	0	1	0	2	1	1	0	2	2	2	0	0	1	0	0	1
951	0	0	0	0	1	3	2	1	1	0	0	2	2	0	0	1	0	0	0
952	0	0	0	0	0	1	2	1	1	1	0	2	2	0	0	1	0	0	1
953	0	0	0	0	1	1	2	1	1	0	0	1	2	0	1	1	0	0	1
954	0	0	0	0	1	3	2	1	2	0	0	2	2	1	0	1	0	0	0
955	0	0	0	0	1	2	2	1	0	1	2	2	2	1	0	1	0	0	0
956	0	0	0	0	1	2	2	1	2	0	0	2	2	0	0	1	1	0	0
957	0	0	0	0	1	3	2	1	2	0	0	1	1	0	0	1	1	0	0
958	0	0	0	0	1	0	2	1	2	1	0	2	2	0	0	3	1	0	0
959	0	0	0	0	1	3	2	1	2	1	0	1	1	2	1	1	0	0	1
960	0	0	0	0	0	3	2	1	1	0	0	2	2	1	1	1	0	0	0
961	0	0	0	0	1	2	2	1	2	0	0	1	2	0	0	1	0	0	0
962	0	0	0	0	1	1	2	1	2	0	0	2	2	0	0	1	0	0	0
963	0	0	0	0	1	2	2	1	1	0	0	0	2	1	0	1	0	0	0
964	0	0	0	0	1	2	2	1	1	1	0	1	2	1	0	1	0	0	1
965	0	0	0	0	0	3	2	1	1	0	0	0	2	1	0	1	0	0	0
966	0	0	0	0	1	3	2	1	1	0	0	2	1	0	1	1	0	0	0
967	1	0	0	0	1	3	2	1	2	0	0	1	1	0	1	3	1	0	0
968	0	0	0	0	1	3	2	1	2	0	0	1	2	0	1	1	0	0	0
969	0	0	0	0	0	3	2	1	2	0	2	1	2	0	1	1	0	0	0
970	0	0	0	0	1	3	2	1	2	1	2	1	2	0	1	1	0	0	1
971	0	0	0	0	1	3	2	1	2	0	0	1	2	0	1	1	0	0	0
972	1	0	0	0	1	0	2	1	1	0	0	1	0	0	1	1	1	0	1
973	0	0	0	0	1	3	2	1	2	0	2	1	2	0	1	1	0	0	0
974	0	0	0	0	1	3	2	1	2	0	0	1	2	0	1	1	0	0	0
975	1	0	0	0	1	2	2	1	1	1	2	2	1	2	0	2	0	0	1
976	1	0	0	0	1	1	2	1	2	0	0	2	2	1	0	2	0	0	1
977	0	0	0	0	0	3	2	1	2	0	1	1	1	0	1	1	0	0	0
978	0	0	0	0	1	1	2	1	2	0	0	0	2	0	1	1	0	0	0
979	0	0	0	0	1	2	2	1	2	0	0	1	2	0	0	1	0	0	0
980	0	0	0	0	1	3	2	1	2	0	0	1	2	1	1	1	0	0	0
981	0	0	0	0	1	2	2	1	2	0	0	1	2	0	1	0	0	0	0
982	0	0	0	0	1	3	2	1	2	0	0	1	2	0	1	1	0	0	0
983	0	0	0	0	1	2	2	1	2	0	2	2	1	0	0	1	0	0	1
984	0	0	0	0	1	3	2	1	2	1	0	1	1	2	0	2	1	0	0
985	0	0	0	0	1	1	2	1	2	1	0	1	2	0	1	1	0	0	0
986	0	0	0	0	1	3	2	1	2	1	2	2	2	0	0	1	0	0	0
987	1	0	0	0	1	2	2	1	2	0	0	1	1	1	1	2	1	0	0
988	0	0	0	0	1	3	2	1	1	0	1	1	2	1	1	1	0	0	1
989	0	0	0	0	1	3	2	1	2	0	0	1	2	0	1	1	0	0	0
990	0	0	0	0	1	3	2	1	2	0	0	1	2	0	1	1	0	0	0
991	0	0	0	0	1	3	2	1	2	0	0	1	2	0	1	1	0	0	0
992	0	0	0	0	1	3	2	1	2	0	0	1	2	0	1	1	0	0	0
993	0	0	0	0	1	0	2	1	1	1	0	0	0	0	0	1	0	0	1
994	0	0	0	0	0	3	2	1	2	0	2	1	2	0	1	1	0	0	0
995	0	0	0	0	1	3	2	1	2	0	0	1	2	0	0	1	0	0	0
996	0	0	0	0	1	3	2	1	2	0	0	1	2	0	0	1	0	0	0
997	0	0	0	0	1	3	2	1	2	0	0	1	2	0	1	1	0	0	0
998	0	0	0	0	1	3	2	1	2	0	0	0	2	1	1	1	0	0	0
999	0	0	0	0	0	3	2	1	2	0	0	1	2	1	1	1	0	0	0
1000	0	0	0	0	0	3	2	1	2	0	0	2	2	0	1	1	0	0	0
1001	0	0	0	0	1	3	2	1	2	0	0	1	2	0	1	1	0	0	0
1002	0	0	0	0	1	3	2	1	2	0	0	2	2	1	1	0	0	0	0
1003	0	0	0	0	1	2	2	1	2	0	0	2	2	1	0	1	0	0	0
1004	0	0	0	0	1	1	2	1	2	0	1	2	2	0	0	2	1	0	1
1005	0	0	0	0	0	3	2	1	2	0	0	2	2	1	1	0	0	0	0
1006	0	0	0	0	1	0	2	1	1	0	0	2	1	0	1	1	0	0	1
1007	0	0	0	0	1	1	2	1	1	1	0	2	1	2	1	2	0	0	1
1008	1	0	0	0	1	2	2	1	2	0	0	2	2	0	0	1	0	0	0
1009	0	0	0	1	0	0	2	1	1	1	0	0	0	2	0	1	0	0	1
1010	1	0	0	0	1	3	2	1	1	1	0	1	1	0	1	1	0	0	0
1011	0	0	0	0	1	3	2	1	1	1	0	2	2	0	1	1	0	0	1
1012	0	0	0	0	1	3	2	1	1	1	2	2	1	1	0	1	0	0	0
1013	0	0	0	0	1	0	2	1	2	1	0	2	2	1	1	2	0	0	0
1014	1	0	0	0	1	2	2	1	1	0	0	2	2	0	0	1	0	0	1
1015	0	0	0	0	1	2	2	1	2	0	0	2	2	0	0	1	0	0	0
1016	0	0	0	0	1	2	2	1	2	0	0	1	2	0	0	1	1	0	0
1017	0	0	0	0	1	3	2	1	2	0	2	1	2	0	0	1	0	0	0
1018	0	0	0	0	1	3	2	1	2	0	2	1	2	0	1	1	0	0	0
1019	0	0	0	1	1	2	2	1	1	0	2	2	1	0	0	1	0	0	0
1020	0	0	0	0	1	1	2	1	2	0	2	1	2	0	1	1	0	0	0
1021	0	0	0	0	1	2	2	1	2	0	2	1	2	0	0	1	0	0	0
1022	0	0	0	0	1	1	2	1	2	0	0	1	2	0	0	1	0	0	0
1023	0	0	0	0	1	2	2	1	2	0	0	1	2	0	0	1	0	0	0
1024	0	0	0	0	1	1	2	1	2	0	0	1	2	0	1	1	0	0	0
1025	0	0	0	0	1	2	2	1	2	0	0	1	2	0	0	1	0	0	0
1026	0	0	0	0	1	3	2	1	2	0	0	1	2	0	1	1	0	1	0
1027	1	0	1	0	1	1	2	1	2	0	2	2	2	0	1	2	1	1	0
1028	1	0	1	0	1	2	2	1	2	1	2	1	2	0	1	1	0	1	1
1029	1	0	1	0	1	1	2	1	1	1	2	2	2	0	1	2	1	1	1
1030	0	0	1	1	1	0	2	1	1	1	2	2	2	0	0	2	1	1	0
1031	0	0	1	1	0	0	2	1	2	1	2	2	2	0	0	0	0	1	0
1032	1	0	1	0	1	3	2	1	1	0	2	1	2	1	1	1	1	0	1
1033	0	0	1	0	1	0	2	1	2	0	1	2	2	0	0	1	0	1	1
1034	1	0	1	0	1	3	2	1	1	1	0	1	1	2	1	2	1	1	1
1035	1	0	1	1	0	0	2	1	0	1	0	1	2	0	0	2	0	0	0
1036	1	0	1	0	0	3	2	1	2	0	2	1	2	1	0	2	0	0	1
1037	1	0	1	0	1	2	2	1	1	1	2	2	2	0	0	1	0	0	0
1038	0	0	1	0	1	1	2	1	1	1	2	1	1	1	0	1	0	0	0
1039	1	0	1	0	1	0	2	1	1	0	2	1	1	0	0	2	0	0	1
1040	0	0	1	0	1	3	2	1	1	1	2	2	2	0	0	1	0	0	0
1041	0	0	1	0	1	2	2	1	2	0	0	1	2	0	0	2	0	0	1
1042	0	0	1	0	1	2	2	1	1	1	2	2	2	0	1	1	0	0	1
1043	0	0	1	1	1	0	2	1	2	1	2	1	2	0	1	1	0	0	0
1044	0	0	1	0	1	0	2	1	1	0	2	1	2	0	0	1	0	1	0
1045	0	0	1	0	1	1	2	1	2	0	0	2	2	0	1	3	1	1	1
1046	1	0	1	0	1	2	2	1	2	1	2	1	1	0	1	1	0	1	1
1047	0	0	1	1	1	0	2	1	1	1	0	1	0	0	1	2	0	1	1
1048	0	0	1	1	1	0	2	1	1	1	0	1	2	0	0	1	0	1	0
1049	0	0	1	0	1	3	2	1	2	1	2	2	2	0	1	2	1	1	0
1050	0	0	1	1	1	2	2	1	1	1	0	1	2	0	0	1	0	1	0
1051	1	0	1	0	1	0	2	1	2	1	0	2	2	1	0	2	0	1	1
1052	0	0	1	0	1	1	2	1	2	1	0	2	2	1	1	2	1	1	1
1053	1	0	1	0	1	3	2	1	1	1	1	1	1	0	1	2	0	1	1
1054	0	0	1	0	1	3	2	1	2	0	0	2	2	1	0	2	1	1	0
1055	1	0	1	0	1	2	2	1	2	0	0	2	2	0	0	3	1	1	0
1056	0	0	1	1	1	2	2	1	2	0	0	0	2	0	0	2	0	1	1
1057	1	0	1	1	1	2	2	1	2	0	1	2	2	1	0	2	0	1	1
1058	0	0	1	0	1	1	2	1	2	0	1	2	1	0	0	3	1	1	0
1059	0	0	1	0	1	3	2	1	1	0	0	1	2	0	0	1	0	0	1
1060	0	0	1	1	1	1	2	1	1	1	1	1	2	2	0	1	0	1	1
1061	0	0	1	0	1	2	2	1	2	1	2	1	2	0	1	2	0	0	1
1062	0	0	1	0	1	0	2	1	2	0	0	1	2	1	0	1	0	0	0
1063	1	0	1	0	1	3	2	1	2	0	2	1	2	0	1	2	1	1	0
1064	1	0	1	0	1	0	2	1	1	1	2	1	1	0	0	2	1	0	1
1065	0	0	1	0	1	3	2	1	2	0	2	2	2	0	0	1	0	1	1
1066	0	0	1	0	1	2	2	1	2	0	2	1	1	1	0	2	0	0	0
1067	0	0	1	0	1	1	2	1	2	1	1	1	0	2	0	2	1	0	1
1068	0	0	1	0	1	2	2	1	1	1	2	1	0	0	0	3	1	0	0
1069	1	0	1	0	1	2	2	1	2	1	2	2	2	1	0	2	0	0	1
1070	0	0	1	0	1	3	2	1	2	0	2	1	2	1	0	2	0	0	1
1071	0	0	1	0	1	1	2	0	2	1	0	2	2	0	1	2	0	0	0
1072	1	0	1	0	1	2	2	1	2	0	1	2	2	0	0	1	0	0	1
1073	0	0	1	0	1	2	2	1	2	0	2	2	2	0	0	3	1	1	1
1074	0	0	1	1	1	2	2	1	1	0	2	2	2	1	1	2	1	0	1
1075	0	0	1	0	1	3	2	1	2	0	1	1	1	2	1	2	1	0	0
1076	0	0	1	0	1	3	2	1	2	0	0	2	2	0	1	2	1	0	1
1077	0	0	1	0	1	2	2	1	2	0	2	2	2	0	0	2	1	0	0
1078	1	0	1	0	1	2	2	1	2	0	2	2	2	0	0	2	0	0	1
1079	0	0	1	0	1	2	2	1	2	0	2	1	1	0	0	1	0	1	0
1080	1	0	1	1	1	2	2	1	1	1	0	1	1	0	1	1	0	0	0
1081	0	0	1	0	1	2	2	1	2	1	2	2	2	1	0	1	0	0	1
1082	0	0	1	1	1	1	2	1	2	1	2	2	2	0	0	1	0	0	0
1083	0	0	1	1	1	0	2	1	2	0	0	1	2	0	0	1	0	0	0
1084	0	0	1	0	1	3	2	1	2	0	0	1	2	0	0	1	0	0	0
1085	1	0	1	0	1	1	2	1	1	0	1	2	2	1	0	1	0	0	1
1086	0	0	1	0	1	2	2	1	0	0	0	1	1	0	1	2	1	0	1
1087	0	0	1	0	1	3	2	1	2	0	2	1	2	0	1	1	0	0	0
1088	0	0	1	0	1	3	2	1	2	0	2	1	2	0	1	1	0	0	0
1089	0	0	1	0	1	3	2	1	2	0	2	1	1	1	0	1	0	0	0
1090	0	0	1	0	1	3	2	1	2	0	2	1	2	0	0	1	0	0	0
1091	0	0	1	0	0	3	2	1	2	0	2	1	2	1	1	2	0	1	0
1092	1	0	1	0	1	2	2	1	1	1	2	1	2	0	0	1	0	0	1
1093	1	0	1	0	1	3	2	1	2	1	1	1	1	1	0	1	0	0	1
1094	0	0	1	0	1	1	2	1	2	0	2	1	2	0	1	2	1	0	0
1095	1	0	1	0	1	3	2	1	1	1	2	2	2	0	1	1	0	0	0
1096	0	0	1	0	1	2	2	1	2	0	2	1	2	0	1	1	1	0	0
1097	1	0	1	0	1	1	2	1	1	1	2	2	2	0	0	2	0	0	1
1098	0	0	1	0	1	1	2	1	2	1	1	1	2	0	1	1	0	0	1
1099	0	0	1	1	1	0	2	1	2	0	0	2	2	0	1	2	0	0	0
1100	0	0	1	0	1	3	2	1	2	0	0	2	2	0	0	1	0	0	0
1101	1	0	1	1	1	2	2	1	2	1	2	2	1	0	0	1	0	0	0
1102	0	0	1	0	1	0	2	1	2	0	0	2	1	0	0	1	0	0	1
1103	0	0	1	0	1	3	2	1	2	1	1	1	1	0	0	2	0	0	0
1104	0	0	1	0	0	3	2	1	2	0	1	1	2	0	1	1	0	0	0
1105	0	0	1	0	0	3	2	1	2	0	0	2	2	1	1	1	0	0	0
1106	0	0	1	0	1	2	2	1	2	1	0	1	0	0	0	2	1	0	1
1107	0	0	1	0	1	3	2	1	2	0	2	1	2	0	0	1	0	0	0
1108	0	0	1	0	1	2	2	1	2	0	0	2	2	0	1	2	0	0	0
1109	0	0	1	0	1	3	2	1	1	0	0	1	0	0	1	1	0	0	1
1110	0	0	1	0	1	1	2	1	2	1	0	0	0	0	1	1	0	0	0
1111	0	0	1	0	1	2	2	1	1	1	2	0	0	1	1	1	0	0	1
1112	0	0	1	0	0	3	2	1	2	0	0	1	2	0	1	1	1	0	0
1113	0	0	1	0	0	3	2	1	2	0	0	2	2	1	1	1	0	0	0
1114	0	0	1	0	1	3	2	1	2	0	0	2	2	0	1	1	0	0	0
1115	0	0	1	0	0	3	2	1	2	0	0	1	2	0	1	1	1	0	0
1116	0	0	1	0	1	3	2	1	2	0	0	2	2	0	1	1	0	0	0
1117	0	0	1	0	1	1	2	1	2	1	2	2	1	0	0	1	0	0	1
1118	1	0	1	0	1	0	2	1	1	1	0	0	0	1	0	1	0	0	0
1119	0	0	1	0	1	2	2	1	2	0	2	2	2	0	1	1	0	0	0
1120	0	0	1	0	1	3	2	0	1	1	0	1	1	0	1	1	0	0	0
1121	0	0	1	0	1	3	2	1	2	0	2	2	2	1	0	2	0	0	0
1122	0	0	1	0	1	3	2	1	2	0	2	1	2	0	1	1	1	0	0
1123	0	0	1	0	0	3	2	1	2	0	0	2	2	1	1	1	0	0	0
1124	1	0	1	0	1	2	2	1	2	0	2	2	2	0	0	2	0	0	1
1125	0	0	1	0	1	2	2	1	2	0	0	2	2	0	1	1	0	0	0
1126	0	0	1	0	1	2	2	1	1	1	0	1	1	1	0	1	0	0	0
1127	0	0	1	0	1	3	2	1	2	0	0	1	2	1	1	1	0	0	0
1128	0	0	1	0	1	3	2	1	2	0	2	1	2	0	1	1	0	0	0
1129	0	0	1	0	1	3	2	1	2	0	2	1	2	0	1	1	0	0	0
1130	0	0	1	0	1	2	2	1	2	0	2	1	2	1	0	1	0	0	0
1131	0	0	1	0	1	3	2	1	2	0	0	1	2	0	1	1	0	0	0
1132	0	0	1	0	0	3	2	1	2	0	2	2	2	1	1	1	0	0	0
1133	0	0	1	0	1	3	2	1	2	0	2	2	2	0	1	1	0	0	0
1134	0	0	1	0	1	3	2	1	2	0	0	2	2	1	1	1	0	0	0
1135	0	0	1	0	1	2	2	1	2	0	1	2	2	0	1	1	0	0	0
1136	0	0	1	0	1	3	2	1	2	0	1	1	2	0	0	1	0	0	0
1137	0	0	1	0	1	3	2	1	2	0	0	1	2	0	1	1	0	0	0
1138	0	0	1	0	1	3	2	1	2	0	2	1	2	0	1	1	0	0	0
1139	0	0	1	0	1	3	2	1	2	0	0	1	2	1	1	1	0	0	0
1140	0	0	1	0	1	3	2	1	2	0	0	1	2	0	1	1	0	0	0
1141	0	0	1	0	1	2	2	1	2	0	0	1	2	0	0	1	0	1	0
1142	0	0	0	0	1	2	2	1	1	1	2	0	0	0	1	1	0	0	0
1143	0	0	0	1	1	0	2	1	1	1	0	2	2	1	0	2	0	1	0
1144	0	0	0	0	0	3	2	1	1	0	2	2	2	0	0	1	0	0	1
1145	1	0	1	0	1	2	2	1	1	1	0	1	2	1	0	1	0	0	0
1146	0	0	1	0	1	0	2	1	1	0	0	0	1	1	0	0	0	0	0
1147	0	0	0	0	1	0	2	1	1	0	2	1	2	0	0	3	1	1	0
1148	1	0	0	0	0	0	2	1	0	1	1	0	0	1	0	3	1	0	1
1149	1	0	1	0	1	1	2	1	2	1	0	2	2	0	0	1	0	0	1
1150	0	0	0	0	1	1	2	1	2	0	0	2	2	0	0	1	0	0	0
1151	0	0	0	0	1	0	2	1	1	1	0	1	1	0	0	3	1	1	0
1152	1	0	0	0	1	0	2	1	1	0	0	2	2	0	1	3	1	1	1
1153	0	0	0	0	1	0	2	1	2	1	0	1	2	0	0	1	0	1	0
1154	1	0	0	0	1	2	2	1	2	0	0	1	2	0	1	1	0	0	0
1155	0	0	0	1	1	3	2	1	1	1	0	1	1	0	1	1	0	1	0
1156	1	0	0	0	1	0	2	1	1	0	0	1	0	2	1	1	0	0	1
1157	1	0	0	0	1	3	2	1	1	0	0	2	2	0	1	3	1	0	0
1158	0	0	0	0	1	3	2	1	2	0	0	1	0	0	1	1	0	0	0
1159	0	0	0	0	1	0	2	1	2	1	1	2	2	0	0	1	0	0	1
1160	1	0	0	0	1	2	2	1	1	1	0	2	1	1	0	2	0	0	1
1161	0	0	0	0	1	2	2	1	2	0	2	2	2	1	1	1	0	0	1
1162	0	0	1	0	0	2	2	1	1	1	2	2	2	1	1	1	0	0	0
1163	0	0	1	0	1	0	2	1	1	0	2	1	1	0	0	1	0	0	0
1164	0	0	1	0	1	2	2	1	1	1	2	2	1	0	0	3	1	0	1
1165	0	0	1	0	1	0	2	1	2	0	2	1	2	0	1	2	0	1	0
1166	0	0	1	0	1	1	2	1	2	0	2	1	2	2	1	2	0	0	0
1167	0	0	1	0	1	3	2	1	2	1	2	1	2	0	0	1	0	0	0
1168	0	0	1	0	1	3	2	1	2	0	0	2	2	1	0	1	0	0	0
1169	0	0	0	0	1	1	2	1	0	1	2	1	1	0	1	2	1	1	1
1170	1	0	0	1	1	3	2	1	1	0	0	1	2	0	1	1	0	0	0
1171	0	0	0	1	1	3	2	1	2	0	0	0	0	2	0	2	0	0	0
1172	0	0	1	0	0	3	2	1	2	0	2	1	2	1	0	2	0	0	1
1173	0	0	1	0	1	3	2	1	1	0	0	1	2	1	1	2	1	0	1
1174	0	0	1	0	0	3	2	1	2	0	0	2	2	2	0	2	0	0	0
1175	0	0	1	0	1	3	2	1	1	1	2	2	2	1	1	2	0	1	1
1176	0	0	1	0	1	2	2	1	1	0	0	1	2	1	0	2	0	0	0
1177	0	0	1	0	1	3	2	1	2	0	2	1	1	1	1	2	0	0	0
1178	0	0	0	0	1	1	2	1	1	1	0	1	1	2	0	1	0	0	0
1179	1	0	0	0	1	1	2	1	1	1	2	2	2	2	0	2	1	0	1
1180	0	0	0	0	1	2	2	1	1	0	0	2	1	1	0	1	0	0	0
1181	0	0	0	0	1	2	2	1	1	1	2	2	1	0	0	1	0	0	0
1182	0	0	1	0	1	2	2	1	2	0	0	1	2	1	0	3	0	0	0
1183	0	0	1	0	1	2	2	1	1	0	2	1	1	2	0	1	0	0	0
1184	0	0	1	0	1	2	2	1	2	1	2	1	2	2	0	2	1	0	0
1185	0	0	1	0	0	3	2	1	1	1	0	2	1	0	1	0	0	0	0
1186	0	0	0	0	1	3	2	1	1	0	2	0	0	0	0	1	0	0	0
1187	1	0	0	0	1	0	2	1	1	1	2	1	2	0	0	1	0	0	0
1188	0	0	0	0	1	3	2	1	2	0	0	2	2	1	1	1	0	0	1
1189	0	0	0	0	1	3	2	1	2	1	0	1	2	0	1	2	1	1	0
1190	0	0	0	0	1	0	2	1	1	0	0	2	1	0	0	3	1	0	0
1191	0	0	0	0	1	3	2	1	2	0	0	2	2	0	1	1	0	0	0
1192	0	0	0	0	1	2	2	1	2	0	2	2	2	1	1	1	0	0	1
1193	0	0	0	1	1	3	2	1	2	1	0	1	2	1	0	2	0	0	0
1194	0	0	0	0	1	2	2	1	2	1	0	1	2	1	0	1	0	0	0
1195	0	0	0	0	1	2	2	1	1	0	0	0	0	0	0	1	0	0	1
1196	0	0	1	1	1	3	2	1	2	1	2	2	2	2	0	2	0	0	1
1197	0	0	1	0	1	3	2	1	1	1	2	1	0	0	1	1	0	0	1
1198	1	0	1	0	1	3	2	1	1	0	2	1	2	2	1	1	0	1	1
1199	1	0	1	1	1	3	2	1	2	0	0	2	2	0	0	1	0	1	1
1200	0	0	1	0	1	0	2	1	1	1	2	1	0	0	1	2	1	0	1
1201	0	0	1	0	1	1	2	1	1	1	2	1	1	0	0	1	0	0	0
1202	1	0	1	0	1	3	2	1	2	0	0	1	2	1	1	1	0	0	0
1203	1	0	0	0	1	3	2	1	1	1	1	1	0	0	1	2	0	0	1
1204	1	0	0	0	1	2	2	1	1	0	1	1	0	1	0	1	0	0	1
1205	0	0	0	1	1	0	2	1	1	1	0	1	1	1	1	2	1	0	1
1206	0	0	1	0	0	3	2	1	1	0	0	2	2	0	1	1	0	0	0
1207	1	0	0	1	1	2	2	1	1	1	0	1	2	1	0	3	1	1	1
1208	0	0	1	0	1	3	2	1	2	1	2	2	2	1	0	1	0	0	1
1209	1	0	1	0	1	3	2	1	1	1	2	1	2	0	0	1	0	0	0
1210	0	0	1	0	1	2	2	1	2	0	0	1	2	0	1	1	0	0	0
1211	0	0	0	0	1	2	2	1	1	0	0	1	2	1	1	1	0	0	0
1212	0	0	0	0	1	0	2	1	1	1	0	1	2	1	0	1	0	0	0
1213	0	0	0	0	1	1	2	1	2	0	0	2	2	1	1	2	0	0	0
1214	0	0	1	1	1	1	2	1	1	0	0	1	2	1	0	2	1	1	1
1215	1	0	0	0	0	0	2	1	1	0	1	2	2	0	1	1	0	1	1
1216	0	0	0	0	1	1	2	1	1	0	0	2	2	0	1	1	0	1	0
1217	0	0	0	1	1	3	2	1	1	1	0	1	2	1	0	2	1	0	1
1218	1	0	1	1	1	1	2	1	1	0	0	1	1	0	1	2	0	0	1
1219	0	0	0	1	1	2	2	1	2	1	0	1	1	0	0	2	1	1	1
1220	1	0	0	0	1	0	2	0	2	0	0	1	2	0	0	2	1	1	0
1221	0	0	0	1	1	0	2	1	1	1	0	2	2	0	1	2	0	1	0
1222	1	0	0	0	1	2	2	1	2	0	1	1	1	0	0	1	0	1	0
1223	0	0	0	0	1	2	2	1	2	0	2	2	1	0	0	1	0	1	0
1224	1	0	0	0	1	1	2	1	0	0	2	1	0	0	1	1	1	1	1
1225	1	0	0	0	1	0	2	1	0	1	0	0	2	0	0	1	0	0	0
1226	1	0	0	0	1	3	2	1	1	1	2	1	2	2	1	1	0	0	0
1227	0	0	0	0	1	0	2	1	1	0	0	1	1	0	0	3	1	0	1
1228	1	0	0	0	1	2	2	1	1	0	1	1	1	0	0	1	0	0	0
1229	1	0	0	0	1	2	2	1	2	1	1	2	2	0	0	2	0	0	1
1230	1	0	0	0	1	0	2	1	1	1	0	1	0	0	0	1	0	0	0
1231	0	0	0	0	1	2	2	1	2	1	2	1	2	1	0	3	1	0	1
1232	0	0	0	0	1	2	2	1	1	0	0	2	1	0	1	1	0	0	0
1233	0	0	0	0	1	2	2	1	2	0	0	2	2	1	0	1	0	0	0
1234	0	0	0	0	1	2	2	1	1	0	1	1	2	2	0	1	0	0	1
1235	0	0	0	0	1	0	2	1	1	1	0	2	0	0	1	1	0	0	0
1236	1	0	0	0	1	1	2	1	1	0	0	2	1	0	0	3	0	0	0
1237	1	0	1	0	1	2	2	1	1	1	2	1	2	2	1	2	1	1	0
1238	1	0	1	0	1	2	2	1	2	1	2	0	0	2	0	2	0	1	0
1239	0	0	1	0	0	2	2	1	2	0	1	1	1	0	0	2	0	1	0
1240	0	0	1	0	1	3	2	1	1	0	2	1	1	0	1	1	0	0	1
1241	1	0	1	0	1	3	2	1	2	1	2	0	0	0	0	2	1	0	0
1242	1	0	1	0	1	2	2	1	2	0	2	1	2	0	0	3	1	0	0
1243	0	0	1	0	1	3	2	1	2	0	0	2	2	2	0	2	0	0	1
1244	0	0	1	1	1	3	2	1	1	0	0	2	2	1	1	1	0	0	0
1245	0	0	1	0	1	1	2	1	1	0	2	1	2	1	0	2	1	0	1
1246	1	0	1	0	1	2	2	1	1	1	0	2	1	0	0	1	0	0	1
1247	1	0	1	0	1	3	2	1	2	0	2	2	2	0	0	2	0	0	1
1248	0	0	1	1	1	2	2	1	0	1	0	2	1	2	0	1	0	0	1
1249	0	0	1	0	1	2	2	1	2	0	0	2	0	0	0	1	0	0	1
1250	0	0	1	0	1	2	2	1	0	1	0	1	1	2	1	2	0	0	1
1251	0	0	1	0	0	3	2	0	2	0	0	1	2	1	1	2	0	0	0
1252	1	0	1	0	0	3	2	1	2	0	0	1	2	1	1	2	0	0	0
1253	1	0	1	0	1	2	2	1	0	0	0	2	1	0	1	1	0	0	0
1254	0	0	1	0	1	0	2	1	2	1	1	1	1	0	0	1	0	0	0
1255	0	0	1	0	1	1	2	0	1	0	2	2	2	2	0	0	0	0	0
1256	0	0	1	0	1	2	2	1	1	0	0	1	1	0	1	3	1	0	0
1257	0	0	1	0	1	0	2	1	1	0	2	1	1	0	0	1	0	0	0
1258	1	0	1	0	1	3	2	0	2	0	2	2	2	0	0	1	0	0	0
1259	1	0	1	0	1	3	2	1	0	1	2	2	1	1	0	1	0	0	0
1260	1	0	1	0	1	2	2	1	2	0	0	1	0	2	1	0	0	0	0
1261	1	0	0	0	1	0	2	1	1	1	0	2	2	0	0	2	1	1	1
1262	0	0	0	0	1	0	2	1	2	0	0	1	0	0	0	1	0	1	0
1263	1	0	0	0	0	0	2	1	1	1	0	1	2	2	0	1	0	1	0
1264	1	0	0	1	1	0	2	1	1	1	0	1	2	0	0	3	1	0	0
1265	1	0	0	0	1	0	2	1	2	0	0	1	2	0	1	2	0	1	1
1266	0	0	0	0	1	0	2	1	1	1	0	1	0	0	1	1	0	1	0
1267	1	0	0	0	0	3	2	1	2	1	2	1	2	1	0	0	1	0	1
1268	0	0	0	0	1	2	2	1	1	0	0	1	1	1	1	3	1	1	0
1269	1	0	0	0	1	0	2	1	0	0	0	2	1	2	0	2	1	1	1
1270	1	0	0	1	1	0	2	1	0	0	0	2	0	0	1	2	1	0	0
1271	1	0	0	0	1	3	2	1	2	0	0	2	2	1	0	1	0	0	0
1272	1	0	0	1	1	2	2	1	2	0	0	1	2	0	0	2	1	0	1
1273	0	0	0	0	1	0	2	1	2	0	0	0	0	0	0	2	0	0	0
1274	1	0	0	0	1	0	2	1	1	0	0	1	2	1	0	1	0	0	0
1275	0	0	0	0	1	2	2	1	2	0	0	2	2	0	1	2	0	0	0
1276	1	0	0	0	1	0	2	1	1	1	0	2	1	1	0	1	0	1	0
1277	1	0	0	1	1	0	2	1	2	0	0	1	1	0	0	2	0	0	1
1278	1	0	0	0	1	0	2	1	1	0	0	2	2	0	0	3	0	0	0
1279	1	0	0	1	1	0	2	1	1	0	0	2	1	2	0	1	0	0	0
1280	1	0	0	0	1	0	2	1	1	0	0	2	2	0	1	1	0	0	0
1281	1	0	0	0	1	0	2	1	1	1	0	2	2	0	1	1	0	0	1
1282	1	0	0	0	0	3	2	1	2	0	0	2	1	1	1	3	0	0	0
1283	0	0	0	0	1	0	2	1	0	1	0	1	2	2	0	1	0	0	0
1284	0	0	0	0	1	0	2	1	2	0	0	2	2	0	0	1	0	0	0
1285	1	0	0	0	1	3	2	1	2	0	2	1	2	0	0	2	0	0	0
1286	0	0	0	1	1	0	2	1	1	1	0	0	0	0	1	1	0	0	0
1287	0	0	0	0	1	2	2	1	1	0	0	2	2	0	1	1	0	0	0
1288	0	0	0	0	1	3	2	1	1	0	2	2	2	2	0	1	0	0	0
1289	1	0	0	0	1	2	2	1	2	1	0	2	2	0	1	2	0	0	1
1290	1	0	0	0	1	2	2	1	2	1	0	1	0	0	1	2	0	0	1
1291	0	0	0	0	1	0	2	1	1	0	0	1	1	2	1	1	1	0	0
1292	1	0	0	0	1	2	2	1	2	0	0	1	2	1	1	1	0	0	1
1293	0	0	0	0	1	2	2	1	2	0	1	1	2	0	1	1	0	0	0
1294	0	0	0	0	1	0	2	1	1	0	0	2	2	0	1	3	0	0	0
1295	1	0	0	0	1	3	2	1	1	0	0	1	2	0	1	1	0	0	0
1296	1	0	0	0	1	0	2	1	1	1	0	1	0	0	0	2	1	0	1
1297	1	0	0	0	1	2	2	1	1	0	0	2	2	0	0	2	0	0	0
1298	1	0	1	0	1	3	2	1	1	0	2	2	2	0	0	2	0	1	0
1299	1	0	1	0	1	2	2	1	2	0	2	0	0	1	0	3	1	1	1
1300	0	0	1	1	1	2	2	1	1	1	0	1	1	0	1	1	0	1	1
1301	1	0	1	1	1	2	2	1	1	0	0	2	2	0	1	2	0	1	0
1302	0	0	1	0	1	3	2	1	1	1	2	0	0	0	0	3	0	1	1
1303	1	0	1	0	1	0	2	1	0	1	0	2	1	0	0	2	0	1	1
1304	1	0	1	0	1	3	2	1	1	0	2	1	1	2	0	1	0	1	0
1305	1	0	1	0	1	2	2	1	2	0	0	2	1	0	0	2	0	1	0
1306	1	0	1	0	1	1	2	1	2	1	0	1	1	2	0	2	0	1	1
1307	1	0	1	0	1	1	2	1	2	0	2	2	2	0	0	2	1	1	0
1308	0	0	1	0	1	0	2	1	1	0	2	1	0	2	0	1	0	0	0
1309	0	0	1	0	1	1	2	1	1	1	2	2	2	0	1	1	0	0	0
1310	0	0	1	0	0	3	2	1	1	1	2	2	2	1	0	3	1	1	1
1311	0	0	1	0	1	2	2	1	2	0	0	2	2	2	0	1	0	0	0
1312	1	0	1	0	1	0	2	1	2	0	0	1	2	0	0	2	0	0	1
1313	0	0	1	0	1	3	2	1	0	1	2	2	2	2	1	2	1	1	1
1314	0	0	1	1	1	2	2	1	2	1	0	1	0	1	0	2	1	0	0
1315	1	0	1	0	1	2	2	1	1	0	2	0	1	1	0	3	1	1	1
1316	0	0	1	0	1	2	2	1	2	0	2	2	2	1	0	2	0	0	0
1317	0	0	1	0	1	2	2	1	1	0	0	2	1	1	0	1	0	0	0
1318	0	0	1	0	1	3	2	1	1	1	0	2	2	0	0	2	1	1	1
1319	0	0	1	0	1	3	2	1	2	1	2	2	2	2	1	2	1	0	0
1320	0	0	1	0	1	1	2	1	0	1	2	2	1	2	1	1	0	1	0
1321	0	0	1	0	1	2	2	1	1	0	2	1	2	2	0	2	1	0	0
1322	0	0	1	0	1	2	2	1	1	0	2	2	2	0	1	2	0	0	1
1323	1	0	1	0	1	0	2	1	2	0	2	1	2	0	0	3	0	0	1
1324	0	0	1	0	1	2	2	1	1	0	0	1	0	1	1	1	0	0	0
1325	1	0	1	0	1	2	2	1	1	1	2	2	2	0	0	3	1	0	1
1326	0	0	1	0	1	2	2	1	2	0	0	2	2	2	1	1	0	0	1
1327	0	0	1	0	1	3	2	1	2	0	2	1	1	0	1	1	0	0	0
1328	0	0	1	0	1	2	2	1	2	0	2	2	1	0	0	1	0	0	1
1329	0	0	1	0	0	0	2	1	0	0	0	2	2	2	0	1	0	0	0
1330	0	0	1	0	1	3	2	1	2	0	2	2	2	0	0	1	0	0	0
1331	0	0	1	0	1	2	2	1	2	0	2	0	2	0	1	1	0	0	0
1332	0	0	1	0	1	2	2	1	2	0	2	1	2	1	1	1	0	0	1
1333	0	0	1	0	1	0	2	1	2	0	2	2	1	0	0	1	0	0	0
1334	0	0	1	0	1	3	2	1	2	0	2	1	2	1	0	2	0	0	0
1335	1	0	1	0	1	0	2	1	2	0	0	1	2	0	1	2	0	0	0
1336	0	0	1	0	1	1	2	1	0	1	2	1	1	2	0	1	0	0	0
1337	0	0	1	0	1	2	2	1	1	0	2	1	1	2	0	3	1	0	1
1338	0	0	1	0	1	2	2	1	2	0	0	1	2	0	0	2	0	0	0
1339	0	0	1	0	1	3	2	1	2	1	2	2	2	0	1	1	0	0	0
1340	0	0	0	0	1	0	2	1	1	1	0	2	2	0	0	1	0	0	0
1341	0	0	0	0	1	1	2	1	1	0	1	1	1	0	0	2	0	0	0
1342	0	0	0	0	1	1	2	1	1	0	2	2	2	0	1	3	1	0	0
1343	0	0	0	0	1	0	2	1	2	0	2	2	2	1	0	1	0	0	0
1344	0	0	0	0	1	2	2	1	2	0	0	2	2	0	0	2	0	0	1
1345	0	0	0	0	1	2	2	1	1	1	1	2	1	0	0	1	0	0	0
1346	0	0	0	0	1	1	2	1	1	1	0	1	2	2	0	1	0	0	0
1347	0	0	0	0	1	0	2	1	2	0	0	2	2	0	0	2	0	0	0
1348	1	0	0	0	1	3	2	1	1	0	1	2	2	1	1	2	0	0	0
1349	1	0	0	0	1	2	2	1	1	1	1	1	1	1	0	1	0	0	0
1350	0	0	0	0	1	3	2	1	1	0	0	1	2	1	1	1	0	0	1
1351	0	0	0	0	1	2	2	1	2	1	2	1	2	0	1	2	0	0	0
1352	1	0	0	0	1	1	2	1	1	0	0	1	1	1	0	1	0	0	1
1353	0	0	0	0	1	3	2	1	2	0	0	1	1	0	1	1	0	0	0
1354	0	0	0	0	1	2	2	1	2	1	0	2	2	1	0	2	1	0	0
1355	1	0	0	0	1	2	2	1	2	1	0	1	2	2	1	2	0	0	0
1356	0	0	0	0	1	3	2	1	1	1	1	2	1	0	1	1	0	0	0
1357	0	0	0	0	1	2	2	1	2	0	0	1	2	0	0	0	0	0	0
1358	0	0	0	0	1	2	2	1	1	1	0	2	1	0	0	3	1	0	1
1359	0	0	0	0	0	3	2	1	1	1	2	1	1	1	0	1	0	0	0
1360	0	0	0	0	1	3	2	1	2	0	2	2	1	1	0	1	0	0	0
1361	1	0	0	0	1	0	2	1	2	0	0	1	2	0	1	1	0	1	0
1362	0	0	0	0	1	3	2	1	2	0	2	0	2	0	1	1	0	1	1
1363	1	0	0	0	1	0	2	1	1	1	1	0	2	0	0	1	0	1	1
1364	0	0	0	0	1	0	2	1	1	1	0	1	2	0	1	1	1	1	0
1365	1	0	0	0	1	2	2	1	1	0	0	1	2	2	0	3	1	1	1
1366	1	0	0	0	1	0	2	1	2	0	2	2	2	0	0	0	0	1	0
1367	0	0	0	0	1	3	2	1	0	1	0	0	0	0	1	2	1	1	0
1368	1	0	0	0	1	1	2	1	1	1	0	1	1	0	0	3	1	1	0
1369	0	0	0	0	1	2	2	1	2	0	2	1	2	0	1	1	0	1	0
1370	1	0	0	0	1	0	2	1	0	1	0	0	0	0	0	1	1	1	1
1371	0	0	0	0	1	2	2	1	1	0	2	1	1	0	0	3	1	1	0
1372	0	0	0	0	1	0	2	1	2	0	0	2	2	0	0	3	1	1	1
1373	1	0	0	0	1	0	2	1	1	1	2	2	2	1	0	2	1	1	1
1374	0	0	0	0	1	0	2	1	2	1	1	1	2	1	0	2	0	1	1
1375	0	0	0	1	1	1	2	1	1	1	0	2	2	0	0	1	0	1	1
1376	0	0	0	1	1	2	2	1	2	0	0	2	2	2	0	2	1	1	1
1377	0	0	0	0	1	0	2	1	2	0	0	1	2	1	0	2	1	1	1
1378	1	0	0	0	1	3	2	1	1	1	0	1	2	2	0	3	1	1	0
1379	0	0	0	0	1	0	2	1	2	0	0	1	2	0	0	1	0	1	0
1380	0	0	0	0	1	2	2	1	2	1	0	2	2	0	1	2	0	1	0
1381	0	0	0	0	1	0	2	1	2	0	0	2	2	2	1	1	0	0	0
1382	1	0	0	1	1	0	2	1	1	0	0	2	2	0	1	2	1	1	1
1383	0	0	0	0	1	0	2	1	1	1	0	2	1	0	1	2	1	1	1
1384	0	0	0	0	1	2	2	1	2	0	0	2	2	2	0	2	0	1	1
1385	0	0	0	0	1	0	2	1	1	1	0	2	1	0	0	3	1	0	1
1386	1	0	0	0	1	0	2	1	2	1	0	2	2	2	0	3	1	1	1
1387	0	0	0	0	1	0	2	1	1	0	0	2	2	0	0	1	0	0	0
1388	0	0	0	0	1	0	2	1	2	1	0	2	2	0	1	1	0	0	0
1389	1	0	0	0	1	3	2	1	2	1	0	0	0	0	1	1	0	1	1
1390	1	0	0	1	0	0	2	1	1	0	0	1	2	0	0	1	0	0	1
1391	0	0	0	0	1	3	2	1	2	1	1	1	2	1	0	2	0	0	0
1392	0	0	0	0	1	2	2	1	2	0	0	1	2	1	1	2	1	0	0
1393	0	0	0	0	1	0	2	1	1	1	0	1	2	0	1	2	1	0	1
1394	1	0	0	0	1	3	2	1	2	0	0	2	2	0	1	1	0	0	0
1395	0	0	0	1	1	0	2	1	1	1	0	0	1	0	0	1	0	1	1
1396	0	0	0	0	1	2	2	1	2	0	0	0	1	1	1	2	1	0	0
1397	0	0	0	0	1	1	2	1	1	1	0	1	1	1	0	1	0	0	0
1398	0	0	0	1	1	0	2	1	2	0	0	2	1	0	0	3	1	0	1
1399	0	0	0	1	1	1	2	1	1	0	0	2	2	2	0	2	1	0	0
1400	0	0	0	1	1	1	2	1	1	0	0	2	2	0	1	2	1	0	0
1401	1	0	0	0	1	3	2	1	2	1	0	1	1	1	0	1	0	0	1
1402	0	0	0	0	1	2	2	1	2	1	1	1	1	1	0	2	1	0	1
1403	0	0	0	0	1	0	2	1	1	0	0	1	2	0	0	2	1	0	1
1404	0	0	0	0	1	2	2	1	2	1	0	1	1	0	0	1	0	0	0
1405	0	0	0	0	1	0	2	1	1	1	0	2	2	2	0	1	0	0	0
1406	1	0	0	0	1	1	2	1	2	0	0	0	0	0	1	2	1	0	1
1407	0	0	0	0	1	0	2	1	1	0	0	1	1	1	0	2	0	0	1
1408	1	0	0	1	1	0	2	1	0	0	2	0	0	0	0	2	1	0	1
1409	0	0	0	0	1	3	2	1	2	0	0	1	1	0	1	1	0	0	0
1410	1	0	0	0	1	2	2	1	1	1	0	1	2	0	0	2	0	0	1
1411	0	0	0	0	1	1	2	1	1	0	0	2	2	2	0	1	0	0	0
1412	0	0	0	1	1	3	2	1	1	1	2	1	1	0	1	1	0	0	0
1413	0	0	0	0	1	1	2	1	2	0	1	2	2	0	0	1	0	0	0
1414	0	0	0	0	1	3	2	1	2	0	0	2	2	1	1	2	1	0	1
1415	0	0	0	0	1	2	2	1	1	0	2	1	1	2	1	1	0	0	0
1416	1	0	0	0	1	0	2	1	1	0	0	1	1	0	0	2	1	0	0
1417	1	0	0	0	1	1	2	1	2	0	2	1	1	0	0	1	0	0	1
1418	0	0	0	0	1	0	2	1	1	1	2	2	1	0	1	0	0	0	1
1419	0	0	0	0	1	1	2	1	1	1	0	0	1	0	1	1	0	0	0
1420	1	0	0	0	1	0	2	1	2	1	0	1	2	1	0	2	1	0	0
1421	1	0	0	0	1	2	2	1	2	1	2	2	2	2	0	2	1	0	1
1422	0	0	0	0	1	1	2	1	1	0	0	1	2	1	1	2	0	0	0
1423	0	0	0	0	1	2	2	1	2	0	0	1	2	0	0	2	0	0	0
1424	1	0	0	0	1	1	2	1	2	1	0	2	2	0	1	2	0	0	1
1425	0	0	0	0	1	3	2	1	2	0	2	2	1	0	0	1	0	0	0
1426	0	0	0	0	1	3	2	1	1	1	0	1	1	0	0	0	0	0	0
1427	0	0	0	0	1	2	2	1	1	0	0	2	2	0	1	0	0	0	0
1428	0	0	0	0	1	0	2	1	2	0	1	1	2	0	1	0	1	0	1
1429	0	0	0	0	1	3	2	1	0	0	0	1	2	0	0	2	0	0	0
1430	0	0	0	0	1	2	2	1	2	0	0	2	2	0	1	1	0	0	0
1431	0	0	0	0	1	2	2	1	1	0	0	2	2	1	0	1	0	0	0
1432	0	0	0	0	1	3	2	1	2	0	0	2	1	0	0	2	0	0	1
1433	0	0	0	0	1	3	2	1	2	1	0	1	1	0	1	1	0	0	0
1434	0	0	0	0	1	0	2	1	0	1	1	2	2	0	1	3	0	0	1
1435	0	0	0	0	1	0	2	1	0	1	0	2	0	0	0	1	0	0	0
1436	0	0	0	0	1	2	2	1	1	1	0	1	2	2	1	1	0	0	0
1437	0	0	0	0	1	2	2	1	1	0	2	2	2	0	1	1	0	0	0
1438	1	0	0	0	1	2	2	1	2	1	0	1	2	0	1	1	0	0	0
1439	0	0	0	0	1	3	2	1	1	1	1	1	1	2	0	1	0	0	0
1440	1	0	0	0	1	2	2	1	2	1	2	2	2	2	0	2	0	0	1
1441	0	0	0	0	1	1	2	1	1	0	0	1	1	0	0	1	0	0	0
1442	0	0	0	0	1	3	2	1	2	0	2	2	2	0	1	1	0	0	0
1443	0	0	0	0	1	3	2	1	2	1	0	1	2	1	0	1	0	0	0
1444	0	0	0	0	1	1	2	1	2	0	0	2	2	0	0	1	0	0	0
1445	0	0	0	0	1	3	2	1	2	1	0	2	1	0	0	1	0	0	0
1446	0	0	0	0	1	0	2	1	2	0	0	2	2	1	0	2	1	0	1
1447	0	0	0	0	1	2	2	1	2	0	0	2	2	2	1	1	0	0	0
1448	1	0	1	0	1	2	2	1	1	0	0	2	1	0	1	1	0	1	1
1449	1	0	1	0	1	1	2	1	2	1	2	2	2	1	0	3	1	1	1
1450	0	0	1	0	1	2	2	1	1	0	2	0	0	1	0	3	1	1	1
1451	0	0	1	0	1	3	2	1	1	0	2	1	2	2	0	1	0	1	1
1452	0	0	1	1	1	0	2	1	1	1	0	1	1	0	0	1	0	1	0
1453	0	0	1	0	1	2	2	1	2	0	2	0	0	0	0	2	0	1	1
1454	0	0	1	1	1	1	2	1	2	1	2	2	2	0	0	1	0	0	1
1455	0	0	1	1	1	0	2	1	1	1	2	1	1	0	1	1	0	0	0
1456	0	0	1	0	1	0	2	1	1	0	2	2	2	0	0	3	1	0	1
1457	0	0	1	0	1	3	2	1	1	1	1	1	1	1	0	3	1	0	1
1458	0	0	1	0	1	3	2	1	2	1	2	2	2	2	0	2	0	0	1
1459	1	0	1	0	1	2	2	1	1	0	2	2	2	0	1	3	1	0	1
1460	1	0	1	0	1	2	2	1	1	1	2	2	2	0	0	2	0	0	0
1461	1	0	1	1	0	0	2	1	1	0	0	2	2	2	0	1	0	0	0
1462	1	0	1	0	1	1	2	1	1	1	2	1	2	1	0	2	1	0	1
1463	0	0	1	0	0	2	2	1	1	0	0	2	2	0	0	1	0	0	0
1464	0	0	1	1	1	0	2	1	2	1	2	0	0	0	0	1	0	0	0
1465	0	0	1	0	1	2	2	1	1	1	0	2	2	1	1	1	0	0	1
1466	0	0	1	1	1	0	2	1	1	1	0	0	0	1	0	1	0	0	0
1467	0	0	1	0	1	2	2	1	2	0	2	2	2	0	0	2	0	0	1
1468	0	0	1	0	1	2	2	1	2	0	2	2	2	1	0	1	0	0	0
1469	0	0	1	0	1	0	2	1	2	1	0	1	2	0	0	1	0	0	0
1470	0	0	1	0	1	2	2	1	1	0	2	2	2	0	0	2	0	0	1
1471	0	0	1	0	1	2	2	1	2	0	2	2	2	1	0	1	0	0	1
1472	0	0	1	1	1	1	2	1	1	0	0	2	2	0	0	1	0	1	0
1473	0	0	1	1	1	1	2	1	1	0	2	0	0	0	1	2	0	1	1
1474	0	0	1	0	1	2	2	1	1	0	2	1	1	0	1	1	0	1	1
1475	1	0	1	0	1	0	2	1	2	0	2	1	2	2	0	2	1	1	0
1476	0	0	1	0	1	0	2	1	2	1	1	1	2	0	0	2	1	1	0
1477	0	0	1	0	1	3	2	1	1	1	2	2	2	1	0	2	1	1	1
1478	0	0	1	0	1	2	2	1	2	0	2	1	2	0	0	1	0	1	1
1479	0	0	1	0	1	2	2	1	2	0	0	2	2	0	0	2	0	1	0
1480	0	0	1	1	1	0	2	1	1	1	0	1	1	1	0	1	0	1	1
1481	0	0	1	0	1	0	2	1	2	0	0	1	2	0	0	1	0	0	0
1482	1	0	1	0	0	2	2	1	2	1	2	1	1	0	1	1	0	0	1
1483	0	0	1	0	1	2	2	1	2	1	0	2	2	1	1	2	0	0	1
1484	1	0	1	0	1	3	2	1	2	0	2	2	2	0	1	1	0	1	1
1485	0	0	1	0	1	0	2	1	1	0	0	1	2	1	0	0	0	1	0
1486	0	0	1	0	1	0	2	1	1	1	2	2	1	1	0	1	1	1	0
1487	0	0	1	0	1	2	2	1	2	0	2	1	2	2	0	2	0	0	0
1488	0	0	1	0	1	2	2	1	2	0	0	1	2	0	1	2	1	0	0
1489	0	0	1	0	1	1	2	1	1	1	0	2	2	1	1	2	1	0	0
1490	1	0	1	0	1	0	2	1	1	1	0	2	2	0	0	2	0	0	0
1491	0	0	1	0	1	1	2	1	1	0	2	1	0	1	0	2	1	0	0
1492	0	0	1	0	1	0	2	1	2	0	2	2	1	0	0	1	0	1	1
1493	0	0	1	0	1	0	2	1	1	1	0	1	2	0	1	2	0	0	1
1494	0	0	1	0	1	2	2	1	2	0	2	2	1	1	0	2	1	0	1
1495	0	0	1	0	1	2	2	1	1	1	2	2	2	1	0	1	0	0	1
1496	0	0	1	0	1	3	2	1	2	0	0	2	2	1	0	3	1	0	0
1497	0	0	1	0	1	2	2	1	1	1	2	1	1	2	0	1	0	0	0
1498	0	0	1	0	1	2	2	1	1	1	0	0	0	0	1	1	0	0	1
1499	1	0	1	0	1	2	2	1	2	1	0	2	2	1	0	1	0	0	1
1500	0	0	1	0	1	3	2	1	2	1	2	2	2	0	1	2	0	0	0
1501	0	0	1	0	1	1	2	1	1	1	2	1	1	0	0	1	0	0	1
1502	0	0	1	0	1	2	2	1	1	0	1	1	1	1	0	1	0	0	0
1503	0	0	1	0	1	3	2	1	1	1	0	2	2	0	1	2	0	0	0
1504	0	0	1	0	1	2	2	1	2	0	2	2	2	1	1	2	0	0	0
1505	0	0	1	1	1	1	2	1	2	0	0	1	2	0	0	2	1	0	0
1506	0	0	1	0	1	1	2	1	1	1	2	1	1	0	0	1	0	0	0
1507	0	0	1	1	1	3	2	1	1	1	0	1	1	0	1	2	0	0	0
1508	1	0	1	0	0	3	2	1	1	0	0	1	1	0	1	1	1	0	1
1509	0	0	1	0	1	0	2	1	1	1	0	2	2	1	0	2	0	0	1
1510	0	0	1	1	1	2	2	1	1	1	1	0	0	0	0	2	1	1	1
1511	0	0	1	0	1	1	2	1	2	1	1	1	2	0	0	2	1	0	1
1512	0	0	1	0	1	3	2	1	1	1	0	1	2	1	0	2	0	0	1
1513	1	0	1	0	1	3	2	1	2	0	0	2	2	0	0	2	1	0	1
1514	0	0	1	0	1	0	2	1	2	0	0	2	2	1	0	2	0	0	0
1515	1	0	1	0	0	3	2	1	2	0	2	2	2	0	1	1	0	0	0
1516	1	0	1	0	1	1	2	1	2	0	2	1	2	0	0	2	1	0	0
1517	0	0	1	0	1	1	2	1	2	0	1	2	1	1	0	3	1	0	0
1518	1	0	1	0	1	2	2	1	1	0	2	2	2	0	0	1	0	0	1
1519	1	0	1	0	1	0	2	1	2	0	0	2	2	0	0	1	0	0	0
1520	0	0	1	0	1	1	2	1	1	0	0	1	0	1	1	1	0	0	1
1521	0	0	1	0	1	1	2	1	2	0	2	1	2	0	0	2	0	0	1
1522	0	0	1	0	1	2	2	1	1	0	0	2	1	1	0	1	0	0	0
1523	0	0	1	0	1	2	2	1	2	0	0	1	1	0	1	3	1	0	0
1524	1	0	1	0	1	1	2	1	1	0	0	0	0	1	0	1	0	0	0
1525	0	0	0	0	1	3	2	1	2	1	0	1	1	0	0	1	0	0	0
1526	1	0	1	0	1	0	2	1	2	1	0	2	1	0	1	1	0	1	0
1527	0	0	0	0	1	0	2	1	0	0	0	2	0	0	0	1	0	1	0
1528	1	0	0	1	1	1	2	1	1	0	0	0	1	0	0	3	1	1	1
1529	0	0	0	0	1	2	2	1	1	1	0	1	1	0	1	1	0	0	1
1530	0	0	1	1	1	2	2	1	1	1	0	1	2	2	0	2	0	1	0
1531	1	0	0	0	1	0	2	1	1	0	2	0	1	0	0	1	0	1	1
1532	1	0	0	0	1	0	2	1	1	1	0	1	1	0	0	0	0	1	0
1533	0	0	0	0	1	1	2	1	1	0	2	2	1	1	0	2	1	1	0
1534	0	0	0	1	1	2	2	1	1	1	0	0	0	0	0	2	0	1	0
1535	0	0	0	1	0	1	2	1	1	0	0	2	1	0	0	1	0	1	1
1536	0	0	0	0	1	1	2	1	0	1	2	0	0	0	1	1	0	1	1
1537	0	0	0	0	1	1	2	1	2	0	2	2	2	2	1	1	0	0	0
1538	0	0	0	0	1	2	2	1	1	0	0	2	2	0	0	2	1	0	1
1539	0	0	0	0	1	0	2	1	2	0	0	1	2	2	0	2	0	0	0
1540	0	0	0	0	1	3	2	1	2	0	0	1	1	2	0	2	0	0	1
1541	0	0	0	0	1	3	2	1	1	1	0	2	0	1	1	1	0	0	0
1542	1	0	0	0	1	2	2	1	2	1	2	1	2	2	1	2	1	0	0
1543	1	0	0	1	1	0	2	1	1	1	0	2	2	0	1	1	0	0	1
1544	0	0	0	0	1	3	2	1	1	0	1	1	0	0	1	2	0	0	0
1545	1	0	0	0	1	2	2	1	2	1	0	2	1	1	0	1	0	0	1
1546	1	0	0	0	0	3	2	1	2	0	2	1	1	1	1	0	0	0	0
1547	0	0	0	0	1	3	2	1	1	0	0	1	1	0	1	3	0	0	0
1548	0	0	0	0	1	0	2	1	2	0	0	2	2	2	0	1	0	0	1
1549	0	0	0	0	1	3	2	1	1	0	0	0	1	2	1	1	0	0	0
1550	1	0	0	0	1	3	2	1	0	1	2	2	1	2	1	1	0	0	0
1551	0	0	0	0	1	3	2	1	1	0	0	1	2	1	1	1	0	0	0
1552	0	0	0	0	1	3	2	1	1	1	1	2	0	0	1	2	1	0	1
1553	0	0	0	0	1	1	2	1	0	1	0	1	1	0	0	1	0	0	0
1554	0	0	0	0	1	2	2	1	2	0	0	2	2	0	0	1	0	0	0
1555	0	0	0	0	1	0	2	1	1	0	0	1	2	1	0	1	0	0	0
1556	0	0	0	0	1	3	2	1	2	0	0	1	2	2	0	1	0	0	0
1557	1	0	0	0	1	1	2	1	2	0	0	2	2	2	0	3	1	0	0
1558	0	0	0	0	1	1	2	1	2	1	0	2	2	0	0	1	0	0	0
1559	0	0	0	0	1	3	2	1	2	0	0	2	1	0	1	2	0	0	0
1560	0	0	0	0	1	3	2	1	2	0	0	2	2	1	1	1	0	0	0
1561	1	0	0	0	1	3	2	1	2	1	1	2	2	0	1	1	0	0	1
1562	0	0	0	1	1	3	2	1	2	1	1	1	2	1	1	2	0	0	0
1563	0	0	0	0	1	3	2	1	2	0	1	2	1	2	1	1	0	0	0
1564	0	0	0	0	1	2	2	1	2	0	1	2	2	1	0	2	1	0	0
1565	1	0	1	0	1	2	2	1	2	0	0	1	2	0	0	2	1	1	1
1566	0	0	1	0	1	3	2	1	2	0	2	1	1	0	1	2	0	1	1
1567	0	0	1	0	1	3	2	1	1	1	2	2	1	1	1	1	0	1	1
1568	0	0	1	0	1	3	2	1	2	0	1	2	2	0	1	2	1	1	1
1569	0	0	1	0	1	3	2	1	0	1	2	1	2	0	1	3	0	1	1
1570	1	0	1	1	1	3	2	1	1	0	0	1	1	0	0	2	1	1	0
1571	1	0	1	0	1	3	2	1	2	0	2	1	2	2	0	1	0	1	0
1572	1	0	1	0	1	3	2	1	1	0	2	1	1	0	1	2	1	0	1
1573	1	0	1	0	1	3	2	1	1	0	2	1	1	0	0	1	0	1	1
1574	0	0	1	0	1	2	2	1	2	0	0	2	2	0	1	3	1	0	1
1575	0	0	1	1	0	3	2	1	1	0	0	0	0	0	0	2	1	0	1
1576	0	0	1	1	1	0	2	1	2	0	1	2	2	1	1	3	1	0	1
1577	0	0	1	0	1	3	2	1	1	0	0	1	2	0	0	1	0	0	0
1578	0	0	1	0	1	3	2	1	1	0	0	2	2	0	0	2	0	0	1
1579	0	0	1	0	1	3	2	1	1	1	2	1	1	0	0	1	0	0	0
1580	0	0	1	0	1	2	2	1	2	0	0	2	2	0	0	1	0	0	0
1581	0	0	1	0	0	1	2	1	2	0	0	1	2	0	0	1	0	0	0
1582	1	0	1	0	1	2	2	1	0	1	2	0	0	0	0	2	1	0	1
1583	1	0	1	0	1	3	2	1	2	0	2	1	2	0	0	2	0	0	0
1584	0	0	1	0	1	1	2	1	2	0	1	1	2	0	1	2	0	0	1
1585	1	0	1	0	1	1	2	1	2	0	0	2	0	0	0	1	0	0	1
1586	0	0	1	0	1	2	2	1	2	1	2	2	2	0	1	1	0	0	1
1587	0	0	1	0	1	3	2	1	1	0	2	2	2	0	1	1	0	0	0
1588	0	0	1	0	1	3	2	1	2	0	0	2	2	1	0	3	0	0	0
1589	0	0	1	0	0	3	2	1	1	1	1	1	2	0	1	1	0	0	0
1590	1	0	1	0	1	3	2	1	1	0	2	1	2	1	1	2	0	0	0
1591	0	0	1	0	1	2	2	1	2	0	0	2	2	0	1	2	0	0	0
1592	1	0	0	0	1	0	2	1	1	1	0	1	1	1	0	3	1	1	1
1593	1	0	0	0	1	0	2	1	2	0	0	2	2	0	1	1	1	1	1
1594	1	0	0	0	1	0	2	1	1	1	0	2	1	0	0	2	1	1	1
1595	0	0	0	1	1	0	2	1	1	1	0	1	1	1	1	1	0	1	0
1596	0	0	0	0	1	0	2	1	1	0	2	1	1	0	1	1	0	1	0
1597	1	0	0	0	1	1	2	1	2	0	0	1	1	1	1	1	0	1	0
1598	0	0	0	0	1	0	2	1	2	1	2	2	2	0	0	1	0	1	1
1599	0	0	0	0	1	1	2	1	1	0	0	0	0	0	0	3	1	1	0
1600	0	0	0	0	1	0	2	1	2	0	0	1	2	1	0	1	0	1	0
1601	0	0	0	0	1	0	2	1	2	0	0	1	2	2	0	1	0	1	0
1602	0	0	0	0	1	0	2	1	1	0	0	1	1	0	0	2	0	1	0
1603	0	0	0	1	1	0	2	1	1	0	0	0	0	2	0	1	0	1	0
1604	0	0	0	0	1	0	2	1	0	1	0	1	0	0	1	1	0	1	1
1605	0	0	0	0	1	0	2	1	2	0	0	2	2	2	0	1	0	0	0
1606	0	0	0	0	1	0	2	1	1	0	0	2	2	0	0	2	1	0	0
1607	1	0	0	0	1	0	2	1	2	1	0	2	2	0	0	1	0	0	0
1608	1	0	0	0	1	2	2	1	1	1	2	2	1	0	0	1	0	0	1
1609	0	0	0	1	0	0	2	1	1	1	0	1	2	1	0	3	1	0	1
1610	0	0	0	0	1	0	2	1	1	0	0	1	0	0	1	0	0	0	0
1611	0	0	0	1	0	2	2	1	2	1	0	1	1	1	0	2	0	0	1
1612	0	0	0	1	1	0	2	1	1	1	0	0	0	0	1	1	0	0	0
1613	1	0	0	0	1	1	2	1	2	1	0	2	2	1	0	2	0	0	1
1614	1	0	0	0	1	0	2	1	1	0	2	2	2	0	1	1	0	0	1
1615	1	0	0	0	1	3	2	1	1	0	0	2	2	1	0	3	1	0	1
1616	0	0	0	0	1	3	2	1	2	0	0	2	2	2	0	1	0	0	0
1617	1	0	0	0	1	1	2	1	1	1	0	0	1	2	1	2	1	0	1
1618	0	0	0	0	1	3	2	1	1	1	2	1	1	0	1	1	0	0	0
1619	0	0	0	0	1	3	2	1	2	0	0	2	1	0	0	1	0	0	0
1620	0	0	0	0	1	1	2	1	2	0	0	1	2	1	0	2	0	0	0
1621	0	0	0	0	1	0	2	1	1	1	0	2	2	0	0	1	0	0	0
1622	0	0	0	0	1	0	2	1	0	0	0	1	0	0	0	2	0	0	1
1623	0	0	0	0	1	2	2	1	1	0	0	2	1	1	0	1	0	0	1
1624	0	0	0	0	0	2	2	1	1	0	2	2	2	1	0	1	0	0	1
1625	0	0	0	0	1	3	2	1	1	0	1	2	2	2	0	1	0	0	0
1626	0	0	0	0	1	0	2	1	1	0	0	0	0	1	0	1	0	0	0
1627	0	0	0	0	1	3	2	1	2	0	0	2	2	2	0	0	0	0	0
1628	0	0	0	0	1	0	2	1	1	1	0	0	0	0	0	1	0	0	0
1629	0	0	0	0	1	2	2	1	2	0	0	2	2	0	1	1	0	0	0
1630	0	0	0	0	1	2	2	1	1	0	0	2	2	0	0	1	0	0	0
1631	0	0	0	0	1	3	2	1	2	0	0	2	2	0	0	2	0	0	0
1632	0	0	0	0	1	0	2	1	1	1	0	1	2	0	0	1	0	0	1
1633	0	0	0	0	1	2	2	1	1	0	0	2	2	0	1	1	0	0	0
1634	0	0	0	0	1	3	2	1	1	0	0	2	2	2	0	1	0	0	0
1635	0	0	0	0	1	3	2	1	2	0	0	1	2	0	0	1	0	0	1
1636	0	0	1	0	1	2	2	1	2	1	1	2	2	1	0	2	0	1	0
1637	0	0	1	0	1	1	2	1	1	0	0	1	1	0	1	2	1	1	0
1638	1	0	1	0	1	2	2	1	1	0	2	2	2	0	0	1	0	1	1
1639	1	0	1	0	1	2	2	1	2	0	0	1	1	0	1	2	0	1	1
1640	1	0	1	1	1	1	2	1	2	0	2	0	0	0	1	1	1	1	1
1641	0	0	1	0	1	2	2	1	2	1	0	1	2	2	1	2	1	0	0
1642	1	0	1	0	1	1	2	1	1	0	2	1	1	0	1	1	0	1	1
1643	0	0	1	0	0	3	2	1	2	0	1	2	2	2	1	1	0	0	0
1644	0	0	1	1	0	0	2	1	1	1	2	2	2	2	0	1	0	0	1
1645	0	0	1	0	1	2	2	1	2	0	2	1	1	0	0	1	0	0	0
1646	0	0	1	0	1	1	2	1	1	1	2	2	2	1	0	1	0	0	0
1647	0	0	1	0	1	2	2	1	0	0	1	2	2	1	1	2	0	0	0
1648	1	0	1	0	1	2	2	1	2	0	0	2	2	0	0	3	1	0	1
1649	0	0	1	0	1	3	2	1	2	0	1	2	2	1	0	1	0	0	0
1650	1	0	1	0	1	1	2	1	1	1	2	0	0	1	0	1	0	0	1
1651	1	0	1	0	1	2	2	1	2	0	2	1	2	1	1	2	0	0	1
1652	0	0	1	0	1	2	2	1	2	1	2	2	2	0	0	1	0	0	0
1653	0	0	1	0	1	0	2	1	0	1	0	2	2	0	1	1	0	0	0
1654	0	0	1	0	1	3	2	1	1	1	0	2	2	2	1	1	0	0	0
1655	0	0	1	0	1	2	2	1	2	0	2	1	2	1	0	2	0	0	0
1656	0	0	1	0	1	3	2	1	2	0	2	2	2	0	0	2	0	0	1
1657	0	0	1	0	0	2	2	1	2	0	2	1	2	1	0	1	0	0	1
1658	0	0	1	0	1	3	2	1	1	1	2	1	1	0	1	2	0	0	1
1659	0	0	1	0	0	1	2	1	2	0	0	0	1	2	0	0	0	0	0
1660	0	0	1	0	1	3	2	1	2	0	1	1	2	1	0	1	0	0	1
1661	0	0	1	1	1	2	2	1	2	0	0	1	2	1	0	2	0	0	0
1662	0	0	1	0	1	2	2	1	1	1	1	1	2	1	0	1	0	0	1
1663	0	0	1	0	1	0	2	1	0	1	0	1	1	1	0	1	0	0	1
1664	0	0	1	0	1	2	2	1	2	0	0	1	2	2	0	1	0	0	0
1665	0	0	1	0	1	1	2	1	1	0	0	2	1	0	1	1	0	0	0
1666	0	0	1	0	1	1	2	1	1	0	0	0	1	2	0	1	0	0	0
1667	0	0	1	0	1	2	2	1	2	0	2	1	2	0	0	1	0	0	0
1668	1	0	1	0	1	2	2	1	2	0	2	2	2	1	0	2	0	0	1
1669	1	0	1	0	1	2	2	1	1	1	0	2	0	2	1	3	1	0	1
1670	0	0	1	0	1	2	2	1	1	0	0	2	2	2	1	1	0	0	0
1671	0	0	0	1	1	1	2	1	1	1	0	2	0	1	0	2	1	0	1
1672	0	0	0	0	1	2	2	1	1	0	2	2	2	2	1	1	0	0	0
1673	1	0	0	0	1	2	2	1	1	0	2	2	2	0	0	1	0	0	0
1674	0	0	0	0	1	3	2	1	2	1	2	1	2	1	1	2	0	0	0
1675	0	0	0	1	1	0	2	1	1	0	0	2	1	0	0	1	0	1	0
1676	1	0	0	0	1	0	2	1	2	0	0	2	2	0	0	2	0	1	0
1677	0	0	0	0	1	0	2	1	2	1	2	1	0	0	0	1	0	1	0
1678	0	0	0	0	1	3	2	1	1	1	0	2	2	0	0	2	0	1	1
1679	0	0	0	0	1	2	2	1	1	0	0	2	2	1	0	2	0	1	1
1680	1	0	0	0	1	0	2	1	1	0	0	2	1	1	0	2	0	1	1
1681	1	0	0	0	1	1	2	1	2	0	0	1	2	0	0	1	0	1	0
1682	0	0	0	0	1	3	2	1	1	1	2	1	2	1	1	2	0	1	0
1683	0	0	0	0	0	0	2	1	1	0	0	1	2	0	0	2	0	1	0
1684	1	0	0	0	1	1	2	1	1	1	0	1	1	0	0	3	1	0	1
1685	1	0	0	0	1	1	2	1	2	1	0	1	1	1	0	2	1	1	0
1686	1	0	0	1	1	3	2	1	2	1	0	2	2	2	0	2	1	0	1
1687	1	0	0	1	1	1	2	1	1	0	0	1	1	0	0	1	0	1	1
1688	1	0	0	0	1	3	2	1	2	0	2	1	2	2	0	2	1	1	1
1689	1	0	0	1	1	0	2	1	2	1	0	2	2	1	0	2	1	0	0
1690	0	0	0	0	1	2	2	1	1	0	0	2	1	0	0	1	0	0	0
1691	0	0	0	0	1	0	2	1	2	1	0	2	2	1	0	1	0	0	0
1692	0	0	0	0	1	3	2	1	2	0	0	1	2	0	0	1	0	1	0
1693	0	0	0	0	1	0	2	1	2	1	0	1	2	0	0	1	0	0	0
1694	0	0	0	0	1	3	2	1	1	1	2	2	2	1	1	1	0	0	0
1695	0	0	0	0	1	0	2	1	2	0	0	0	0	1	1	1	0	0	0
1696	0	0	0	0	1	2	2	1	1	1	1	1	2	2	0	1	0	0	1
1697	0	0	0	0	1	0	2	1	2	1	0	2	2	0	1	1	0	0	0
1698	0	0	0	0	1	0	2	1	1	1	0	2	1	0	0	1	0	0	0
1699	0	0	0	0	1	0	2	1	2	0	2	2	2	0	0	1	0	0	0
1700	0	0	0	1	1	0	2	1	2	0	0	1	2	0	0	1	0	1	0
1701	1	0	0	0	1	1	2	1	2	0	0	1	0	0	1	1	0	1	0
1702	1	0	0	0	1	2	2	1	1	1	0	1	1	1	1	1	0	0	1
1703	0	0	0	0	1	3	2	1	2	0	2	1	0	1	0	1	0	0	1
1704	0	0	0	0	1	1	2	1	1	0	0	2	2	0	0	3	1	0	0
1705	0	0	0	0	1	0	2	1	2	1	0	0	0	1	0	2	0	0	0
1706	0	0	0	0	1	1	2	1	1	0	0	1	2	0	0	2	1	0	1
1707	0	0	0	0	1	2	2	1	2	0	0	1	1	0	1	1	0	1	0
1708	1	0	0	0	1	0	2	1	2	0	0	2	1	0	1	2	1	0	0
1709	0	0	0	0	1	3	2	1	2	0	0	1	1	0	0	1	0	1	0
1710	0	0	0	0	1	1	2	1	2	1	0	2	2	0	1	2	1	0	0
1711	0	0	0	0	1	0	2	1	2	1	0	1	2	0	1	3	0	0	1
1712	0	0	0	0	1	0	2	1	2	1	2	1	2	1	0	2	0	0	1
1713	0	0	0	0	1	0	2	1	1	1	0	2	0	0	0	1	0	0	1
1714	0	0	0	0	1	2	2	1	2	0	2	1	2	0	0	1	0	0	0
1715	0	0	0	0	1	1	2	1	2	0	0	1	1	0	0	1	0	0	0
1716	0	0	0	0	1	3	2	1	2	0	0	1	2	1	1	1	1	0	0
1717	0	0	0	0	1	1	2	1	2	0	0	1	2	0	0	1	0	0	0
1718	0	0	0	0	1	0	2	1	2	1	0	1	2	0	0	1	0	0	0
1719	1	0	0	0	1	3	2	1	2	0	0	2	2	0	1	1	0	0	0
1720	0	0	0	0	1	3	2	1	1	1	0	1	0	0	0	1	0	0	0
1721	0	0	0	0	0	0	2	1	0	1	0	1	1	0	1	1	0	0	0
1722	0	0	0	0	1	0	2	1	2	0	2	1	2	0	0	1	0	0	0
1723	0	0	0	0	1	1	2	1	2	0	0	2	2	0	1	1	0	0	0
1724	0	0	0	0	1	2	2	1	2	0	0	1	2	0	0	1	0	0	0
1725	1	0	0	0	1	2	2	1	1	0	0	2	2	0	1	0	0	0	0
1726	0	0	0	0	1	3	2	1	1	0	1	2	1	0	0	1	0	0	0
1727	0	0	0	0	1	1	2	1	1	1	1	2	1	0	0	2	0	0	0
1728	0	0	0	0	1	3	2	1	2	0	0	1	2	0	1	1	0	0	0
1729	0	0	0	0	1	3	2	1	2	0	0	1	2	0	0	1	0	0	0
1730	0	0	0	0	1	3	2	1	2	0	0	1	2	0	1	1	0	0	0
1731	0	0	0	0	1	1	2	1	2	0	0	1	2	0	0	1	0	0	0
1732	1	0	0	0	1	1	2	1	2	0	0	1	2	0	0	1	0	0	0
1733	0	0	0	0	1	3	2	1	2	0	2	1	2	0	1	1	0	0	0
1734	0	0	0	0	1	3	2	1	2	0	0	1	2	0	0	1	0	0	0
1735	0	0	0	0	1	2	2	1	2	0	0	2	2	0	0	1	0	0	0
1736	0	0	0	0	1	2	2	1	2	0	0	1	2	0	0	1	0	0	0
1737	0	0	0	0	1	3	2	1	2	1	0	2	2	1	0	1	0	0	1
1738	0	0	0	0	1	0	2	1	2	1	0	1	2	1	0	1	0	0	1
1739	1	0	0	0	1	3	2	1	1	0	0	0	0	0	1	1	0	0	0
1740	0	0	0	0	1	1	2	1	2	0	0	2	2	1	1	2	0	1	0
1741	0	0	0	0	1	3	2	1	1	1	0	1	1	0	0	1	0	0	1
1742	0	0	0	1	1	0	2	1	1	1	0	1	1	0	0	2	1	0	1
1743	0	0	0	0	1	3	2	1	2	0	0	1	2	0	1	1	0	0	0
1744	0	0	0	0	1	3	2	1	2	0	0	1	2	0	0	1	0	0	0
1745	0	0	0	0	1	3	2	1	2	0	0	2	2	0	1	1	0	0	0
1746	0	0	0	0	1	2	2	1	0	0	2	2	1	0	0	1	0	0	1
1747	0	0	0	0	1	3	2	1	2	1	2	1	2	2	0	1	0	0	1
1748	1	0	0	0	1	2	2	1	2	1	0	1	0	0	0	1	0	0	0
1749	0	0	0	0	1	0	2	1	1	0	0	2	1	2	0	2	1	0	0
1750	0	0	0	0	1	2	2	1	2	0	0	1	2	0	1	1	0	0	0
1751	0	0	0	0	1	2	2	1	2	0	0	1	2	0	0	1	0	0	0
1752	0	0	0	0	1	3	2	1	2	0	0	2	2	0	0	1	0	0	0
1753	0	0	0	0	1	0	2	1	2	0	0	0	0	0	0	1	0	0	0
1754	0	0	0	0	1	3	2	1	2	0	2	2	2	0	0	1	0	0	0
1755	0	0	0	0	0	3	2	1	2	0	2	1	2	1	1	1	0	0	0
1756	0	0	0	0	1	2	2	1	2	0	0	1	2	0	1	1	0	0	0
1757	0	0	0	0	1	3	2	1	2	0	0	1	2	0	1	1	0	0	0
1758	0	0	0	0	1	3	2	1	2	0	0	1	2	0	1	1	0	0	0
1759	0	0	0	0	1	3	2	1	2	0	0	1	2	0	1	1	0	0	0
1760	0	0	0	0	1	3	2	1	2	0	2	1	2	0	1	0	0	0	0
1761	0	0	0	0	1	1	2	1	1	0	0	2	2	1	1	2	0	0	0
1762	1	0	0	0	1	2	2	1	1	0	0	2	2	1	1	1	0	0	1
1763	0	0	0	0	1	3	2	1	1	1	0	1	1	1	1	1	0	0	1
1764	0	0	0	0	1	2	2	1	1	1	0	1	0	1	0	1	0	0	1
1765	0	0	0	0	0	3	2	1	2	0	2	1	2	0	1	0	0	0	0
1766	0	0	0	0	0	3	2	1	2	0	0	2	2	1	1	0	0	0	0
1767	0	0	0	0	0	3	2	1	2	0	0	2	2	0	1	0	0	0	0
1768	0	0	0	0	1	0	2	1	2	1	2	1	2	0	1	2	0	0	1
1769	0	0	0	0	0	3	2	1	2	0	0	1	2	0	1	0	0	0	0
1770	0	0	0	0	0	3	2	1	2	0	0	2	2	1	1	0	0	0	0
1771	0	0	0	0	1	3	2	1	2	0	0	2	2	0	1	1	0	0	0
1772	1	0	0	0	1	2	2	1	2	0	0	2	2	0	1	1	0	0	1
1773	0	0	0	0	1	0	2	1	1	0	0	2	2	0	0	2	0	0	0
1774	0	0	0	0	1	2	2	1	2	0	0	2	2	1	0	1	0	0	0
1775	0	0	0	0	1	3	2	1	1	1	2	1	1	0	1	1	0	0	0
1776	0	0	0	0	1	3	2	1	2	0	2	1	2	0	0	1	0	0	0
1777	0	0	0	0	0	3	2	1	2	0	1	1	1	1	0	1	0	0	0
1778	0	0	0	0	1	3	2	1	2	0	2	2	2	0	0	0	0	0	0
1779	0	0	0	0	1	2	2	1	2	0	2	1	2	0	0	1	1	0	0
1780	0	0	0	0	1	3	2	1	2	0	2	2	2	1	0	1	0	0	0
1781	0	0	0	0	1	3	2	1	2	0	2	2	2	0	0	0	0	0	0
1782	0	0	0	0	1	0	2	1	2	0	2	2	2	0	0	1	0	0	0
1783	0	0	0	0	1	1	2	1	2	0	2	2	2	0	1	1	0	0	0
1784	0	0	0	0	0	3	2	1	2	0	2	2	2	1	1	1	0	0	0
1785	0	0	0	0	1	2	2	1	2	0	0	1	2	0	0	1	0	0	0
1786	0	0	0	0	1	3	2	1	2	0	0	1	2	0	1	1	0	0	0
1787	0	0	0	0	1	2	2	1	2	0	0	2	2	0	0	1	0	0	0
1788	0	0	1	1	0	1	2	1	1	1	0	0	2	0	0	1	0	1	0
1789	0	0	1	0	1	1	2	1	0	1	2	2	1	1	0	2	0	0	0
1790	0	0	1	0	1	1	2	1	1	1	0	1	0	2	1	2	0	0	0
1791	0	0	1	1	1	0	2	1	1	1	0	2	2	0	0	1	0	1	0
1792	0	0	1	1	1	0	2	1	2	1	0	2	2	0	0	2	0	1	1
1793	0	0	1	1	1	3	2	1	1	0	2	2	2	2	0	1	0	1	0
1794	0	0	1	1	1	0	2	1	1	1	2	2	1	2	0	3	1	1	0
1795	0	0	1	0	1	2	2	1	1	1	2	2	0	0	0	1	0	1	1
1796	1	0	1	0	1	2	2	1	2	0	2	2	1	0	1	2	0	0	1
1797	1	0	1	1	1	0	2	1	1	1	0	2	2	0	0	3	1	1	0
1798	1	0	1	0	1	3	2	1	2	1	0	2	2	0	0	2	0	0	1
1799	0	0	1	0	1	1	2	1	2	0	1	1	1	0	0	1	0	1	0
1800	1	0	1	0	1	2	2	1	1	0	0	1	2	2	0	1	0	1	0
1801	0	0	1	0	1	3	2	1	2	0	2	2	2	0	1	1	0	0	0
1802	0	0	1	0	1	3	2	1	2	0	1	1	2	0	1	2	0	0	1
1803	1	0	1	1	1	2	2	1	1	1	0	0	1	2	0	3	1	1	1
1804	1	0	1	0	1	1	2	1	2	1	2	1	2	1	0	1	0	0	1
1805	0	0	1	0	0	3	2	1	2	0	0	2	1	0	1	1	0	1	0
1806	0	0	1	0	1	0	2	1	2	0	1	1	1	0	0	1	1	1	0
1807	1	0	1	0	1	2	2	1	2	0	0	1	2	1	1	3	1	0	1
1808	0	0	1	1	1	0	2	1	2	0	0	1	1	0	0	1	0	1	0
1809	0	0	1	1	1	1	2	1	2	0	0	1	1	0	0	1	0	1	0
1810	0	0	1	0	1	0	2	1	2	0	0	1	2	0	0	1	0	0	0
1811	0	0	1	1	1	2	2	1	0	1	2	2	2	0	0	2	1	1	1
1812	0	0	1	0	1	2	2	1	2	0	1	1	1	0	0	1	0	0	0
1813	0	0	1	0	1	1	2	1	1	0	0	1	1	0	1	1	0	0	0
1814	0	0	1	0	0	3	2	1	1	0	0	1	1	0	1	1	0	1	0
1815	0	0	1	0	1	3	2	1	1	0	2	1	2	0	0	1	0	0	0
1816	0	0	1	0	1	3	2	1	2	0	0	2	2	0	1	1	0	0	0
1817	0	0	1	1	1	1	2	1	2	0	0	1	1	0	0	1	0	1	0
1818	1	0	1	0	1	1	2	1	2	0	2	1	2	0	1	2	0	0	0
1819	0	0	1	0	1	2	2	1	2	0	0	1	1	1	1	2	0	0	1
1820	1	0	1	1	1	2	2	1	1	1	1	2	2	0	1	2	1	0	1
1821	0	0	1	0	1	2	2	1	1	0	1	1	2	0	0	1	0	0	0
1822	0	0	1	0	1	3	2	1	2	0	2	2	2	0	0	1	0	0	0
1823	0	0	1	1	1	2	2	1	2	0	0	1	2	0	0	1	0	0	0
1824	0	0	1	0	1	3	2	1	2	0	0	1	2	0	0	1	1	1	0
1825	0	0	1	0	1	3	2	1	2	0	0	1	2	0	1	1	0	0	0
1826	0	0	1	0	1	2	2	1	2	0	0	1	2	0	1	2	1	0	0
1827	1	0	1	0	1	3	2	1	2	1	0	1	2	1	0	2	0	0	1
1828	0	0	1	0	1	3	2	1	2	1	0	1	2	1	0	1	0	0	1
1829	0	0	1	0	1	3	2	1	2	1	2	1	2	2	1	1	0	0	0
1830	0	0	1	0	1	3	2	1	2	0	2	1	2	0	0	1	0	0	0
1831	0	0	1	0	1	0	2	1	2	0	2	1	2	0	0	1	0	0	0
1832	0	0	1	0	1	2	2	1	2	0	2	1	2	0	0	1	0	0	0
1833	0	0	1	0	1	3	2	1	2	0	2	1	2	0	1	1	0	0	0
1834	0	0	1	0	1	3	2	1	2	0	0	1	2	0	1	1	1	0	0
1835	0	0	1	0	1	2	2	1	2	0	0	1	2	0	0	1	0	0	0
1836	0	0	1	0	1	3	2	1	2	0	0	2	2	0	0	1	0	0	0
1837	0	0	1	0	1	3	2	1	2	0	0	2	1	0	1	1	0	0	0
1838	0	0	1	0	1	2	2	1	2	0	2	1	2	2	1	1	0	0	0
1839	0	0	1	0	1	1	2	1	2	0	0	1	2	0	0	1	0	0	0
1840	0	0	1	0	1	2	2	1	2	0	1	1	2	0	0	1	0	0	0
1841	0	0	1	0	1	3	2	1	2	0	0	1	2	0	1	1	0	0	0
1842	0	0	1	0	1	3	2	1	2	0	0	1	2	0	1	1	0	0	0
1843	0	0	1	0	1	2	2	1	2	0	0	1	2	1	0	1	0	0	0
1844	0	0	1	0	1	3	2	1	2	0	2	1	2	0	1	1	0	0	0
1845	1	0	1	0	1	3	2	1	2	0	2	1	1	1	1	1	0	0	0
1846	0	0	1	0	1	3	2	1	2	0	0	2	2	0	1	2	1	0	0
1847	0	0	1	0	1	3	2	1	2	0	2	1	2	0	1	2	1	0	0
1848	0	0	1	0	1	3	2	1	2	0	2	1	2	0	0	2	1	0	0
1849	0	0	1	0	1	2	2	1	2	0	0	1	2	0	0	1	0	0	0
1850	0	0	1	0	1	2	2	1	2	0	2	1	2	0	1	1	0	0	0
1851	0	0	1	0	0	3	2	1	2	0	1	2	2	0	1	2	1	0	0
1852	0	0	1	0	1	3	2	1	2	0	0	1	2	1	1	1	0	0	0
1853	0	0	1	0	0	3	2	1	2	0	0	1	2	0	1	1	0	0	0
1854	0	0	1	0	0	3	2	1	2	0	0	1	2	0	1	1	0	0	0
1855	0	0	1	0	1	3	2	1	2	0	0	2	2	0	1	1	0	0	0
1856	0	0	1	0	1	2	2	1	2	0	1	2	2	0	0	1	1	0	1
1857	0	0	1	0	1	1	2	1	2	0	2	1	2	0	0	1	0	0	0
1858	0	0	1	0	1	3	2	1	2	0	2	1	2	0	0	1	0	0	0
1859	1	0	1	0	1	3	2	1	2	0	1	1	2	0	0	1	0	1	0
1860	0	0	1	0	1	1	2	1	2	0	1	1	2	0	0	1	1	0	0
1861	0	0	1	0	1	3	2	1	2	0	1	1	2	0	1	1	0	0	0
1862	0	0	1	0	1	2	2	1	2	0	0	1	1	0	0	1	0	1	0
1863	0	0	1	0	1	2	2	1	2	0	0	1	2	0	0	1	0	0	0
1864	0	0	1	0	1	3	2	1	2	0	0	1	1	0	0	1	1	1	0
1865	0	0	1	0	1	3	2	1	2	0	0	1	1	0	0	1	0	1	0
1866	0	0	1	0	1	3	2	1	2	0	0	1	2	0	0	1	0	1	0
1867	0	0	1	0	1	3	2	1	2	0	0	1	2	0	1	1	0	0	0
1868	0	0	0	0	1	3	2	1	2	0	0	2	1	2	0	1	0	0	0
1869	0	0	0	0	1	0	2	1	1	1	0	1	1	0	1	1	0	0	1
1870	0	0	1	0	1	3	2	1	2	0	0	1	2	0	0	1	0	0	1
1871	1	0	0	1	0	0	2	1	0	1	0	1	1	0	1	2	1	1	0
1872	1	0	0	1	1	0	2	1	1	1	0	1	1	0	1	0	0	1	0
1873	0	0	0	0	1	2	2	1	2	0	0	2	2	0	1	1	0	1	0
1874	0	0	0	0	1	3	2	1	2	0	0	1	2	0	1	1	0	0	1
1875	0	0	0	0	1	0	2	1	2	0	0	2	1	0	0	2	0	0	0
1876	0	0	0	1	1	0	2	1	1	1	0	1	1	0	0	3	1	0	0
1877	1	0	0	0	1	0	2	1	0	1	0	2	1	0	1	2	1	0	1
1878	1	0	0	0	1	2	2	1	2	1	0	1	2	2	0	1	1	0	1
1879	0	0	1	0	1	3	2	1	2	0	2	2	2	0	0	1	0	0	0
1880	0	0	1	0	1	3	2	1	2	0	1	2	2	0	0	1	0	0	0
1881	1	0	1	0	1	2	2	1	2	0	2	1	2	0	1	3	0	0	0
1882	1	0	0	0	1	0	2	1	1	0	0	1	2	0	1	3	1	1	0
1883	1	0	1	1	1	2	2	1	1	1	2	1	0	1	0	2	1	1	0
1884	0	0	1	0	0	3	2	1	2	0	0	2	2	0	0	1	1	1	0
1885	1	0	0	0	1	2	2	1	1	0	2	1	2	0	0	1	0	1	0
1886	1	0	0	0	1	3	2	1	1	1	2	1	1	0	1	1	0	0	0
1887	1	0	0	0	1	0	2	1	1	1	0	0	0	0	0	1	0	0	0
1888	0	0	0	0	1	3	2	1	1	0	0	2	2	0	1	1	0	0	0
1889	0	0	1	0	1	1	2	1	1	1	2	0	0	0	1	1	0	1	1
1890	0	0	1	0	1	2	2	1	2	0	0	1	2	1	0	1	0	0	0
1891	0	0	1	0	1	3	2	1	1	1	1	1	0	2	0	1	0	0	1
1892	1	0	0	1	1	0	2	1	1	0	0	1	1	1	1	2	1	1	0
1893	0	0	0	1	1	1	2	1	1	1	0	0	2	0	0	3	1	1	0
1894	0	0	0	1	1	1	2	1	2	0	0	1	2	1	0	2	0	1	1
1895	0	0	0	0	1	0	2	1	2	0	0	1	2	1	0	1	0	0	0
1896	1	0	0	1	1	0	2	1	1	0	0	0	1	0	0	0	0	0	1
1897	1	0	0	0	1	1	2	1	1	0	0	1	1	1	0	1	0	0	0
1898	0	0	0	0	1	1	2	1	2	0	2	2	2	1	0	2	0	0	1
1899	1	0	0	0	1	2	2	1	2	0	0	1	2	2	0	1	0	0	0
1900	0	0	1	0	1	2	2	1	2	0	0	1	1	0	1	1	0	1	0
1901	0	0	1	0	1	2	2	1	2	0	0	1	2	1	0	1	0	0	1
1902	0	0	1	1	1	3	2	1	2	1	2	1	2	2	1	2	1	0	1
1903	1	0	1	0	1	2	2	1	2	0	0	1	2	2	0	1	0	0	0
1904	1	0	1	0	1	3	2	1	2	0	0	1	2	1	0	2	0	0	1
1905	0	0	1	0	1	3	2	1	1	0	2	1	2	0	1	1	0	0	0
1906	0	0	0	0	1	3	2	1	1	1	2	1	1	1	0	2	0	0	1
1907	1	0	0	0	1	3	2	1	2	0	0	2	2	0	0	2	1	1	1
1908	0	0	0	0	1	2	2	1	2	0	0	1	2	0	1	1	1	1	1
1909	0	0	0	1	1	1	2	1	2	0	0	1	2	0	1	2	0	0	0
1910	0	0	0	0	1	2	2	1	1	1	0	1	2	0	1	2	0	0	1
1911	1	0	0	1	1	0	2	1	2	1	0	2	1	0	0	1	1	0	0
1912	0	0	0	0	1	2	2	1	2	0	0	1	2	1	1	3	0	1	1
1913	0	0	0	0	1	0	2	1	1	0	0	1	2	0	0	1	0	1	1
1914	1	0	0	0	1	0	2	1	1	0	0	0	0	0	1	3	1	0	1
1915	0	0	0	0	1	3	2	1	1	1	0	1	2	1	1	1	0	0	0
1916	1	0	0	0	1	0	2	1	2	0	1	2	2	0	0	1	0	0	1
1917	0	0	0	0	1	0	2	1	2	0	0	2	2	0	0	1	0	0	1
1918	0	0	0	0	1	2	2	1	1	0	0	2	1	1	0	1	0	0	1
1919	1	0	0	0	1	0	2	1	0	1	2	2	2	2	1	2	0	0	1
1920	0	0	0	0	1	0	2	1	1	0	0	1	2	0	0	2	1	0	1
1921	0	0	0	0	1	0	2	1	2	1	0	2	2	0	0	1	0	1	1
1922	1	0	0	0	1	0	2	1	1	0	0	2	2	0	0	1	1	0	0
1923	0	0	0	0	1	2	2	1	1	1	0	2	1	1	1	2	0	0	0
1924	1	0	0	0	1	2	2	1	2	1	1	1	2	2	0	0	0	0	1
1925	0	0	1	0	1	3	2	1	1	1	2	0	0	0	1	1	0	0	1
1926	1	0	1	1	1	0	2	1	2	0	0	0	1	0	0	1	0	1	0
1927	1	0	1	0	1	0	2	1	2	0	0	2	2	0	0	2	1	1	1
1928	0	0	1	0	1	1	2	1	2	0	0	1	2	0	0	2	1	1	1
1929	1	0	1	0	1	3	2	1	2	0	2	1	2	0	0	2	1	1	1
1930	0	0	1	0	1	2	2	1	2	0	2	1	2	1	0	3	1	1	0
1931	0	0	1	0	1	2	2	1	1	1	0	2	2	0	0	1	0	0	0
1932	0	0	1	0	0	2	2	1	2	0	0	2	1	1	0	2	1	0	0
1933	1	0	1	0	1	1	2	1	2	1	0	2	2	0	0	2	1	1	1
1934	0	0	1	0	1	2	2	1	2	1	0	2	2	1	0	2	1	0	1
1935	0	0	1	0	1	3	2	1	1	0	0	1	1	1	1	1	0	0	1
1936	0	0	1	0	1	2	2	1	2	1	2	1	1	0	0	3	1	0	1
1937	0	0	1	0	1	3	2	1	2	0	0	2	2	1	0	3	1	1	0
1938	0	0	1	0	1	3	2	1	2	0	2	2	1	0	1	1	0	0	1
1939	0	0	1	0	1	3	2	1	2	0	2	2	2	0	1	1	0	0	0
1940	0	0	1	0	1	3	2	1	2	0	2	2	2	0	0	1	0	1	0
1941	0	0	1	0	1	2	2	1	2	0	2	2	2	0	1	1	0	0	0
1942	0	0	1	0	1	2	2	1	2	0	2	2	1	0	0	2	0	0	0
1943	1	0	1	0	1	2	2	1	2	0	2	2	2	0	0	2	1	0	0
1944	0	0	0	0	1	0	2	1	1	1	0	2	2	0	1	3	1	0	0
1945	0	0	1	0	1	2	2	1	2	0	0	2	2	0	0	1	0	0	0
1946	0	0	1	0	1	3	2	1	2	0	2	2	2	0	0	1	0	0	0
1947	0	0	0	0	1	3	2	1	2	0	0	2	2	0	0	1	0	0	0
1948	0	0	0	0	1	3	2	1	2	0	0	2	2	0	0	1	0	0	0
1949	0	0	0	0	1	1	2	1	2	0	0	2	2	0	0	0	0	0	0
1950	0	0	0	0	1	0	2	1	0	1	0	2	1	0	1	3	1	0	1
1951	0	0	0	0	1	0	2	1	1	0	0	1	1	0	0	1	0	0	0
1952	0	0	1	0	1	3	2	1	1	0	0	2	2	0	0	2	1	1	0
1953	0	0	1	0	1	1	2	1	2	0	2	2	2	0	0	1	0	0	0
1954	0	0	1	0	1	3	2	1	2	0	0	2	2	0	0	1	0	0	0
1955	0	0	1	0	1	3	2	1	2	0	0	2	2	0	1	1	0	0	0
1956	0	0	0	0	1	0	2	1	2	1	0	2	2	0	0	1	0	0	0
1957	1	0	1	0	1	1	2	1	2	0	2	2	2	0	0	1	0	0	0
1958	1	0	0	0	1	1	2	1	1	1	0	2	2	2	1	2	1	1	0
1959	0	0	0	0	1	3	2	1	2	0	2	1	1	0	1	2	0	1	1
1960	1	0	0	1	1	0	2	1	0	1	0	0	0	0	0	2	1	1	1
1961	0	0	0	0	1	3	2	1	1	1	2	1	2	2	1	1	0	1	0
1962	0	0	0	1	1	0	2	1	2	0	0	1	2	1	1	2	1	1	0
1963	1	0	0	0	1	3	2	1	2	0	2	1	0	2	0	1	0	0	1
1964	0	0	0	0	1	0	2	1	2	0	0	2	2	2	0	2	0	0	0
1965	0	0	0	0	1	0	2	1	2	0	0	1	2	0	0	1	0	0	0
1966	0	0	0	0	1	2	2	1	1	1	2	2	2	1	0	2	0	1	1
1967	0	0	0	0	1	2	2	1	1	0	0	1	2	0	0	2	1	1	0
1968	1	0	0	0	1	0	2	1	1	0	0	1	1	0	0	1	0	0	0
1969	0	0	0	1	1	1	2	1	1	0	0	2	2	2	0	3	1	0	0
1970	0	0	0	0	1	3	2	1	1	0	0	1	1	1	0	1	0	0	0
1971	0	0	0	0	1	0	2	1	1	0	2	2	1	0	0	2	1	0	0
1972	1	0	0	0	1	0	2	1	2	1	2	2	2	0	1	2	0	1	1
1973	0	0	0	0	1	3	2	1	2	0	2	2	1	2	1	2	1	0	1
1974	1	0	0	0	1	3	2	1	2	0	2	2	2	0	0	2	0	0	0
1975	1	0	0	0	1	3	2	1	1	0	1	1	1	0	0	2	0	1	1
1976	0	0	0	0	1	0	2	1	1	0	0	1	0	1	0	1	0	0	0
1977	0	0	0	0	1	2	2	1	2	0	0	2	2	2	0	1	0	0	0
1978	0	0	0	0	0	3	2	1	2	1	2	1	2	0	0	1	0	0	0
1979	0	0	0	0	1	0	2	1	1	1	0	1	2	0	0	1	0	0	0
1980	0	0	0	0	1	3	2	1	1	0	2	2	1	2	1	0	0	0	0
1981	0	0	0	0	1	3	2	1	0	1	2	1	0	0	1	1	0	0	0
1982	1	0	0	1	0	0	2	1	1	0	0	2	1	0	0	1	0	0	1
1983	0	0	0	0	1	3	2	1	1	1	1	1	1	0	1	1	0	0	0
1984	0	0	0	1	1	2	2	1	2	1	0	2	2	1	0	1	0	0	0
1985	0	0	0	0	1	3	2	1	2	0	0	2	2	1	0	0	0	0	0
1986	0	0	0	0	1	3	2	1	1	0	0	2	2	0	1	2	1	0	0
1987	0	0	0	0	1	3	2	1	1	1	0	2	1	0	1	1	0	0	0
1988	0	0	0	0	0	2	2	1	2	0	0	2	1	0	1	1	0	0	0
1989	1	0	0	0	1	3	2	1	1	0	0	2	1	0	0	2	0	0	1
1990	0	0	0	0	1	2	2	1	1	1	2	2	1	0	1	2	0	0	0
1991	1	0	1	1	1	3	2	1	1	1	0	1	1	0	0	2	0	1	0
1992	1	0	1	0	1	3	2	1	2	0	0	1	1	1	0	2	0	1	1
1993	0	0	1	0	1	3	2	1	2	0	2	2	2	0	1	2	1	0	1
1994	0	0	1	0	1	3	2	1	2	0	2	1	2	1	1	2	0	1	0
1995	0	0	1	1	1	3	2	1	1	0	0	2	1	0	0	2	0	1	0
1996	1	0	1	0	1	3	2	1	1	0	2	2	1	0	0	2	1	1	0
1997	0	0	1	1	1	2	2	1	2	0	0	1	1	0	1	2	1	0	0
1998	0	0	1	0	1	1	2	1	2	0	1	2	2	0	0	2	0	0	1
1999	1	0	1	0	1	3	2	1	1	0	2	1	0	0	1	2	0	0	1
[truncated: 24,158 more rows]
