# Supplementary material for: Key influences on dysglycemia across Fujian’s urban-rural divide
Source: PLoS One. 2024 Jul 31;19(7):e0308073. doi: 10.1371/journal.pone.0308073 (PMC11290630; doi:10.1371/journal.pone.0308073)
Supplement: S2 File — (XLSX) [file pone.0308073.s002.xlsx]

## Sheet: Sheet1
Residence (1 Urban, 2 Rural)	Gender(1male,2female）	Age	Marital Status	Education	Marital status	Annual income	Medical insurance	Not Participating	Basic Medical Insurance for Urban Employees	Urban Resident Medical Insurance	New Rural Cooperative Medical Scheme	Urban and Rural Resident Medical Insurance	Public Medical Care	Commercial Medical Insurance	Participated, but Unclear about Specific Types	Blood Pressure Awareness	Diagnosed with Hypertension: 1 Yes, 2 No	FPG	OGTT	Self-rated health	Yes 1 No 2 Coronary heart disease	Yes 1 No 2 Stroke	Yes 1 No 2 Malignant tumor	Yes 1 No 2 COPD	Yes 1 No 2 Neck and waist diseases	Yes 1 No 2 Chronic digestive system diseases	Yes 1 No 2 Bone and joint diseases	Yes 1 No 2 Chronic urinary system diseases	Yes 1 No 2 Pain	Whether there are persistent limitations on daily activities due to health problems	Do you smoke now?	Alcohol consumption frequency	Sleep time/h	Sleep quality	Physical exercise	Sedentary behavior/h	BMI	Central obesity	Hypertension	Dyslipidemia
2	1	84	4	1	2	800000		2	2			1	2	2	2	2	2	3.41	6.06	2	2	2	2	2	1	2	2	2	2	1	0	3	7	2	1	5	2	2	2	2
2	1	70	2	3	2	300000		2	2			1	2	2	2	1	1	5.89	19.66	4	2	2	2	1	1	1	2	2	1	2	1	1	2	5	1	6	2	2	1	1
2	1	47	2	6	2	300000		2	1			2	2	2	2	1	1	6.58	4.91	3	2	2	2	2	2	1	2	2	2	1	0	1	7	3	3	12	4	1	1	1
2	2	47	2	3	2	250000						1				2	2	4.29		2	2	2	2	2	2	2	2	2	2	1	0	3	8.5	2	4	7.5	2	2	2	2
2	2	46	2	1	2	200000		2	1			2	2	2	2	2	2	4.41	6.14	3	2	2	2	2	1	2	1	1	2	1	0	3	6	4	1	7	3	1	2	1
2	2	29	2	1	2	200000		2	2			1	2	2	2	2	2	4.54	12.54	2	2	2	2	2	2	2	2	2	2	1	0	3	6	3	1	10	3	2	2	2
2	1	51	2	4	2	200000		2	2			1	2	1	2	2	2	4.65	7.24	3	2	2	2	2	2	2	2	2	2	1	0	3	7.5	2	1	8	3	1	2	1
2	1	53	2	6	1	180000		2	2	2	1	1	2	2	2	1	1	5.98		2	2	2	2	2	2	2	2	2	2	1	1	1	8	2	1	8	3	1	1	2
2	1	59	2	4	2	1500000		2	2	2	1	1	2	2	2	2	2	5.12		2	2	2	2	2	2	2	2	2	2	1	0	3	9	2	1	4	3	1	2	2
2	2	55	2	1	1	1440000		2	2			1	2	2	2	2	2	4.33	2.98	3	2	2	2	2	2	2	1	2	2	3	0	3	7.5	3	1	4.33333	2	2	1	1
2	2	35	2	7	1	1440000			1					1		5	2	5.33	3.9	2	2	2	2	2	2	2	2	2	2	1	0	3	7	2	4	4	2	2	2	2
2	1	75	2	5	1	1440000		2	2			1	2	2	2	2	2	4.8	7.51	2	2	2	2	2	2	2	2	2	2	1	1	1	8	2	1	6	1	2	1	2
2	2	64	2	4	1	1344000						1				2	2	4.29	5.64	3	2	2	2	1	2	2	2	2	1	1	0	3	8	2	6	6	3	1	1	1
2	2	54	2	5	1	1200000		2	1	2	2	2	2	2	2	3	2	5.54	7.83	3	2	2	2	2	1	2	2	1	2	1	0	1	7	3	7	5	2	2	2	2
2	1	47	2	5	1	1200000		2	1	2	2	2	2	2	2	2	2	5.72	10.13	2	2	2	2	2	1	1	2	1	2	1	0	2	7.33333	3	7	15	3	1	1	1
2	1	73	2	4	1	1200000		2	1	2	2	2	2	2	2	1	1	4.16		2	2	2	2	2	2	2	2	2	2	1	1	1	8	2	4	5	2	2	2	2
2	2	48	2	3		1200000					1	1	1			2	2	14.46		3	2	2	2	2	2	2	2	2	2	1	0	3	8.2	2	1	3.25	3	2	1	2
2	1	46	2	6	2	1200000		2	2	2	1	1	2	2	2	1	1	5.42	1	2	2	2	2	2	2	2	2	2	2	1	0	1	8	2	1	8.5	2	2	1	2
2	1	40	2	6	1	1200000		2	2	2	1	1	2	2	2	2	2	4.48	8.34	2	2	2	2	2	2	2	2	1	2	1	0	1	6	2	1	13	4	1	1	1
2	1	49	2	5	1	1200000		2	2	2	1	1	2	1	2	2	2	4.68	1	2	2	2	2	2	2	2	2	2	2	1	0	2	8	1	1	2	3	2	2	1
2	2	51	2	5	1	1200000		2	1			2	2	2	2	2	2	4.53	5.69	2	2	2	2	2	1	1	1	2	1	1	0	1	8	2	7	4	2	2	2	1
2	2	48	2	3	1	1200000		2	2			1	2	1	2	2	2	5.76	9	2	2	2	2	2	2	2	2	2	2	1	0	3	8	2	1	1	2	2	2	2
2	2	66	2	4	2	1200000		2	1			2	2	2	2	2	2	5.23	5.89	3	2	2	2	2	1	2	2	2	2	1	0	3	6	3	1	4.5	2	2	2	2
2	2	55	2	5	1	1200000		2	2			1	2	2	2	2	2	4.9	7.1	2	2	2	2	2	2	2	2	2		1	0	1	8	2	1	4	2	2	2	2
2	1	62	6	2	2	1200000		2	2			1	2	2	2	2	2	4.08	5.5	2	2	2	2	2	1	2	1	2	2	1	1	1	8	2	1	1	2	2	2	2
2	1	30	2	6	1	1200000		1								5	2	4.75	5.98	3	2	2	2	2	1	2	2	2	2	1	0	1	7	2	1	3	3	2	2	1
2	1	49	2	3	1	1200000		2	2			1	2	2	2	2	2	7.63		3	2	2	2	2	2	2	2	2	2	1	0	3	6	3	2	3	1	1	2	2
2	1	35	2	5	1	1200000		2	2			1	2	1	2	2	1	10.74		3	2	2	2	2	2	2	2	2	2	1	0	1	7	3	2	3	2	2	2	1
2	1	51	2	4	2	1130000						1				2	2	3.89	6.35	3	2	2	2	2	2	1	2	2	2	1	1	1	7	2	4	3	2	2	2	2
2	2	40	3	5	2	1000000		2	2	1	2	1	2	2	2	2	1			2	2	2	2	2	2	2	2	2	2	1	0	3	7	2	3	5	2	2	2	2
2	2	29	2	4	2	1000000		2	2	1	2	1	2	2	2	2	2	8.4	5.9	4	2	2	2	2	2	2	2	2	2	1	0	3	7	3	5	3	2	2	2	2
2	1	45	2	4	2	1000000		2	2	2	1	1	2	2	2	5		6.35	7.12	3	2	2	2	2	1	2	1	2	2	1	1	1	6	4	1	12	2	1	1	1
2	2	46	2	4	2	1000000		2	2			1	2	2	2	2	2	5.6	8.31	3	2	2	2	2	2	2	2	2	2	1	0	2	6	3	4	1	4	2	1	1
2	1	73	4	3	1	1000000		2	2			1	2	2	2	2	1	5.79	6.72	3	2	2	2	2	2	2	2	2	2	1	1	1	6	3	1	2	2	2	2	2
2	1	37	2	4	2	1000000		2	2			1	2	2	2	1	1	5.42	7.18	2	2	2	2	2	2	1	2	2	2	1	1	1	7	2	2	7	3	1	1	1
2	1	33	2	4	2	1000000		2	2			1	2	2	2	5	2	4.82	4.88	3	2	2	2	2	2	2	2	2	2	1	1	3	6	5		5	3	1	2	1
2	2	28	2	5	1	960000		2	2			1	2	1	2	2	2	4.78	5.31	1	2	2	2	2	2	2	2	2	2	1	0	3	8	2	6	3	3	1	2	2
2	2	66	2	3	1	960000		1	#NULL!			1	#NULL!	#NULL!	#NULL!	5	2	6.11	9.08	3	2	2	2	2	2	2	1	2	2	1	0	3	6.33333	2	1	3.33333	2	2	2	1
2	2	50	2	6	1	960000		2	1			2	2	2	2	2	2	4.97	4.22	3	2	2	2	2	2	2	2	2	2	1	0	3	5	3	1	2	2	2	2	1
2	1	74	2	5	1	960000		2	1			2	2	2	2	2	2	4.43	7.44	3	2	2	2	2	1	2	2	2	2	1	0	3	7.5	2	1	6	2	2	2	2
2	2	52	2	1	1	840000		2	2	2	1	1	2	2	2	5	2	4.96	5.39	3	2	2	2	2	2	2	2	2	2	1	0	3	10.5	1	1	1.5	2	2	1	2
2	2	61	2	1	1	840000		2	2	2	1	1	2	2	2	5		5.02	5.39	4	2	2	2	2	2	1	1	2	1	1	0	3	8	3	1	2	2	2	2	1
2	2	39	2	4	1	840000		1	1			2	2	2	2	1	2	4.27	5.99	2	2	2	2	2	2	2	2	2	1	1	0	1	7	1	7	7	2	2	1	2
2	2	44	2	3	2	800002		2	2			1	2	2	2	2	2	3.36	4.99	3	2	2	2		1	1	2	2	2	1	0	3	6	3	1	3	3	1	1	1
2	1	40	2	4	2	800000		2	2			1	2	2	2	1	2	4.63	5.42	3	2	2	2	2	2	2	2	2	2	1	0	1	8	2	1	0.5	4	1	2	2
2	2	75	2	5	1	720000		2	2	1	2	1	2	2	2	2	2	4.2		3	2	2	2	2	2	2	2	2	2	1	0	3	6	3	1	4	3	1	2	1
2	2	50	2	2	1	720000		2	2	2	1	1	2	2	2	2	2	4.84	5	3	2	2	2	2	1	2	2	2	2	1	0	3	7.5	4	6	5.5	3	2	2	2
2	2	40	1	3	1	720000		2	2	2	1	1	2	2	2	2	2	4.4		3	2	2	2	2	2	2	2	2	2	1	0	3	8	3	1	8	1	2	2	1
2	2	44	2	2	2	720000		2	2			1	2	2	2	1	1	4.71	6.29	4	2	2	2	2	2	2	2	2	2	1	0	3	8	2	1	8	2	2	1	2
2	2	58	2	1	2	720000		2	2			1	2	2	2	2	2	5.2	9.01	2	2	2	2	2	1	2	2	2	2	1	0	3	8	2	1	15	3	1	2	1
2	2	54	2	1	1	720000		2	2			1	2	2	2	2	2	7.58	14.54	3	2	2	2	2	1	2	2	2	2	1	0	3	7	2	1	1	2	2	2	1
2	2	44	2	3	2	720000		2	2			1	2	2	2	2	2	4.51	6.22	2	2	2	2	2	2	2	2	2	2	1	0	3	10	2	6	4	2	2	2	2
2	2	41	2	4	1	720000		2	2			1	2	2	2	5	2	3.56	7.71	3	2	2	2	2	1	2	2	2	2	2	1	3	8.5	3	1	6.5	2	2	2	2
2	1	42	2	6	1	720000		2	1			2	2	2	2	2	2	4.63	3.58	3	2	2	2	2	2	2	2	2	2	1	1	1	8	3	3	8	2	2	2	2
2	1	43	2	6	2	700000		2	1	2	2	2	2	2	2	2	2	4.84	1	2	2	2	2	2	2	2	2	2	2	1	0	1	7	2	5	1	3	2	2	2
2	1	66	2	4	1	672000		2	2			1	2	2	2	1	2	4.59	6.77	2	2	2	2	2	2	2	2	2	2	1	0	2	7	2	1	5	3	1	1	2
2	1	47	2	4	2	670000		2	2			1	2	2	2	5	2	5.4	7.09	1	2	2	2	1	1	2	2	2	2	1	1	3	6.5	4	1	2	4	2	2	2
2	1	39	2	4	1	600000		2	1	2	2	2	2	2	2	2	2	5.6	4.64	3	2	2	2	2	2	2	2	2	2	1	0	1	8	4	3	2.5	2	2	2	1
2	1	36	2	5	2	600000			1	2	2	2	2	2	2	2	2	5.29	5.12	2	2	2	2	2	2	2	2	2	2	1	0	2	7.5	2	1	5	2	2	2	2
2	2	41	2	1	1	600000		2	2	2	1	1	2	2	2	2	2	4.82		2	2	2	2	2	2	2	2	2	2	1	0	3	7	2	1	8	4	2	2	2
2	1	28	2	5		600000				1	1	1	2	2	2	5	2	4.61	5.57	1	2	2	2	2	2	2	2	2	2	1	1	1	8.5	2	5	5.5	2	2	1	2
2	1	64	2	3	1	600000		2	2	2	1	1	2	2	2	2	2	4.58	3.6	2	2	2	2	2	2	2	2	1	2	1	0	1	7	2	7	2	2	2	1	2
2	1	53	2	4	1	600000		1	2	2	1	1	2	2	2	2	2	7.1	8.5	2	2	2	2	2	2	2	2	1	2	1	0	2	8	2	1	9	3	2	1	1
2	1	53	2	4	1	600000		1	2	2	1	1	2	2	2	2	2	7.1	8.5	2	2	2	2	2	2	2	2	1	2	2	0	2	8	2	1	9	3	2	1	1
2	1	53	2	4	1	600000		2	2	2	1	1	2	2	2	2	2	4.75		3	2	2	2	2	2	2	2	2	2	1	0	1	6	4	1	5	3	1	2	1
2	1	54	2	3	1	600000		2	2	2	1	1	2	2	2	2	2	5.29		2	2	2	2	2	2	2	2	2	2	1	1	1	7	3	1	8	3	1	2	2
2	2	42	2	3	1	600000		1	2			1	2	2	2	1	1	4.6	4.5	2	2	2	2	2	2	2	2	2	2	1	0	3	8	2	5	3	2	2	1	2
2	2	65	4	2	2	600000		2	2			1	2	2	2	4	2	4.63	5.94	3	2	2	2	2	2	2	2	2	2	1	0	3	7	3	7	2	4	2	1	2
2	2	62	2	3	1	600000		1	2			1	2	2	2	2	2	5	8.7	3	2	2	2	2	1	1	1	2	1	2	0	3	7	3	1	2	3	2	2	1
2	2	34	2	3	1	600000		1	2			1	2	2	2	1	1	5.8	8.9	3	2	2	2	2	1	2	2	2	2	1	0	3	3	5	5	3	4	1	2	1
2	2	30	2	5	1	600000		2	1			2	2	2	2	4	2	4.08	5.51	1	2	2	2	2	1	2	2	2	2	1	0	1	10	3	6	10	2	2	2	2
2	1	62	2	2	1	600000		1	2			1	2	2	2	1	1	16.5	#NULL!	1	2	2	2	1	2	2	2	1	2	1	0	3	10	1	7	8	3	2	1	2
2	1	41	2	4	2	560000		2	2			1	2	2	2	2	2	4.84	4.87	2	2	2	2	2	2	2	2	2	2	1	0	1	8	2	3	2	2	2	2	2
2	2	63	2	4	2	510000						1				1	1	4.59	11.06	2	2	2	2	2	2	1	1	2	2	1	0	3	8	3	1	0	3	1	2	1
2	2	69	2	1	1	504000		2	1	2	2	2	2	2	2	2	2	4.29		3	2	2	2	2	2	2	1	2	2	1	0	3	7	2	1	2	2	1	2	1
2	1	53	2	4	2	500000		2	2	1	2	1	2	2	2	1	1	6.5	6.9	2	2	2	2	2	2	2	2	2	2	1	0	1	7	2	5	2	4	1	1	2
2	1	49	2	4	2	500000		2	2	1	2	1	2	2	2	1	2	5.8	5.5	2	2	2	2	2	2	2	2	2	2	1	1	2	6	2	6	1.5	3	1	1	1
2	1	41	2	4	2	500000		2	2	1	2	1	2	2	2	2	2	9.85		2	2	2	2	2	2	2	2	2	2	1	0	1	8	2	1	6	3	1	1	1
2	1	54	2	5	2	500000		2	1	2	2	2	2	2	2	3	2	5.1	3.8	3	2	2	2	2	2	2	2	1	2	1	1	1	9	3	7	6	2	2	2	2
2	2	79	4	1	2	500000		2	2	2	1	1	2	2	2	2	2	5.25	8.53	2	2	2	2	2	2	2	2	2	2	1	0	2	6	3	1	0.5	2	2	1	2
2	1	41	2	3	2	500000		2	2	2	1	1	2	2	2	2	2	4.7		2	2	2	2	2	2	2	2	2	2	1	0	3	8	4	1	5	4	2	2	2
2	1	80	2	1	2	500000		2	2			1	2	2	2	1	1	3.88	5.52	4	2	1	2	2	2	2	2	2	2	1	1	2	4	4	1	5	2	2	1	2
2	2	53	2	6	1	480000		2	1	2	2	2	1	2	2	2	2	5.39	7.45	2	2	2	2	2	2	2	2	2	2	1	0	1	6.5	1	6	8	3	2	2	1
2	2	39	2	1	2	480000					1	1				2	2	4.88	4.77	2	2	2	2	2	2	2	2	2	2	1	0	3	8	2	1	0	2	2	1	2
2	2	46	2	1	1	480000		2	2	2	1	1	2	2	2	2	2	6.07	5.39	3	2	2	2	2	2	2	2	2	2	1	0	3	8	2	1	1	3	2	1	2
2	1	57	2	4	1	480000		2	2	2	1	1	2	2	2	2	2	6.24	7.26	3	2	2	2	2	2	2	2	2	2	1	1	1	10	1	1	3	2	2	1	2
2	1	59	2	4	1	480000		2	2	2	1	1	2	2	2	1	2	5.79	9.17	3	2	2	2	2	2	1	2	1	2	1	0	3	8	4	6	12	2	2	1	1
2	1	39	2	5	1	480000		2	2	2	1	1	2	2	2	2	2	5.14	6.14	3	2	2	2	2	2	2	2	2	2	1	0	3	8	3	1	9	2	2	2	2
2	1	51	2	3	1	480000						1				2	2	5.77	10.13	3	2	2	2	2	1	2	2	2	2	1	1	1	7	3	1	10	2	2	1	1
2	1	38	2	3	1	480000		2	2			1	2	2	2	2	2	5.35	7.73	3	2	2	2	2	2	2	2	2	1	1	0	3	5	2	6	5	3	2	2	2
2	1	50	2	5	2	420000		2	2			1	2	2	2	4	2	4.32	6.01	3	1	2	2	2	1	1	1	1	1	1	1	1	7	3	1	5	3	2	2	1
2	1	69	2	3	2	400000		2	2	2	1	1	2	2	2	2	2	6.69	14.95	3	2	2	2	1	1	1	2	2	2	1	1	2	8	3	6	8	2	2	2	1
2	2	53	2	3	2	400000				1			2	2	2	2	2	4.26	4.27	2	2	2	2	2	2	2	2	2	2	1	0	3	8.2	2	1	0	3	2	2	2
2	2	41	2	4	2	400000		2	2			1	2	2	2	2	2	4.32	4.04	2	2	2	2	2	2	2	2	2	2	1	0	3	9	2	1	5	3	2	2	2
2	1	61	2	1	1	360000		2	2	1	2	1	2	2	2	1	1	6.1	7.8	3	2	2	2	2	2	2	2	2	2	1	0	3	7	3	1	2	4	1	1	2
2	1	55	2	6	1	360000		2	1	2	2	2	2	2	2	2	2	4.66	1	2	2	2	2	2	2	2	2	2	2	1	0	1	7	2	6	2	2	2	2	1
2	1	47	2	3	1	360000		2	2	1	2	1	2	2	2	2	2	5.08	1	2	2	2	2	2	2	2	2	2	2	1	1	1	7	3	6	4	3	2	2	2
2	1	46	2	3	1	360000		1	2	2	2	2	2	2	2	2	2	4.46		2	2	2	2	2	2	2	2	2	2	1	1	1	7	2	1	8	2	2	2	1
2	2	43	2	2	1	360000		2	2	2	1	1	2	2	2	2	2	5.4	5.65	3	2	2	2	2	1	2	2	2	1	1	0	3	7	2	5	8.5	3	1	1	1
2	2	52	2	3	1	360000		2	2	2	1	1	2	2	2	2	2	4.29	1	3	2	2	2	2	1	2	1	2	2	1	0	3	7.5	3	1	8	4	1	2	1
2	2	45	2	1	1	360000		2	2	2	1	1	2	2	2	2	2	4.74		3	2	2	2	2	2	2	2	2	2	1	0	3	7	4	1	6	4	1	2	2
2	2	24	1	4	1	360000		2	2	2	1	1	2	2	2	5	2	4.94		2	2	2	2	2	1	2	1	2	1	1	0	3	8	2	1	10	2	2	2	2
2	2	38	2	4	1	360000		2	2	2	1	1	2	2	2	2	2	4.96	1	2	2	2	2	2	2	2	2	2	2	1	0	3	6	3	5	2	2	2	2	2
2	2	47	2	1	1	360000		2	2	2	1	1	2	2	2	2	2	5.04		3	2	2	2	2	2	2	2	2	2	1	0	1	6	3	1	6	3	2	2	1
2	1	43	2	2	1	360000		2	2	2	1	1	2	2	2	2	2	4.5	8.1	3	2	2	2	2	1	2	2	2	2	1	0	1	8	3	1	2	2	2	2	2
2	1	54	2	4	1	360000		2	2	2	1	1	2	2	2	2	2	5.11	4.86	3	2	2	2	2	1	1	1	2	2	2	1	1	7	3	7	10	2	2	2	2
2	1	53	2	3	2	360000		2	2	2	1	1				2	2	10.11	6.23	3	2	2	2	2	2	2	2	2	2	1	1	1	7	3	1	8	3	1	2	2
2	1	37	2	4	1	360000		2	2	2	1	1	2	2	2	2	2	5.1		3	2	2	2	2	2	2	2	2	2	1	0	3	8	3	1	6	2	2	2	2
2	2	45	2	5	1	360000		2	2			1	2	2	2	5	2	5.51	8.51	3	2	2	2	2	1	2	2	2	1	1	0	3	7	3	1	0.333333	3	2	2	2
2	2	26	2	5	1	360000		1	2			1	2	2	2	2	2	5.75	5.35	2	2	2	2	2	2	2	2	2	2	1	0	3	8	2	1	2	2	2	2	1
2	2	37	2	4		360000		1								2	2	4.77	5.21	2	2	2	2	2	2	2	2	2	2	1	0	3	12.0833	3	1	5.2	4	2	2	1
2	2	47	2	4	1	360000		2	2			1	2	2	2	3	2	4.69	7.27	2	2	2	2	2	2	2	2	2	2	1	0	3	12	2	7	1	2	2	2	1
2	1	44	2	6	1	360000		2	2			1	2	2	2	2	2	5.13	4.34	2	2	2	2	2	1	1	1	2	1	1	0	3	8	1	4	2.5	2	2	2	1
2	1	43	2	5	1	360000		2	2			1	2	2	2	5	2	5.29	7.07	3	2	2	2	2	2	2	2	2	2	1	1	1	6	2	4	5	4	1	2	1
2	1	56	2	4	1	360000		1	2			1	2	2	2	4	1	6.76	7.87	2	2	2	2	2	2	2	2	2	2	1	1	1	7.5	2	6	3.5	2	2	2	1
2	1	71	2	3	1	360000		1								2	2	10.1		3	2	2	2	2	2	2	2	2	2	1	1	3	6	4	6	7	4	1	2	1
2	1	43	2	3	1	360000		2	2			1	2	2	2	5	2	4.94	7.84	1	2	2	2	2	1	2	1	2	2	1	0	1	8.5	2	1	2	2	2	2	2
2	1	60	2	3	1	360000		1	2			2	2	2	2	1	1	5.24	7.81	3	2	2	2	2	1	1	1	2	1	1	0	3	6	2	7	13	3	1	2	1
2	1	53	2	5	1	360000		2	2			1	2	2	2	5	2	5.24	5.83	1	2	2	2	2	2	1	2	2	2	1	1	1	7	1	4	8	3	2	2	2
2	1	52	2	4	2	350000		2	2			1	2	1	2	2	2	4.81	5.37	2	2	2	2	2	2	2	2	2	2	1	1	3	7	2	7	5	2	2	2	2
2	1	42	2	5	1	300000		2	1	2	2	2	2	2	2	2	2	0	8.13	2	2	2	2	2	2	2	2	2	2	1	1	1	7	3	2	10	2	2	2	2
2	2	49	2	1	2	300000		2	2	2	1	1	2	2	2	3	2	5.02	4.67	4	1	2	2	2	2	2	2	2	2	1	0	3	7	1	6	4	2	2	2	1
2	2	29	1	5	1	300000		2	2	2	1	1	2	2	2	5		7.2	8.3	1	2	2	2	2	2	2	2	2	2	1	1	1	9	2	5	2	3	2	2	1
2	1	58	2	5	2	300000		2	2	2	1	1	2	2	2	2	2	5.83	4.68	3	2	2	2	2	2	2	2	2	2	1	0		6	3	1	10	2	2	2	2
2	1	61	2	3	2	300000		2	2	2	1	1	2	2	2	5		5.72	4.74	1	2	2	2	2	2	2	2	2	2	1	0	1	6	2	1	7	2	2	2	2
2	2	42	2	2	2	300000		2	2			1	2	2	2	2	2	4.13	6	2	2	2	2	2	1	2	2	2	1	1	0	1	7	2	7	2	3	2	2	2
2	2	47	2	3	2	300000						1				2	2	5.52	8.07	2	2	2	2	2	1	2	1	2	2	1	0	2	6	4	4	7	2	2	2	1
2	2	65	2	5	2	300000						1				2	2	5.2	4.12	2	2	2	2	2	2	2	2	2	2	1	0	3	5	2	7	7	2	2	2	2
2	2	48	2	3	2	300000		2	2			1	2	2	2	2	2	5.56	8.73	2	2	2	2	2	1	2	2	2	2	1	0	1	10	2	3	8	4	1	2	2
2	1	37	2	6	2	300000		2	2			1	2	2	2	5	2	5.49	5.61	1	2	2	2	2	2	2	2	2	2	1	0	1	7	3	1	3	3	2	2	1
2	1	53	2	5	2	300000		2	2			1	2	1	2	2	2	9.9	18.79	3	2	2	2	2	2	2	2	2	2	1	1	1	8	3	4	6	3	2	2	1
2	1	59	2	4	2	300000		2	2			1	2	2	2	2	2	4.57	3.85	3	1	2	2	2	1	2	1	2	1	2	0	1	8	3	1	1.5	2	1	2	2
2	1	49	2	5	2	300000		2	2			1	2	2	2	1	1	7.2	17.88	2	2	2	2	2	1	2	2	2	2	1	0	2	10	3	1	8	3	2	1	1
2	1	42	2	4	2	300000		2	1			2	2	1	2	2	2	5.79	4.26	2	2	2	2	2	2	2	2	2	2	1	1	1	8	3	4	2	4	1	1	1
2	1	69	2	3	2	300000		2	1			2	2	2	2	2	2	5.08	6.71	2	2	2	2	2	1	1	2	1	2	1	1	3	8	3	4	6	2	2	2	2
2	1	46	2	3	2	300000		2	2			1	2	2	2	5	2	3.54	4.44	2	2	2	2	2	2	2	2	2	2	1	1	3	7	2	1	12	3	1	2	1
2	1	58	2	5	2	300000		2	2			1	2	2	2	2	2	9.26		2	2	2	2	2	2	2	2	2	2	1	0	1	6.66667	2	1	5	2	2	2	2
2	1	43	2	4	2	300000		2	2			1	2	2	2	5	2	5.67	5.84	2	2	2	2	2	2	2	2	2	2	1	0	3	8	2	1	2	3	2	2	2
2	1	57	2	4	2	300000						1				2	2	4.61	4.91	2	2	2	2	2	2	2	2	2	2	1	1	1	6	3	4	11	3	1	2	1
2	1	57	6	4	2	300000		2	2			1	2	2	2	5	2	5.53	5.63	2	2	2	2	2	2	2	2	2	1	1	0	3	8	2	1	0.5	2	2	2	2
2	1	60	2	3	1	288000		1	2			1	2	2	2	1	1	5.5	5.81	3	2	2	2	2	2	2	2	2	2	1	1	1	9.16667	2	5	5.33333	2	2	1	2
2	2	40	2	4	1	270000		2	2	2	1	1	2	2	2	2	2	4.24	1	2	2	2	2	2	2	2	2	2	2	1	0	3	6	2	1	2	2	2	2	2
2	2	39	2	5	1	264000		2	1	2	2	2	2	2	2	2	2	6.28	1	1	2	2	2	2	2	2	2	2	2	1	0	3	8	1	7	8	1	2	2	2
2	2	53	2	1	2	250000		2	2	2	1	1	2	1	2	2	2	4.13		3	2	2	2	2	2	2	2	2	1	1	0	1	8	3	1	2	2	2	2	1
2	2	54	2	5	2	250000		2	2			1	2	2	2	2	2	5.38	7.75	2	2	2	2	2	2	1	2	2	2	1	0	3	7	3	1	1	4	1	1	1
2	2	44	2	5	2	250000		2	2			1	2	2	2	3	2	4.7	6.42	3	2	2	2	2	2	2	2	2	2	1	0	1	6.5	3	1	4.5	2	2	2	2
2	2	71	4	4	2	250000		2	2			1	2	2	2	2	2	4.64	5.52	3	2	2	2	2	2	2	2	2	1	1	0	3	6	2	5	10	3	2	1	1
2	2	51	2	2	2	250000		2	2			1	2	2	2	2	2	3.9	5.08	3	2	2	2	2	2	2	2	2	2	1	0	3	6.5	2	4	2.5	3	2	2	1
2	2	34	2	3	1	240000		2	2	1	2	1	2	2	2	2	2	6.6	6.3	3	2	2	2	2	2	2	2	2	2	1	0	1	8	3	1	2	2	2	2	2
2	2	50	2	6	1	240000		2	1	2	2	2	2	2	2	2	2	6.4	9.2	3	2	2	2	2	2	2	2	2	2	1	0	2	7	2	1	6	3	1	2	1
2	2	42	2	4	1	240000		2	1	2	2	2	2	2	2	2	2	7.2	6.2	2	2	2	2	2	2	2	2	2	2	1	0	3	8	2	1	2	3	2	2	2
2	2	30	2	7	1	240000		2	1	2	2	2	2	1	2	2	2	4.48	5.75	3	2	2	2	1	2	2	2	2	2	1	0	3	8	4	1	12	2	2	2	2
2	2	30	2	7	1	240000		2	1	2	2	2	2	2	2	2	2	4.5	1	2	2	2	2	2	2	2	2	2	2	1	0	3	10	2	7	6	2	2	2	2
2	2	54	2	7	1	240000		2	1	2	2	2	2	2	2	2	2	5.41	4.5	3	2	2	2	2	2	2	2	2	2	1	0	2	6	3	1	5	3	1	2	2
2	2	34	2	6	1	240000		2	1	2	2	2	2	1	2	2	2	4.82	1	1	2	2	2	2	1	1	2	2	2	1	0	3	8	2	7	8	1	2	2	2
2	1	34	2	6	1	240000		2	1	2	2	2	2	2	2	2	2	2.34	1	2	2	2	2	2	2	2	2	2	2	1	0	1	7	3	5	3	4	1	2	2
2	1	55	2	4	1	240000		2	1	2	2	2	2	1	2	2	2	7.6		3	2	2	2	2	1	2	2	2	2	1	1	1	8	4	6	8	2	2	2	1
2	1	52	2	2	1	240000		2	2	1	2	1	2	2	2	2	2	4.76	6.06	2	2	2	2	2	2	2	2	2	2	1	1	1	7	2	1	5	4	1	2	1
2	1	42	2	6	1	240000		2	1	2	2	2	2	2	2	2	2	4.84	1	2	2	2	2	2	2	2	2	2	2	1	1	3	7	2	5	4	2	2	2	2
2	1	62	2	6	1	240000		2	1	2	2	2	2	2	2	2	2	13.89	21.96	3	2	2	2	2	1	2	2	2	2	1	0	2	7	4	6	4	3	1	2	2
2	2	58	4	1		240000				1	1	1				2	2	4.79	5.89	3	2	2	2	2	2	2	2	2	2		0	3	7.25	3	3	3.45	2	2	1	2
2	2	51	2	1	1	240000		2	2	2	1	1	2	2	2	1	1	4.25		3	2	2	2	2	2	2	2	2	2	1	0	3	7	3	1	6	3	2	2	2
2	2	57	2	2	1	240000		2	2	2	1	1	2	1	2	2	2	5.3		3	2	2	2	2	2	2	2	2	2	1	0	1	8	3	1	8	2	1	2	1
2	2	55	2	1	1	240000		2	2	2	1	1	2	2	2	2	2	5.25		3	2	2	2	2	2	2	2	2	2	1	0	3	6	3	1	6	2	2	2	2
2	2	41	2	2	1	240000		2	2	2	1	1	2	2	2	2	2	5	1	2	2	2	2	2	2	2	2	2	2	1	0	3	6	2	6	3	3	2	2	2
2	2	34	2	6	1	240000		2	2	2	1	1	2	2	2	5	2	4.66		1	2	2	2	2	2	2	2	2	2	1	0	3	7	4	1	6	2	2	2	2
2	2	30	2	4	1	240000		2	2	2	1	1	2	2	2	2	2	4.58	4.35	3	2	2	2	2	2	1	2	2	2	1	0	2	8	2	1	8	1	2	2	2
2	2	28	2	5	1	240000		2	2	2	1	1	2	2	2	2	2	4.38	4.57	3	2	2	2	2	1	1	2	2	2	1	0	1	10.5	2	6	5	2	2	2	2
2	2	22	1	4	1	240000		2	2	2	1	1	2	2	2	2	2	4.2	1	2	2	2	2	2	2	1	2	2	2	1	0	3	7	2	6	3	2	2	2	2
2	1	70	2	2	1	240000		2	2	2	1	1	2	2	2	1	1	5.21		3	2	2	2	2	2	2	2	2	2	1	1	1	5	4	1	5	2	2	1	2
2	1	53	2	5	1	240000		2	2	2	1	1	2	2	2	1	2	5.35	4.61	3	2	2	2	2	2	2	1	2	2	1	0	1	6	3	5	10	4	1	1	2
2	1	54	2	4	1	240000		1	2	2	1	1	2	2	2	2	2	6	8.3	2	2	2	2	2	2	2	1	2	2	1	1	1	7	2	5	7	3	2	1	1
2	1	41	2	3	1	240000		2	2	2	1	1	2	2	2	1	1	4.87		2	2	2	2	2	2	2	2	2	2	1	1	1	7	3	1	8	4	1	1	1
2	1	56	2	5	1	240000		2	2	2	1	1	2	2	2	2	1	5.77		3	2	2	2	2	1	2	2	1	2	1	0	1	6.5	4	5	5	4	1	1	2
2	1	44	2	4	1	240000		2	2	2	1	1	2	2	2	2	2	4.81	1	2	2	2	2	2	2	2	2	2	2	1	1	1	8	1	5	7	3	1	2	2
2	1	48	2	4	1	240000		2	2	2	1	1	2	2	2	2	2	5.89	7.15	2	2	2	2	2	1	1	2	2	2	1	1	3	8	2	3	3	3	1	2	1
2	1	51	2	4	2	240000		2	2	2	1	1	2	2	2	1	2	6.2	6.2	3	2	2	2	2	2	2	2	2	2	2	1	3	6	3	1	2	2	2	2	2
2	1	38	2	6	1	240000		2	2	2	1	1	2	2	2	2	2	5.2		3	2	2	2	2	2	2	2	2	2	1	1	1	8	2	1	6	2	2	2	2
2	1	50	2	3	1	240000		2	2	2	1	1	2	2	2	2	2	6.34		3	2	2	2	2	2	2	2	2	2	1	1	2	8	2	1	7	3	2	2	1
2	1	66	2	3	1	240000		2	2	2	1	1	2	2	2	1	1	5.26	1	3	2	2	2	2	2	2	2	2	2	1	0	1	5	2	7	2	2	2	2	2
2	1	32	2	4	1	240000		2	2	2	1	1	2	2	2	2	2	4.34		1	2	2	2	2	2	2	2	2	2	1	1	1	8	3	1	6	3	2	2	2
2	1	60	2	5	1	240000		2	2	2	1	1	2	2	2	2	2	5.01	6.29	3	2	2	2	2	2	2	2	2	2	1	1	3	10	2	1	5	2	2	2	2
2	1	56	2	5	1	240000		2	2	2	1	1	2	2	2	2	2	11.53		3	2	2	2	2	2	2	2	2	2	1	0	3	6	4	1	10	3	2	2	1
2	1	53	2	4	1	240000		2	2	2	1	1	2	2	2	2	2	4.57		3	2	2	2	2	2	2	2	2	2	1	0	1	8	3	1	6	2	2	2	1
2	1	58	2	4	1	240000		2	2	2	1	1	2	2	2	3	2	6.05	7.46	3	2	2	2	2	1	2	1	2	2	1	1	1	5	4	5	5	3	2	2	2
2	1	65	2	3	1	240000		2	2	2	1	1	2	2	2	2	2	6.29	10.84	3	2	2	2	2	2	2	1	2	2	1	0	3	8	2	7	10	3	2	2	1
2	1	31	2	4	2	240000		2	2	2	1	1	2	2	2	5		4.72	3.91	2	2	2	2	2	2	2	2	2	2	1	0	2	7	2	1	5	2	2	2	2
2	2	63	2	1	1	240000		2	2			1	2	2	2	1	1	4.77	8.43	2	2	2	2	2	2	1	2	2	2	1	0	3	8	2	1	7	4	1	2	2
2	2	50	2	1	1	240000		2	2			1	2	2	2	2	2	4.57	5.56	3	2	2	2	2	2	2	2	2	2	1	0	3	10	2	1	2	3	2	1	2
2	2	51	2	5	1	240000		2	1			2	2	2	2	2	2	4.89	7.04	2	2	2	2	2	2	2	2	2	2	1	0	3	10	2	7	6	2	2	2	2
2	2	56	2	2	1	240000		2	2			1	2	2	2	2	2	5.98	6.65	2	2	2	2	2	2	2	2	2	2	1	0	3	6	2	4	5	3	2	2	1
2	2	56	2	6	1	240000		2	1			2	2	2	2	2	2	5.59	8.37	2	2	2	2	2	1	2	2	2	2	1	0	1	7.5	2	6	8	3	2	2	1
2	2	58	2	2	1	240000		2	2			1	2	2	2	2	2	5.91	5.78	2	2	2	2	2	1	1	2	2	2	1	0	3	6.5	4	1	2	2	2	2	2
2	2	41	2	4	1	240000						1				2	2	4.5	4.75	2	2	2	2	2	1	2	2	2	2	1	0	3	7	2	1	3	2	1	2	2
2	2	37	2	5	1	240000		2	2			1	2	2	2	2	2	4.1	5.3	2	2	2	2	2	2	2	2	2		1	1	1	7	2	1	8	2	2	2	2
2	1	52	2	5	1	240000		2	1			2	2	2	2	1	2	5.89	12.2	3	2	2	2	2	1	2	2	2	2	1	0	2	7.5	3	6	5	2	2	1	2
2	1	59	2	6	1	240000		2	1			2	2	2	2	2	2	4.94	5.94	2	2	2	2	2	2	2	2	2	2	1	0	1	8	2	4	10	2	1	2	2
2	1	48	2	2	1	240000		2	1			2	2	1	2	2	2	5.44	6.15	3	2	2	2	2	2	2	2	2	2	1	1	3	9	1	1	10	4	1	2	1
2	1	64	2	3	1	240000		1	2			1	2	1	2	1	1	7.59	12.03	3	2	2	1	2	2	2	2	2	2	1	0	2	7	2	1	2	2	2	1	1
2	1	68	2	5	1	240000		1	2			1	2	2	2	1	1	5.63	12.79	3	2	2	2	2	2	2	2	1	2	1	0	1	8	3	1	2	3	1	1	1
2	1	63	2	3	1	240000		1	2			1	2	2	2	2	2	4.17	2.86	2	2	2	2	2	2	1	2	2	2	1	0	1	6	2	7	2	2	2	1	2
2	1	55	2	3	1	240000		1	2			1	2	2	2	2	1	5.33	8.61	4	2	2	2	2	1	1	1	1	1	1	0	3	8	2	7	5	3	1	1	1
2	1	64	2	4	1	240000		1	2			1	2	2	2	2	2	7.53	12.75	3	2	2	2	2	2	2	2	2	2	1	0	1	8	2	6	0.5	2	2	1	1
2	1	56	2	4	1	240000		1	2			1	2	2	2	5	2	13.79	27.61	1	2	2	2	2	2	2	2	2	2	1	0	1	8	2	1	3	3	2	1	1
2	1	66	2	4	1	240000		1	2			1	2	2	2	2	2	5.67	7.83	3	2	2	2	2	2	2	2	2	2	1	0	3	8.41667	2	1	3.41667	2	2	1	1
2	1	38	5	6	1	240000		2	2			1	2	2	2	1	2	4.67	4.44	3	2	2	2	2	1	2	2	2	2	2	1	1	7	2	5	4	3	1	1	1
2	1	40	2	4	1	240000		2	2			1	2	2	2	2	2	5.24	4.93	2	2	2	2	2	2	2	2	2	2	1	0	1	8	2	1	7	4	2	2	2
2	1	50	2	5	1	240000		1	2			1	2	2	2	2	2	5.73	4.94	2	2	2	2	2	2	2	2	2	2	1	0	1	7	2	1	3	4	1	2	2
2	1	44	2	4	1	240000						1				2	2	4.77	4.87	2	2	2	2	2	1	2	2	2	2	1	1	1	7	2	5	8	4	1	2	2
2	1	41	2	4	1	240000		2	2			1	2	2	2	2	2	5	10.68	2	2	2	2	2	2	2	2	2	2	1	0	1	8	3	1	8	4	1	2	2
2	1	68	2	2	1	240000		1	2			1	2	2	2	5	2	6.5	10.6	3	2	2	2	2	2	2	1	2	2	1	0	3	8	3	6	1	3	2	1	1
2	1	65	2	2	1	240000		2	2			1	2	2	2	5	2	4.67	4.41	3	2	2	2	2	2	2	2	2	2	1	1	3	7.16667	2	1	3.33333	3	1	2	1
2	1	46	2	6	1	240000			1				1			1	2	4.78	7.41	3	2	2	2	2	2	2	2	2	2	1	1	3	6	2	1	2	2	2	2	1
2	1	27	1	7	1	240000		2	2			1	2	2	2	2	2	4.7	6	2	2	2	2	2	2	2	2	2		1	0	1	6	2	1	8	2	2	2	2
2	1	54	2	3	1	240000						1				2	2	4.18	7.73	3	2	2	2	2	1	1	2	2	2	1	1	3	6	2		4	3	2	2	1
2	1	51	2	4	1	240000		2	2			1	2	2	2	2	2	4.8	6.5	2	2	2	2	2	2	2	2	2		1	1	1	7	2	1	2	2	2	2	2
2	1	54	2	3	2	230000		2	2	2	1	1	2	2	2	5		4.82	4.46	3	2	2	2	2	2	2	1	2	1	1	1	3	6	2	5	4	3	2	2	2
2	2	43	2	4	2	230000		2	2			1	2	2	2	2	2	4.75	5.67	2	2	2	2	2	2	2	2	2	2	1	0	2	8	2	1	1	2	2	2	2
2	1	42	2	4	2	220000		2	2			1	2	2	2	2	2	5.89	7.33	1	2	2	2	2	2	2	2	2	2	1	1	2	8.5	2	6	8.5	4	1	2	1
2	1	30	1	4	1	216000		2	2	2	2	2	2	2	1	2	2	4.45		2	2	2	2	2	2	2	2	2	2	1	1	1	6	4	1	7	4	1	2	1
2	1	61	2	4	1	216000		2	1	2	2	2	2	2	2	2	2	4.8	4.16	4	2	2	1	2	1	1	1	1	1	1	0	3	4	4	4	15	2	2	2	1
2	2	55	2	3	1	216000		2	2	2	1	1	2	2	2	2	2	4.53	4.99	2	2	2	2	2	2	2	2	2	2	1	0	3	6	3	7	3	2	2	2	2
2	1	63	2	5	1	216000					1	1				2	2	4.69	4.69	3	2	2	1	2	2	2	2	2	2	1	1	2	8	2	7	9	3	1	2	2
2	1	48	1	3	1	216000		2	2	2	1	1	2	2	2	2	2	16.91		4	2	2	2	2	2	2	1	2	1	1	0	3	9	2	7	2.5	3	1	1	1
2	1	65	2	2	2	216000					1	1	2	2	2	2	2	4.58	6.3	3	2	2	2	2	2	2	2	2	2	1	1	3	6	3	1	0	2	2	2	2
2	1	52	2	3	1	216000		2	2	2	1	1	2	2	2	2	2	5.42	5.27	4	2	2	2	1	1	1	1	2	1	1	1	3	6	4	5	2	3	1	2	2
2	2	52	2	5	1	216000		2	1			2	2	1	2	2	2	5.18	6.71	2	2	2	1	2	1	2	1	2	1	1	0	3	7	2	4	2	4	1	2	1
2	2	48	2	1	1	216000		1	2			1	2	2	2	1	1	6.1	7.83	3	2	2	2	2	1	2	2	2	2	1	0	3	5	4	1	1	3	2	1	2
2	1	76	2	4	1	216000		2	2			1	2	2	2	1	2	5.42	13.68	3	2	2	2	2	2	2	2	2	2	1	1	1	5.33333	2	6	6	3	1	2	2
2	1	52	2	7	1	216000			1							2	2	6.23	3.11	2	2	2	2	2	2	2	2	2	2	1	0	3	6	2	6	8	3	2	2	1
2	1	53	2	7	2	216000		2	2			2	1	2	2	2	2	6.9	11.77	3	2	2	2	2	1	1	2	1	2	1	0	2	8	3	1	2	3	1	2	1
2	1	25	1	7	1	216000		2	2			1	2	2	2	2	2	4.3	5.8	2	2	2	2	2	2	2	2	2		1	0	3	7	2	5	7	2	2	2	2
2	1	57	2	2	1	216000		2	2			1	2	2	2	5	2	4.25	6.29	2	2	2	2	1	1	2	1	2	2	1	1	2	6.5	2	5	7.33333	2	2	2	2
2	1	61	2	5	2	215000					1	1				1	1	6.7	4.8	3	2	2	2	2	1	2	2	2	2	1	0	3	10	3	6	3	3	1	1	1
2	2	64	2	1	2	200000		2	2	1	2	1	2	2	2	2	2	4.42	9.05	4	2	2	2	2	2	2	2	2	2	1	0	3	6.5	4	1	5	2	2	1	2
2	2	55	2	1	2	200000		2	2	1	2	1	2	2	2	2	2	6.8	5.3	2	2	2	2	2	2	2	1	2	2	1	0	3	8	2	1	4	2	2	2	2
2	2	50	4	5	2	200000		2	1	2	2	2	2	2	2	2	2	4.66	4.17	3	2	2	2	2	2	2	2	2	2	1	0	1	7.5	3	4	12.5	2	2	2	1
2	2	53	2	4	2	200000		2	2	1	2	1	2	2	2	2	2	6.32	11.8	3	2	2	2	2	2	1	2	2	2	1	1	1	8	2	6	9	3	2	2	1
2	2	26	1	7	2	200000		1	2	2	2	2	2	2	2	4	2	4.69	6.65	2	2	2	2	2	2	2	2	2	2	1	0	3	8	3	5	5	2	2	2	2
2	1	42	2	7	2	200000		2	2	2	2	2	1	2	2	1	2	7.19	8.5	3	2	2	2	2	2	2	2	2	2	1	0	1	8	3	4	8	4	1	1	1
2	1	32	2	6	2	200000		2	1	2	2	2	2	2	2	2	2	5.87	15.75	1	2	2	2	2	2	2	2	2	2	1	1	1	10	1	7	1	2	2	1	1
2	1	42	2	5	2	200000		2	2	2	2	2	2	2	1	2	2	5.2	6.31	1	2	2	2	2	2	2	2	2	2	1	0	3	8	2	4	11	2	2	2	1
2	1	61	2	2	2	200000		2	2	1	2	1	2	2	2	2	2	5.94	9.7	3	2	2	2	2	2	2	2	2	2	1	1	1	6	3	1	6	2	2	2	1
2	1	36	2	4	2	200000		2	2	1	2	1	2	2	2	2	2	6.7	6.5	2	2	2	2	2	2	2	2	2	2	1	0	3	10	3	5	3	3	2	2	1
2	1	66	2	3	2	200000		1	2	1	2	1	2	2	2	2	2	6.3	8.24	2	2	2	2	2	2	2	2	1	2	1	1	3	6	2	1	7	3	2	2	1
2	2	47	2	1	2	200000					1	1				5	2	6	7.4	3	2	2	2	2	1	2	2	2	2	1	0	1	7	3	1	3	3	2	1	2
2	2	64	2	3	2	200000		2	2	2	1	1	2	2	2	1	2	5.1	8.5	3	2	2	2	2	2	1	1	2	2	1	1	1	7	2	4	12	3	1	1	2
2	2	67	4	1	2	200000		2	2	2	1	1	2	2	2	2	2			3	2	2	2	2	2	1	2	2	1	1	0	3	9	2	1	3	2	1	1	1
2	2	37	2	4		200000				1	1	1	2	2	2	2	2	3.88	3.32	2	2	2	2	2	2	2	2	2	2	1	0	3	7.33333	2	5	6.33333	2	1	1	2
2	2	60	2	1	2	200000		2	2	2	1	1	2	2	2	1	2	5.96	5.77	4	2	2	2	2	1	1	1	2	2	1	0	3	9	3	1	8	2	1	2	1
2	2	60	2	1	2	200000				1	1	1	2	2	2	2	2	0	6.36	4	2	2	2	2	2	2	2	2	2	1	0	3	6	4	3	6	3	2	2	2
2	2	31	2	4	2	200000					1	1	2	2	2	2	2	4.85	5.36	3	2	2	2	2	2	2	2	2	2	1	0	1	10	3	1	8.5	3	2	2	2
2	2	31	2	4	2	200000					1	1	2	2	2	3	1	4.84	6.01	3	2	2	2	2	2	2	2	2	2	1	0	1	8	3	4	8	1	2	2	2
2	2	47	2	2	2	200000		1	2	2	1	1	2	2	2	3	2	4.9	5.2	2	2	2	2	2	2	2	2	2	2	1	0	3	8	2	1	3	2	2	2	2
2	1	33	2	5	2	200000		2	2	2	1	1	2	2	2	5		3.48	7.58	3	2	2	2	2	1	2	2	2	2	1	1	1	5	3	4	18	2	2	1	2
2	1	48	2	6	2	200000		2	2	2	1	1	2	2	2	2	2	6.08	6.16	3	2	2	2	2	2	2	2	2	2	1	0	1	10	2	6	5	3	1	1	2
2	1	65	2	5	2	200000		2	2	2	1	1	2	1	2	5		7.11	7.18	3	2	2	2	2	2	2	2	2	2	1	0	1	8	2	6	4	3	2	2	1
2	1	51	2	3	2	200000		2	2	2	1	1	2	2	2	2	2	6	5.9	3	2	2	2	2	2	2	2	1	2	1	0	1	6	3	1	10.5	3	2	2	1
2	1	34	2	4	1	200000		2	2	1	1	1	2	2	2	2	2	4.9	5.37	2	2	2	2	2	2	2	2	2	2	2	0	3	7.5	1	4	8	3	1	2	2
2	1	31	2	5	2	200000		2	1	2	1	1	2	2	2	2	2	7.24		2	2	2	2	2	2	2	2	2	2	1	0	1	8	2	4	10	2	2	2	2
2	1	28	2	4	2	200000		2	2	2	1	1	2	2	2	2	2	5.25	4.72	3	2	2	2	2	2	2	2	2	2	1	1	3	7.5	1	3	3	2	2	2	2
2	2	61	2	2	2	200000		2	2			1	2	2	2	2	2	5.44	7.75	3	2	2	2	2	2	2	2	1	2	1	0	3	8	2	7	2	2	2	2	1
2	2	67	2	3	2	200000		2	2			1	2	2	2	2	2	5.13	9.45	3	2	2	2	2	2	1	2	2	2	1	0	3	7	3	7	4	3	1	2	1
2	2	48	2	4	2	200000		2	2			1	2	2	2	5	2	5.5	7.17	2	2	2	2	2	1	2	2	2	2	1	0	2	10	2	6	2	3	2	2	2
2	2	51	2	6	2	200000		2	1			2	2	2	2	5	2	5.8	10.82	3	2	2	2	2	1	2	2	1	2	1	1	1	9	2	1	6	2	2	2	2
2	2	49	2	7	2	200000		2	1			2	2	2	2	2	2	5.18	5.84	2	2	2	2	2	2	2	2	2	2	1	0	1	6	2	7	5	2	2	2	2
2	2	51	2	1	2	200000						1				2	2	4.15	5.7	2	2	2	2	2	1	2	2	2	2	1	0	3	8	2	5	4	4	1	1	1
2	2	49	2	3	2	200000		2	2			1	2	2	2	1	1	5.36	7.02	3	2	2	2	2	2	2	2	1	2	1	0	3	8	2	1	4	2	2	2	1
2	2	53	2	3	2	200000		2	2			1	2	2	2	1	1	5.12	4.73	2	2	2	2	2	2	2	2	2	2	1	0	1	7.5	2	4	4.5	2	1	1	2
2	2	47	2	5	2	200000		2	2			1	2	2	2	4	2	5.17	6.86	3	2	2	2	2	2	2	2	2	2	1	0	1	5	3	3	6	4	2	2	2
2	2	56	2	4	2	200000		2	2			1	2	1	2	2	2	4.24	5.06	2	1	2	2	2	1	2	2	2	2	1	0	3	6	2	7	3	3	1	2	2
2	2	52	2	5	2	200000						1				2	2	5.61	8.67	2	2	2	2	2	2	1	2	2	2	1	0	3	8	1	4	4	4	2	2	1
2	2	35	2	4	2	200000						1		1		2	2	4.57	7.07	2	2	2	2	2	2	2	2	2	2	1	0	1	10	2	7	3	2	2	2	1
2	2	53	2	2	2	200000						1				2	2	5.44	7.29	3	2	2	2	2	2	2	1	1	2	1	0	3	6	2	5	4	2	2	2	1
2	2	66	2	1	2	200000		2	2			1	2	2	2	1	1	5.21	4.53	3	2	2	2	2	1	1	1	2	2	1	0	1	6	4	1	2	3	2	2	2
2	2	37	2	6	2	200000		2	2			1	2	2	2	5	2	5.09	8.01	1	2	2	2	2	2	2	2	2	2	1	0	3	8	2	4	2	2	2	2	2
2	2	47	2	3	2	200000		2	2			1	2	2	2	2	2	5.51	8.93	3	2	2	2	2	1	1	2	2	2	1	0	3	6	3	4	3.5	3	2	2	1
2	2	52	2	3	2	200000		2	2			1	2	2	2	2	2	4.75	4.57	2	2	2	2	2	1	1	2	2	2	1	0	3	7	3	4	4	2	2	2	2
2	2	33	2	4	2	200000		2	2			1	2	2	2	3	2	6.89	13.04	2	2	2	2	2	2	2	2	2	2	1	0	3	8.5	2	7	2	3	2	2	2
2	2	27	2	5	2	200000		1	2			1	2	2	2	2	2	4.5	4.1	2	2	2	2	2	2	2	2	2	2	1	0	3	7.5	3	6	4	2	2	2	1
2	2	60	2	1	2	200000						1				2	2	7.75		2	2	2	2	2	2	2	2	1	2	1	0	3	10	2	1	3	2	2	2	1
2	1	64	2	2	2	200000		2	2			1	2	2	2	1	1	4.03	8.29	3	2	2	2	2	1	1	1	2	1	1	1	3	7	2	1	1	3	2	1	2
2	1	47	2	6	2	200000		2	2			1	2	2	2	1	1	4.32	8.86	3	2	2	2	2	2	2	2	2	2	1	1	1	7	3	6	3	3	1	1	1
2	1	72	2	2	2	200000		2	2			1	2	2	2	1	1	4.62	3.92	3	2	2	2	2	2	2	2	2	2	1	0	1	9	2	7	1	3	2	2	2
2	1	47	2	4	2	200000		2	2			1	2	2	2	2	2	5.5	9.85	3	2	2	2	2	1	2	2	2	2	1	1	1	9	2	5	10	4	1	2	1
2	1	56	2	5	2	200000		2	2			1	2	2	2	2	2	5.06	5.82	1	2	2	2	2	2	2	2	2	1	1	1	3	7	2	1	10	3	2	2	2
2	1	43	2	4	2	200000		2	2			1	2	2	2	4	2	4.26	6.3	2	2	2	2	2	2	2	2	2	2	1	0	1	8	2	7	9	3	2	1	2
2	1	42	2	4	2	200000		2	2			1	2	2	2	1	2	5.53	4.84	2	2	2	2	2	2	2	2	2	2	1	0	1	8.5	1	3	4	4	1	1	1
2	1	56	2	4	2	200000						1				2	2	4.44	5.72	2	2	2	2	2	2	2	2	2	2	1	0	1	8	2	1	2	3	1	1	1
2	1	73	2	2	2	200000		2	2			1	2	2	2	1	2	7.27	11.64	3	2	2	2	2	2	2	2	1	2	1	0	1	7	2	6	6	2	2	1	1
2	1	73	2	1	2	200000		2	2			1	2	2	2	1	1	4.22	6.59	2	2	2	2	2	1	2	2	1	2	1	1	3	8.5	1	5	10	2	2	1	1
2	1	56	2	6	2	200000		2	2			1	2	2	2	1	1	7.61	12.96	4	2	2	2	2	2	2	2	1	2	1	1	1	7	2	1	4	4	1	1	1
2	1	66	2	5	2	200000		2	2			1	2	1	2	1	1	4.18	5.64	2	2	2	2	1	2	1	1	2	2	1	0	3	7.5	1	7	6	3	2	1	1
2	1	56	2	2	2	200000						1				2	2	6.35	12.36	3	2	1	2	2	2	2	2	2	2	1	0	1	6	3	1	2	2	2	1	2
2	1	53	2	2	2	200000		2	2			1	2	2	2	2	2	4.76	5.19	2	2	2	2	2	2	2	2	2	2	1	0	1	8	2	1	4	2	2	2	2
2	1	41	2	5	2	200000		2	2			1	2	2	2	2	2	5.6	6.46	2	2	2	2	2	1	2	2	2	2	1	0	2	6	2	1	3	3	1	2	2
2	1	58	2	3	2	200000		2	2			1	2	2	2	3	2	4.43	5.9	3	2	2	2	2	1	2	2	2	2	1	1	1	6	2	7	2	2	2	2	1
2	1	53	2	5	2	200000		2	2			1	2	2	2	1	1	4.8	5.66	3	2	2	2	2	1	2	2	2	2	1	1	1	8	3	6	3	3	1	2	1
2	1	72	2	3	2	200000						1				1	2	17.4		3	2	2	2	2	2	2	2	1	2	1	0	2	9	3	7	2	2	2	2	1
2	1	30	2	4	2	200000		2	2			1	2	2	2	5	2	4.75	7.08	2	2	2	2	2	2	2	2	2	2	1	1	3	10	1	3	6	3	1	2	2
2	1	28	1	4	2	200000		2	2			1	2	2	2	2	2	4.88	6.07	3	2	2	2	2	2	2	2	2	2	1	0	3	6	2	1	2	2	2	2	2
2	1	55	2	2	2	200000						1				2	2	4.35	3.87	2	2	2	2	2	2	2	2	2	2	1	1	1	7	1	1	3	2	2	2	2
2	1	37	2	5	2	200000		2	2			1	2	2	2	2	2	4.62	4.9	3	2	2	2	2	2	2	2	2	2	1	1	1	6	3	1	12	2	2	2	2
2	2	89	2	3	1	192000		2	1	2	2	2	2	2	2	2	2	4.95	1	3	1	2	2	2	2	2	2	2	2	1	0	3	7	2	1	4	2	2	2	1
2	2	25	2	5	1	192000		2	1	2	2	2	2	2	2	2	2	5.6	4.9	1	2	2	2	2	2	2	2	2	2	1	0	2	8	1	2	3	2	2	2	2
2	1	61	2	5	1	192000		2	1	2	2	2	2	2	2	1	1	5.64	8.3	3	2	2	2	2	2	1	2	2	2	1	1	3	9	1	7	1	3	1	1	1
2	1	66	2	2	1	192000		2	2	2	1	1	2	2	2	2	2	4.9	7.67	3	2	2	2	2	2	1	2	2	2	1	0	3	4	4	3	2	2	2	2	2
2	1	51	2	1	2	192000					1	1	2	2	2	5	2	5.31	5.78	3	2	2	2	2	2	1	2	2	1	3	1	3	8	2	1	1.66667	2	2	2	1
2	2	72	2	1	1	192000		2	2			1	2	2	2	2	2	5.33	6.58	2	2	2	2	2	2	2	2	2	2	1	0	3	7.5	3	1	4	2	2	2	1
2	2	63	2	3	1	192000		1	2			1	2	2	2	3	2	4.82	7.67	2	2	2	2	2	2	2	1	2	2	1	0	3	6.5	4	1	3.5	2	2	2	1
2	2	32	2	6	1	192000		2	2			1	2	2	2	2	2	4.1	5.3	2	2	2	2	2	2	2	2	2		1	0	3	8	2	1	8	2	2	2	2
2	2	36	2	6	1	192000						1				2	2	3.91	3.82	2	2	2	2	2	2	2	2	2	2	1	0	3	7.5	2	4	7	3	2	2	1
2	1	81	2	3	2	192000		2	1			2	2	2	2	2	2	4.09	19.6	3	2	2	2	2	2	2	2	2	2	1	0	2	9	1	1	4	2	2	2	2
2	1	61	2	2	2	192000						1				1	2	5.85	6.97	2	2	2	2	2	1	1	1	2	1	1	1	1	7	3	6	3	3	1	1	1
2	2	58	2	3	2	188000		2	2	1	2	1	2	2	2	1	1	5.3	9.4	4	2	2	2	2	1	2	1	2	1	1	0	3	7.16667	3	1	1	3	1	1	1
2	1	61	2	4	2	188000		2	2	1	2	1	2	2	2	2	2	4.9	6.5	3	2	2	2	2	2	1	1	2	2	1	0	1	8	1	1	1	3	2	2	1
2	1	49	2	3	1	186000		1	2			1	2	2	2	2	2	5.77	12.59	3	2	2	2	2	2	2	1	2	2	1	1	3	8.33333	3	1	3.33333	3	2	2	1
2	2	36	2	7	1	180000		2	1	2	2	2	2	1	2	4	2	4.44	4.78	3	2	2	2	2	2	2	2	2	2	1	0	1	8	3	1	11	2	2	1	2
2	2	56	2	2	1	180000		2	1	2	2	2	2	2	2	2	2	6.6	6.1	3	2	2	2	2	2	2	2	2	2	1	0	3	8	3	1	4.5	3	1	2	2
2	2	40	2	6	1	180000		2	1	2	2	2	2	2	2	2	2	4.68	1	3	2	2	2	2	2	2	2	2	2	1	0	3	8	2	6	3	2	2	2	2
2	2	56	2	7	1	180000		2	1	2	2	2	2	2	2	2	2	7.52	12.8	3	2	2	2	2	1	2	2	2	2	1	1	1	6.5	1	1	8.16667	2	1	1	1
2	2	63	2	1	2	180000		1	2	1	2	1	2	2	2	2	2	6.2	7.71	3	2	2	2	2	1	1	2	1	1	1	0	3	7	2	4	3	2	2	2	1
2	2	39	2	5	1	180000		2	2	1	2	1	2	2	2	2	2	5.17	1	2	2	2	2	2	2	2	2	2	2	1	0	3	7	2	1	1.5	3	1	2	1
2	2	45	2	2	1	180000		2	2	1	2	1	2	2	1	3	2	5.09	7.21	2	2	2	2	2	2	2	2	2	2	1	0	3	8	3	1	6	2	2	2	2
2	2	42	2	5	1	180000		2	2	1	2	1	2	2	2	2	2	6.2	6.1	3	2	2	2	2	2	1	2	2	2	1	0	2	7	3	1	2	3	1	2	2
2	2	41	2	6	1	180000		2	1	2	2	2	2	2	2	2	2	4.92	1	2	2	2	2	2	1	2	2	2	2	1	0	1	6	3	4	7	2	2	2	1
2	2	24	1	6	1	180000		2	1	2	2	2	2	2	2	2	2	5.8	6.1	2	2	2	2	2	2	2	2	2	2	1	0	1	6.75	3	3	12	2	2	2	2
2	2	18	1	5	1	180000		2	2	1	2	1	2	2	2	5	2	3.98	1	2	2	2	2	2	2	2	2	2	2	1	0	3	8	2	6	6	2	2	2	2
2	2	32	2	6	1	180000		2	1	2	2	2	2	2	2	2	2	5.13	1	2	2	2	2	2	2	2	2	2	2	1	0	3	8	2	5	8	2	2	2	2
2	1	53	2	4	1	180000		2	2	1	2	1	2	2	2	2	2	4.46	3.97	4	2	2	2	2	1	1	2	1	2	1	0	1	7	2	1	12	3	2	1	2
2	1	48	2	7	1	180000		2	2	2	2	2	1	2	2	2	2	5.56	4.92	3	2	2	2	2	1	2	2	2	2	1	0	1	7	4	1	10	2	2	1	1
2	1	50	2	7	1	180000		2	1	2	2	2	1	1	2	2	2	4.7	3.84	2	2	2	2	2	1	2	2	1	2	1	0	1	5	3	1	10	4	1	1	1
2	1	23	1	6	1	180000		2	1	2	2	2	2	2	2	2	2	4.42		2	2	2	2	2	2	2	1	2	2	1	1	2	9	2	6	4	3	2	2	2
2	1	53	2	4	1	180000		2	1	2	2	2	2	2	2	2	2	4.36	4.46	2	2	2	2	2	1	2	2	1	2	1	1	3	6	3	1	3	2	2	2	1
2	1	36	2	6	2	180000		1	2	1	2	1	2	2	2	2	2	6.5	4.7	3	2	2	2	2	1	1	2	2	2	1	0	1	8	2	5	3.5	3	2	2	2
2	1	32	2	5	1	180000		2	2	1	2	1	2	2	2	5		6.2	6.7	3	2	2	2	2	2	2	2	2	2	1	1	1	8	3	1	10	3	2	2	1
2	1	46	2	6	1	180000		2	1	2	2	2	2	2	2	2	2	4.21	1	2	2	2	2	2	2	2	2	2	2	1	1	3	7	2	1	8	2	2	2	2
2	1	38	2	6	1	180000		2	1	2	2	2	2	2	2	2	2	4.54	1	1	2	2	2	2	2	2	2	2	2	1	1	2	8	2	3	6	1	2	2	2
2	2	67	2	1	1	180000		2	2	2	1	1	2	2	2	1	1	5.84	6.99	3	2	2	2	2	1	2	2	2	2	1	0	3	10	3	6	4	2	2	1	1
2	2	53	2	2	2	180000		2	2	2	1	1	2	2	2	2	2	6.2	6.58	3	2	2	2	2	2	1	2	2	2	1	0	3	6	2	5	6	4	1	1	1
2	2	79	4	1	1	180000		2	2	2	1	1	2	2	2	2	2	4.77	1	2	2	2	2	2	2	2	2	2	2	1	0	3	6.5	2	5	2.5	2	2	2	1
2	2	48	2	3	1	180000		2	2	2	1	1	2	2	2	5	2	4.56	5.6	3	2	2	2	2	2	2	2	2	2	1	0	3	8	1	1	4	2	2	2	2
2	2	63	2	1	1	180000		2	2	2	1	1	2	2	2	2	2	5.33		3	2	2	2	2	2	2	2	2	2	1	0	3	3	5	1	6	1	2	2	1
2	2	57	2	1	1	180000		2	2	2	1	1	2	1	2	2	2	4.63	1	3	2	2	2	2	1	1	2	2	2	1	0	3	7	4	1	3	2	2	2	2
2	2	37	2	4	1	180000		2	2	2	1	1	2	2	2	2	2	5.28	1	1	2	2	2	2	2	2	2	2	2	1	0	3	6	1	1	2	2	2	2	1
2	2	57	2	1	1	180000		2	2	2	1	1	2	2	2	5	2	4.84		3	2	2	2	2	2	2	2	2	2	1	0	3	7	3	1	5	1	2	2	2
2	2	28	2	6	1	180000		2	2	2	1	1	2	2	2	2	2	4.19	4.57	2	2	2	2	2	2	2	2	2	2	1	0	1	9	3	6	6	2	2	2	1
2	1	66	2	2	1	180000		2	2	2	1	1	2	2	2	1	1	5.02	5.78	2	2	2	2	2	2	2	2	2	2	1	1	3	7	2	5	3	2	2	1	1
2	1	42	2	4	2	180000		1	2	2	1	1	2	2	2	1	1	4.97	8.28	2	2	2	2	2	2	2	1	1	2	1	1	3	8	2	4	3	4	1	1	1
2	1	56	2	5	1	180000		2	2	2	1	1	2	2	2	1	1	4.79		2	2	2	2	2	2	2	2	2	2	1	1	3	8	2	1	8	3	2	1	2
2	1	48	2	4	2	180000		2	2	2	1	1	2	2	2	4	2	4	3.49	3	2	2	2	2	1	2	1	2	2	1	1	1	7	3	5	10	2	2	1	2
2	1	42	2	5	1	180000		2	2	2	1	1	2	2	2	2	2	7.09	1	2	2	2	2	2	2	2	2	2	1	1	1	3	5	2	1	10	3	2	2	2
2	1	32	2	6	1	180000		2	2	2	1	1	2	2	2	2	2	5.09	3.2	3	2	2	2	2	2	2	2	2	2	1	1	3	6	2	5	2	3	2	2	1
2	1	54	2	4	1	180000		2	2	2	1	1	2	2	2	2	2	4.76	1	3	2	2	2	2	2	2	2	2	2	1	0	3	7	2	5	2	3	2	2	2
2	1	35	5	5	1	180000		1	2	2	1	1	2	2	2	2	2	6.6	6.4	2	2	2	2	2	2	2	2	2	2	1	1	3	7.83333	2	7	5	3	1	2	1
2	1	49	2	2	1	180000		2	2	2	1	1	2	2	2	2	2	5	5.6	2	2	2	2	2	2	2	2	2	2	1	1	1	8	2	5	4	2	2	2	2
2	2	48	2	6	1	180000		2	1			2	2	2	2	1	1	7.83	13.37	1	2	2	2	2	2	2	2	2	2	1	0	2	8	1	1	2	2	2	1	2
2	2	24	1	7	1	180000		2	1			2	2	2	2	2	2	4.43	5.11	2	2	2	2	2	2	2	2	2	2	1	0	1	7.5	3	4	5	1	2	2	2
2	2	86	4	1	1	180000		2	2			1	2	2	2	5	2	4.58	8.71	2	2	2	2	2	2	2	2	2	2	1	0	3	9	2	1	3	3	1	1	2
2	2	64	2	4	1	180000		2	1			2	2	2	2	2	2	5.8	6.96	3	2	2	2	2	2	2	2	2	2	1	0	3	6.5	2	6	4.66667	3	2	1	1
2	2	64	2	2	1	180000		1	#NULL!			1	#NULL!	#NULL!	#NULL!	2	1	5.26	7.33	2	2	2	2	2	2	1	1	2	2	1	0	3	10	2	6	2.5	2	1	1	1
2	2	54	2	3	1	180000		1	#NULL!			1	#NULL!	#NULL!	#NULL!	4	2	8.04	17.24	2	2	2	2	2	2	1	2	2	2	1	0	3	8	2	6	3.41667	2	1	2	1
2	2	64	2	1	1	180000		2	2			1	2	2	2	2	2	9.35		2	2	2	2	2	1	2	1	2	2	1	0	3	7.5	2	6	9.5	3	1	1	1
2	2	70	2	2	1	180000		1	1			2	2	2	2	1	1	5.57	7.63	2	2	2	2	2	1	2	2	2	2	1	0	2	7	2	1	6	3	1	2	1
2	2	45	2	3	1	180000		1	2			1	2	2	2	4	1	5.65	6.86	2	2	2	2	2	2	2	1	2	2	1	0	3	5.5	3	6	2.5	3	2	2	1
2	2	48	1	2	1	180000		2	2			1	2	2	2	2	2	4.88	3.91	2	2	2	2	2	2	2	2	2	2	1	0	3	8	3	4	4	2	2	2	2
2	2	38	2	6	2	180000		2	1			2	2	2	2	2	2	6.27	4.11	3	2	2	2	2	1	2	2	2	2	1	0	3	7	3	4	6	2	2	2	2
2	2	56	2	1	1	180000		2	2			1	2	2	2	2	2	4.78	7.18	2	2	2	2	2	2	2	2	2	2	1	0	3	7	2	1	6	1	2	2	2
2	2	53	2	4	1	180000		1	2			1	2	2	2	3	2	4.24	10.1	2	2	2	2	2	1	2	1	2	1	1	0	3	5	4	1	8	2	2	2	2
2	2	47	2	3	2	180000						1				2	2	5.25	10.03	2	2	2	2	2	2	2	1	2	2	1	0	3	7	1	4	1	3	2	2	1
2	2	33	2	6	1	180000		2	2			1	2	2	2	2	2	4.1	5.8	2	2	2	2	2	2	2	2	2		1	0	3	8	2	1	4	1	2	2	2
2	2	48	2	4	2	180000		2	2			1	2	2	2	2	2	5.83		3	2	2	2	2	1	2	2	1	2	1	0	3	8	2	7	9	2	1	2	2
2	2	46	2	5	1	180000		2	1			2	2	2	2	2	2	4.8	5.9	2	2	2	2	2	2	2	2	2		1	1	3	8	2	1	8	2	2	2	2
2	2	47	2	4	1	180000		2	2			1	2	2	2	2	2	4.78	6.97	2	2	2	2	2	2	2	2	2	2	1	0	2	7	3	7	1	3	2	2	2
2	2	34	2	6	1	180000		2	2			1	2	2	2	2	2	4.7	6.3	2	2	2	2	2	2	2	2	2		1	0	1	7	2	1	8	1	2	2	2
2	2	32	2	6	1	180000		2	2			1	2	2	2	2	2	4.3	5.6	2	2	2	2	2	2	2	2	2		1	0	3	8	2	1	8	2	2	2	2
2	2	28	1	7	1	180000		2	2			1	2	2	2	2	2	4.7	6.1	2	2	2	2	2	2	2	2	2		1	0	3	8	2	1	7	1	2	2	2
2	2	31	2	7	1	180000		2	2			1	2	2	2	2	2	4.7	6.4	2	2	2	2	2	2	2	2	2		1	1	3	7	2	1	8	2	1	2	2
2	2	35	2	5	1	180000		2	2			1	2	2	2	2	2	4.3	5.7	2	2	2	2	2	2	2	2	2		1	0	3	8	2	1	8	2	2	2	2
2	2	28	1	7	1	180000		2	2			1	2	2	2	2	2	4.2	5.9	2	2	2	2	2	2	2	2	2		1	0	3	8	2	1	8	2	2	2	2
2	2	55	2	1	1	180000		2	2			1	2	2	2	5	2	5.21	10.16	3	2	2	2	2	2	2	1	2	2	2	0	3	9	2	1	6.5	3	1	2	1
2	2	58	2	1	1	180000		2	2			1	2	2	2	2	2	4.6	7.82	3	2	2	2	2	2	2	1	2	2	2	0	3	8.5	3	1	5.5	3	1	2	2
2	2	23	2	5	2	180000						1				2	2	4.43	4.74	2	2	2	2	2	2	2	2	2	2	1	0	3	8.5	3	6	3	3	2	2	1
2	2	46	2	3	1	180000						1				1	2	5.28	5.68	3	2	1	2	2	2	2	2	2	2	2	0	3	5	3	7	3	2	2	2	1
2	2	49	2	5	1	180000		2	2			1	2	2	2	2	2	4.9	6.7	2	2	2	2	2	2	2	2	2		1	1	1	7	2	1	8	2	2	2	2
2	2	33	2	5	1	180000		2	2			1	2	2	2	2	2	4.3	5.9	2	2	2	2	2	2	2	2	2		1	1	1	7	2	1	8	2	2	2	2
2	2	41	2	6	1	180000		2	2			1	2	2	2	2	2	4.3	5.9	2	2	2	2	2	2	2	2	2		1	1	1	6	2	1	2	2	2	2	2
2	2	57	2	2	1	180000		2	2			1	2	2	2	2	2	4.3	6.1	2	2	2	2	2	2	2	2	2		1	0	1	8	2	1	4	2	2	2	2
2	2	48	2	5	1	180000		2	2			1	2	2	2	2	2	4.3	5.5	2	2	2	2	2	2	2	2	2		1	0	1	7	2	1	8	2	2	2	2
2	2	43	2	4	1	180000		2	2			1	2	2	2	2	2	4.7	6.5	2	2	2	2	2	2	2	2	2		1	0	3	8	2	1	4	2	2	2	2
2	2	26	2	4	1	180000		2	2			1	2	2	2	5	2	4.15	4.44	2	2	2	2	2	2	2	2	2	2	1	0	3	8	3	1	4.5	2	2	2	2
2	1	46	2	4	1	180000		1	2			1	2	1	1	2	2	5.26	4.28	2	2	2	2	2	2	2	2	2	2	1	1	1	7	3	4	8	4	1	1	1
2	1	67	2	5	1	180000		1	2			1	2	2	2	2	2	4.31	6.92	2	2	2	2	2	2	2	2	2	2	1	0	2	8	2	7	6	2	2	1	1
2	1	59	2	5	1	180000		1	2			1	2	2	2	1	1	6.04	#NULL!	3	2	2	2	2	1	1	2	2	2	1	0	2	5	3	6	1.5	2	2	1	1
2	1	74	2	3	1	180000						1				2	2	7.85	9.91	3	2	2	2	2	2	2	1	2	2	1	0	3	6	3	4	6	2	1	1	1
2	1	71	2	5	1	180000			1							2	2	7.45		2	2	2	2	2	2	2	2	2	2	1	0	3	8	2	4	4.5	2	1	1	1
2	1	65	2	1	1	180000						1				4	2	5.31	6.95	3	2	2	2	2	1	2	2	2	2	1	0	1	7	2	1	8	2	2	2	1
2	1	69	2	4	1	180000		2	2			1	2	2	2	2	2	5.53	8.85	2	2	2	2	2	1	1	1	2	2	1	1	3	7	2	5	3	2	1	2	1
2	1	46	2	5	1	180000		2	2			1	2	2	2	3	2	4.9	6.8	2	2	2	2	2	2	2	2	2		1	1	3	7	2	1	4	2	2	2	2
2	1	43	2	6	1	180000		2	2			1	2	2	2	2	2	4.7	5.9	2	2	2	2	2	2	2	2	2		1	1	3	7	2	1	4	2	2	2	2
2	1	37	2	6	1	180000		2	2			1	2	2	2	2	2	4.7	6.3	2	2	2	2	2	2	2	2	2		1	1	1	8	2	5	8	2	1	2	2
2	1	41	2	4	1	180000		2	2			1	2	2	2	5	2	5.44	9.95	2	2	2	2	2	2	2	2	2	2	1	1	1	7	2	1	4	2	2	2	2
2	1	31	2	6	1	180000		1	1			2	2	2	2	2	2	4.6	7.9	3	2	2	2	2	2	1	2	2	2	1	0	1	8	3	6	5	2	2	2	2
2	1	38	2	6	1	180000		2	1			2	2	2	2	2	2	4.7	6.8	2	2	2	2	2	2	2	2	2		1	1	1	8	2	1	5	2	2	2	2
2	1	31	2	7	1	180000		2	2			1	2	2	2	2	2	4.7	6.1	2	2	2	2	2	2	2	2	2		1	0	1	8	2	1	8	2	1	2	2
2	1	27	1	5	1	180000		2	2			1	2	2	2	2	2	4.7	6.8	2	2	2	2	2	2	2	2	2		1	1	1	8	2	1	8	2	1	2	2
2	1	62	2	4	1	180000						1				2	2	7.74	10.36	4	1	2	2	1	2	2	1	2	1	3	1	1	7	4	6	11	3	2	2	1
2	1	30	2	5	1	180000		2	2			2	2	2	1	5	2	5.59	7.21	2	2	2	2	2	2	2	2	2	2	1	1	3	9	3	1	8	1	2	2	2
2	1	32	2	7	1	180000		2	2			1	2	2	2	2	2	4.6	6.3	2	2	2	2	2	2	2	2	2		1	1	3	7	2	5	8	2	2	2	2
2	1	55	2	2	1	180000		2	2			1	2	2	2	2	2	5	7.1	2	2	2	2	2	2	2	2	2		1	1	1	6	2	1	2	2	2	2	2
2	1	37	2	5	1	180000		2	2			1	2	2	2	2	2	4.5	5.9	2	2	2	2	2	2	2	2	2		1	0	1	7	3	1	2	2	2	2	2
2	1	53	2	6	1	180000		2	2			1	2	2	2	2	2	5	7	2	2	2	2	2	2	2	2	2		1	0	1	8	2	5	8	2	2	2	2
2	1	41	2	6	1	180000		2	2			1	2	2	2	2	2	4.6	6.8	2	2	2	2	2	2	2	2	2		1	1	2	8	2	1	8	2	2	2	2
2	1	51	2	3	1	180000		2	2			1	2	2	2	2	2	4.4	5.9	2	2	2	2	2	2	2	2	2		1	1	2	7.03333	2	1	8	2	2	2	2
2	1	34	2	6	1	180000		2	2			1	2	2	2	2	2	4.7	6.5	1	2	2	2	2	2	2	2	2		2	1	2	7	2	1	4	2	2	2	2
2	2	52	2	2	1	168000		2	2	2	1	1	2	2	2	2	2	5.26	1	2	2	2	2	2	1	2	2	2	2	1	0	3	7	2	6	2	3	2	2	2
2	2	58	2	4	1	168000		2	2	2	1	1	2	2	2	1	1	5.26	6.73	3	2	2	2	1	2	1	2	2	2	1	1	1	7	2	4	4	3	1	2	1
2	2	49	2	4	1	168000					1	1				2	2	5.3	5.01	2	2	2	2	2	1	1	2	2	2	1	0	3	7	2	4	5	2	2	2	1
2	2	28	2	6	1	168000		1	2			2	2	2	2	2	2	5.9	7.4	3	2	2	2	2	2	2	2	2		1	0	1	7	3	5	2	2	2	2	2
2	2	43	2	7	1	168000		2	2			1	2	2	2	2	2	4.7	6.3	2	2	2	2	2	2	2	2	2		1	0	1	7	2	1	8	2	2	2	2
2	1	41	2	5	1	168000		2	2			1	2	2	2	2	2	4.3	5.6	2	2	2	2	2	2	2	2	2		1	1	1	8	2	1	8	2	1	2	2
2	1	53	2	4	1	168000		2	2			1	2	2	2	2	2	4.7	6.8	2	2	2	2	2	2	2	2	2		1	1	3	7	2	1	6	2	1	1	2
2	1	54	2	4	1	168000		2	2			1	2	2	2	2	2	4.8	6.9	2	2	2	2	2	2	2	2	2		1	1	3	7	2	1	2	2	2	2	2
2	1	74	2	5	1	163200		2	1			2	2	2	2	1	1	5.58	7.77	3	2	2	2	2	2	1	2	1	2	1	0	2	8	3	1	4	4	2	1	2
2	2	59	2	1	1	162000		2	2	2	1	1	2	2	2	1	1	4.64		2	2	2	2	2	2	2	2	2	2	1	0	3	8	2	1	8	3	1	1	2
2	1	51	2	4	2	160000		2	2	2	1	1	2	2	2	2	2	5.54	4.58	2	2	2	2	2	1	2	2	2	2	1	0	1	8	2	1	3	3	2	1	1
2	2	48	2	4	2	160000		2	2			1	2	2	2	2	1	5.95	13.31	3	2	2	1	2	2	2	2	2	2	1	0	1	5	3	1	5	3	1	1	2
2	2	48	2	2	2	160000		2	2			1	2	2	2	2	2	5.25	5.97	2	2	2	2	2	1	1	1	2	2	1	0	3	6	2	1	1	2	2	2	2
2	2	57	4	5	2	160000		2	1			2	2	2	2	2	2	5.19	7.41	3	2	2	2	2	1	2	2	2	2	1	0	1	7.5	2	5	8	3	2	2	1
2	2	56	2	6	2	160000		2	1			2	2	2	2	1	1	5.16	6.42	2	2	2	2	2	2	2	2	2	2	1	0	1	7	2	4	8	2	2	2	1
2	2	28	2	5	2	160000						1				2	2	4.86	5.71	2	2	2	2	2	2	2	2	2	2	1	0	3	8	3	6	3	2	2	2	2
2	1	40	1	7	2	160000			1					1		2	2	6.84		4	2	2	2	2	2	2	2	2	2	1	0	2	5.5	3	7	10	2	2	2	2
2	1	50	2	2	2	160000		2	2			1	2	2	2	2	2	11.94		3	2	2	2	1	2	2	2	2	2	1	1	3	10	3	1	12	2	2	2	2
2	1	48	2	7	2	160000		2	1			2	2	2	2	2	2	5.24	5.29	3	2	2	2	2	2	2	2	2	2	1	0	1	7	3	3	9	2	2	2	2
2	2	65	2	5	1	156000		2	1	2	2	2	2	2	2	1	1	7.31		4	2	2	2	2	1	1	1	1	1	1	0	3	7	4	7	6	2	2	1	1
2	2	32	2	4	1	156000		2	2	1	2	1	2	2	2	4	2	4.31	5.41	3	2	2	2	2	2	2	2	2	2	1	0	1	9	3	6	3	2	2	2	2
2	1	57	2	5	1	156000		2	1	2	2	2	2	2	2	1	1	5.15	5.92	4	2	2	1	2	2	2	2	2	2	1	1	1	7	3	5	8	3	1	1	1
2	1	49	2	6	1	156000		2	1	2	2	2	2	2	2	1	1	4.72	1	2	2	2	2	2	2	2	2	2	2	1	0	3	6	2	6	3	3	2	2	2
2	1	46	2	6	1	156000		2	2	1	2	1	2	2	2	2	2	6.71	1	3	2	2	2	2	2	2	2	2	2	1	0	2	8	2	1	3	2	2	2	2
2	1	48	2	6	1	156000		2	2	1	2	1	2	2	2	2	2	4.19	1	2	2	2	2	2	2	2	2	2	2	1	1	3	7	2	5	3	2	2	2	2
2	2	50	2	3	1	156000		2	2	2	1	1	2	2	2	1	2	4.75	5.44	3	2	2	2	2	1	1	2	1	2	1	0	2	8.5	3	7	4	2	2	1	2
2	2	36	2	6	1	156000		2	1	2	1	1	2	1	2	2	2	7	6	2	2	2	2	2	2	2	2	2	1	1	0	1	9	2	6	5	2	2	2	2
2	2	24	2	4	1	156000		2	2	2	1	1	2	2	2	2	2	4.28	3.65	3	2	2	2	2	2	2	2	2	2	1	0	3	7	5	7	4	3	1	2	2
2	2	39	2	4	1	156000		2	2	2	1	1	2	2	2	3	2	4.7	1	3	2	2	2	2	2	2	2	2	2	1	0	3	8	2	4	2	2	2	2	1
2	1	57	2	5	1	156000		2	2	1	1	1				1	1	5.75		3	2	2	2	2	2	2	2	2	2	1	1	3	7	3	1	4	3	1	1	2
2	1	49	2	5	1	156000		2	2	2	1	1	2	2	2	4	2	4.8	5.46	3	2	2	2	2	2	2	1	2	1	2	1	1	8	2	3	7	2	2	2	2
2	2	69	2	4	1	156000		2	1			2	2	2	2	2	2	5.23	7.95	2	2	2	2	2	1	2	2	2	2	1	0	3	7	2	6	4.5	3	1	1	2
2	2	55	2	5	1	156000		2	2			1	2	2	2	2	2	4.82	6.13	3	2	2	2	2	1	1	2	2	2	2	0	3	8.5	3	5	8	2	2	2	1
2	2	45	2	5	1	156000		2	2			1	2	2	2	2	2	4.9	6.8	2	2	2	2	2	2	2	2	2		1	0	3	7	2	5	8	2	2	2	2
2	1	72	2	3	1	156000		2	1			2	2	2	2	1	1	4.72	6.74	2	2	2	1	2	2	2	2	2	2	1	0	3	6.5	2	4	10	3	1	1	1
2	1	61	2	4	1	156000		1	2			1	2	2	2	1	1	6.19	#NULL!	3	2	2	2	2	1	1	2	2	2	1	0	3	8	2	3	9	3	2	2	1
2	2	28	1	6	2	150000		2	2	1	2	1	2	2	2	2	2	5.4	3.2	3	2	2	2	2	2	2	1	2	2	1	0	1	9.5	3	1	1.5	2	2	2	2
2	2	40	2	6	2	150000		2	1	2	2	2	2	1	2	3	2	4.28	4.72	3	2	2	2	2	1	2	2	2	2	1	0	1	8	3	4	5	2	2	2	2
2	1	41	2	7	2	150000		2	1	2	2	2	2	2	2	2	2	5.7	8.2	3	2	2	2	2	2	2	2	2	2	1	1	1	7	1	3	8	3	2	1	2
2	1	51	2	5	2	150000		2	1	2	2	2	2	2	2	1	2	6.03	5.23	2	2	2	2	2	2	2	2	2	2	1	0	1	8	1	5	8	3	1	2	2
2	1	29	2	6	2	150000		2	1	2	2	2	2	2	2	2	2	6.06	4.23	3	2	2	2	2	2	1	2	2	2	1	0	3	7	2	4	4	2	2	2	2
2	1	28	1	5	2	150000		2	2	1	2	1	2	2	2	5		5.67	4.31	3	2	2	2	2	2	2	2	2	2	1	1	1	9	2	1	12	2	2	2	1
2	1	33	2	7	2	150000		2	2	1	2	1	2	2	2	2	2	5.44	9.04	2	2	2	2	2	2	2	2	2	2	1	0	3	8	2	1	4	2	2	2	1
2	1	24	1	7	2	150000		2	1	2	2	2	2	2	2	5	2	6.62	7.79	1	2	2	2	2	2	2	2	2	2	1	0	3	7	2	5	8.5	3	2	2	1
2	1	38	2	4	2	150000		2	2	1	2	1	2	2	2	4	2	5.24	6.96	2	2	2	2	2	2	2	2	2	2	1	0	3	8	1	1	3	2	2	2	1
2	2	64	2	1	2	150000		2	2	2	1	1	2	2	2	3	1	5.58	7.2	4	2	2	2	2	2	1	2	1	2	2	0	3	8	3	5	5	1	2	1	2
2	2	50	2	3	2	150000		2	2	2	1	1	2	2	2	2	2	3.83	4.57	2	2	2	2	2	2	2	2	2	2	1	0	3	10	2	6	4	2	2	2	1
2	2	43	2	4	2	150000		2	2	2	1	1	2	2	2	2	2	9.4		3	2	2	2	2	2	2	2	2	2	1	0	3	8.16667	3	3	4.5	3	2	2	1
2	2	32	2	4	2	150000		2	2	2	1	1	2	2	2	2	2	5.98	10.1	2	2	2	2	2	2	2	2	2	2	1	0	3	8	1	1	3	2	2	2	2
2	2	57	4	1		150000				1	1	1	2	2	2	5	2	4.82	3.6	3	2	2	2	2	2	2	2	2	2	1	0	3	6.16667	3	1	7.5	2	2	2	2
2	2	38	2	5	2	150000		2	2	2	1	1	2	2	2	5		5.6	5.81	2	2	2	2	2	2	2	2	2	2	1	0	3	7	3		8	2	2	2	2
2	1	51	2	5	2	150000		2	2	2	1	1	2	2	2	1	1	4.9	6.1	2	2	2	2	2	2	2	2	2	2	1	1	3	6.5	1	5	4	3	1	1	1
2	1	61	2	3	2	150000		2	2	2	1	1	2	2	2	2	2	5.2	9.6	2	2	2	2	2	2	2	2	2	2	1	1	1	7	2	4	6	3	1	2	1
2	1	42	2	4	2	150000		2	2	2	1	1	2	1	2	2		4.65	6.17	2	2	2	2	2	2	2	2	2	2	1	1	2	7	3	4	3	4	1	1	2
2	1	78	2	3	2	150000					1	1	2	2	2	3	2	10.34		3					1					1	0	2	10	1	5	6	2	2	1	1
2	1	45	2	5	2	150000		2	2	2	1	1	2	1	2	2	2	5.37	6.5	3	2	2	2	2	1	2	2	2	2	1	0	2	7.5	2	5	5	3	1	1	1
2	1	56	2	4	2	150000					1	1				2	2	4.87	2.6	3	2	2	2	2	2	2	2	2	2	1	1	1	8.16667	2	4	2	2	2	2	2
2	1	52	2	4	2	150000					1	1				2		5.59	7.19	2	2	2	2	2	2	2	2	2	2	1	0	2	8	2	1	3	2	2	2	2
2	1	25	1	6	2	150000		2	2	2	1	1	2	2	2	5	2	6.87	9.18	1	2	2	2	2	2	2	2	2	2	1	0	3	7	1	5	8	3	2	2	2
2	1	62	2	3	2	150000		2	2	2	1	1	2	2	2	5	2	6.79	9.62	3	2	2	2	2	2	2	2	2	2	1	0	1	8	2	1	5.5	2	2	2	2
2	2	58	4	1	2	150000		2	2			1	2	2	2	2	2	4.73	7.9	3	2	2	2	2	2	2	2	2	2	1	0	1	8	2	7	2	4	1	1	2
2	2	51	2	4	2	150000		2	2			1	2	2	2	2	2	5.07	6.49	2	2	2	2	2	2	2	2	2	1	1	0	2	6	1	7	2	3	2	2	2
2	2	48	2	2	2	150000		2	2			1	2	1	2	3	2	5.01	6.1	4	2	2	2	2	1	1	2	2	1	1	0	3	6.5	3	7	1.5	2	2	2	2
2	2	44	2	4	2	150000		2	2			1	2	2	2	5	1	5.35	6.16	3	2	2	2	2	1	2	1	2	1	1	0	1	9.5	3	1	2	2	2	2	2
2	2	53	2	3	2	150000		2	2			1	2	1	2	2	2	4.63	5.82	3	2	2	2	2	2	1	2	1	2	1	0	3	9	3	6	1	3	1	2	1
2	2	51	2	5	2	150000		2	2			1	2	2	2	2	2	5.25	6.23	2	2	2	2	2	2	2	2	2	2	1	0	1	9	3	1	3	2	2	2	2
2	2	53	2	2	2	150000		2	2			1	2	2	2	1	1	5.01	8.66	2	2	2	2	2	1	2	2	2	2	1	0	3	8	3	4	3	2	2	1	1
2	2	57	2	1	2	150000				1						4	2	5.2	5.5	3	2	2	2	2	2	2	2	2	2	1	0	2	7	1	1	4	3	2	1	1
2	2	51	2	2	2	150000						1				2	2	5.56	8.36	3	2	2	2	2	2	2	2	2	2	1	0	3	5	4	1	3	3	1	1	1
2	2	58	2	4	2	150000		2	2			1	2	2	2	2	2	4.08	4.34	2	2	2	2	2	2	2	1	2	2	1	0	3	7	2	6	3	2	2	1	2
2	2	51	2	3	2	150000						1		1		1	1	4.72	6.24	3	2	2	2	2	2	2	2	2	2	1	0	3	9	2	1	2	2	2	1	2
2	2	49	2	2	2	150000				1						5	2	5.7	6.4	2	2	2	2	2	2	2	2	2	2	1	0	3	8	3	1	4	2	1	2	2
2	2	67	2	1	2	150000		2	2			1	2	2	2	1	1	3.9	7	4	2	2	2	2	2	2	2	2	2	1	0	3	5.33333	4	1	10.5	2	1	2	1
2	2	64	2	4	2	150000		2	2			1	2	2	2	2	2	5.1	10.67	4	2	2	2	2	1	1	1	2	2	1	0	3	7	2	1	6	3	1	2	1
2	2	40	2	4	2	150000		2	1			2	2	2	2	2	2	3.58	5.96	2	2	2	2	2	2	2	2	2	2	1	0	3	8	2	1	8	3	2	2	2
2	2	49	2	5	2	150000		2	2			1	2	2	2	2	2	5	6.12	2	2	2	2	2	1	2	2	2	2	1	0	3	8	2	4	4	3	2	2	2
2	2	54	2	2	2	150000		2	1			2	2	2	2	2	2	4.84	7.2	2	2	2	2	2	2	2	2	2	2	1	0	3	8	3	4	1	3	1	2	1
2	2	51	2	2	2	150000		2	2			1	2	2	2	2	2	5.64	9.08	2	2	2	2	2	2	2	2	2	2	1	0	1	13	1	1	19	3	1	2	1
2	2	59	2	1	2	150000		2	2			1	2	2	2	2	2	9.81		3	2	2	2	2	2	2	2	2	2	1	1	3	8	2	1	8	3	1	2	1
2	2	50	2	1	2	150000		2	2			1	2	2	2	2	2	4.32	5	3	2	2	2	2	1	1	2	2	2	1	0	3	7.5	2	6	9.5	2	2	2	2
2	2	45	2	7	2	150000		2	1			2	2	2	2	2	2	4.8	5.4	2	2	2	2	2	2	2	2	2	2	1	0	1	6	3	7	8	2	2	2	2
2	2	50	2	1	2	150000		2	2			1	2	2	2	2	2	4.72	5.55	3	2	2	2	2	2	1	2	2	2	1	0	3	4	5	5	1	2	2	2	2
2	2	26	2	6	2	150000		2	1			1	2	2	2	2	2	3.77	5.82	2	2	2	2	2	2	2	2	2	2	1	0	1	7	2	5	8	1	2	2	2
2	2	38	2	4	2	150000		2	2			1	2	2	2	5	2	4.42	6.22	2	2	2	2	2	2	2	2	2	2	1	0	3	8	2	5	8	2	2	2	1
2	2	38	2	6	2	150000		2	2			1	2	2	2	2	2	5.06	3.62	2	2	2	2	2	2	2	2	2	2	1	0	1	7	2	3	8	2	2	2	2
2	2	66	2	3	2	150000		2	2			1	2	2	2	2	2	4.7	5.4	3	2	2	2	2	2	2	2	2	2	2	0	3	8	2	1	14	2	2	2	2
2	2	23	2	5	2	150000		2	1			2	2	2	2	2	2	4.95	5.22	2	2	2	2	2	2	2	2	2	2	1	0	3	8	2	4	10	2	2	2	2
2	2	39	2	4	2	150000		2	2			1	2	2	2	2	2	4.81	6.38	2	2	2	2	2	2	2	2	2	2	1	0	3	8	2	5	4	2	2	2	2
2	2	37	2	6	2	150000			1							2	2	5.09	7.12	2	2	2	2	2	2	2	2	2	2	1	0	3	8.5	3	6	10	2	2	2	1
2	2	41	2	6	2	150000		2	1			2	2	2	2	2	2	5.18	6.17	2	2	2	2	2	2	2	2	2	2	1	0	3	7	2	5	4.5	2	2	2	2
2	2	52	2	3	2	150000		2	2			1	2	2	2	2	2	4.82	5.2	2	2	2	2	2	2	2	1	2	2	1	0	3	7	2	7	8	3	1	2	1
2	2	50	2	1	2	150000						1				2	2	5.16	5.87	2	2	2	2	2	1	2	2	1	2	1	0	3	7	3	6	4	3	2	2	2
2	2	29	2	5	2	150000		2	2			1	2	2	2	2	2	5.29	5.22	4	2	2	2	2	2	2	2	2	2	1	0	3	7	1	3	12	2	2	2	2
2	2	27	2	5	2	150000		2	1			2	2	2	2	2	2	5.23	5.14	3	2	2	2	2	1	1	2	2	2	1	0	1	9.5	1	2	4.5	2	2	2	2
2	2	25	1	5	2	150000		2	2			1	2	2	2	2	2	5.22	5.97	2	2	2	2	2	2	2	2	2	2	1	0	3	8	3	1	5	1	2	2	2
2	2	23	2	5	2	150000		2	1			2	2	2	2	2	2	5.26	5.46	1	2	2	2	2	2	2	2	2	2	1	0	1	10	1	1	12	3	2	2	1
2	2	37	2	4	2	150000		2	2			1	2	2	2	5	2	5.29	5.18	1	2	2	2	2	2	2	2	2	2	1	0	3	8	4	1	2	2	2	2	2
2	2	49	2	5	2	150000		2	1			2	2	2	2	2	2	5.3	6.8	2	2	2	2	2	2	2	2	2	2	1	0	3	6	3	4	7	2	2	2	2
2	2	34	2	5	2	150000		2	2			1	2	2	2	2	2	4.74	7.25	2	2	2	2	2	2	2	2	2	2	1	0	3	8	2	1	2	2	2	2	2
2	2	39	2	6	2	150000		2	1			2	2	2	2	2	2	5.17	5.59	2	2	2	2	2	2	1	2	2	2	1	0	3	7	2	5	3	1	2	2	1
2	1	53	2	4	2	150000		2	2			1	2	2	2	1	1	4.62	10.59	3	2	2	2	2	1	2	1	2	1	1	1	1	6.5	4	1	10.5	4	1	1	1
2	1	51	2	4	2	150000		2	2			1	2	2	2	2	2	4.52	4.92	2	2	2	2	2	2	2	2	2	2	1	1	2	9	2	1	6	2	2	2	1
2	1	61	2	4	2	150000		2	2			1	2	1	2	2	2	5.44	5.13	3	2	2	2	2	1	1	1	1	2	1	0	2	6	2	1	1	3	1	2	2
2	1	55	2	4	2	150000		2	2			1	2	2	2	2	2	4.82	4.66	2	2	2	2	2	1	2	2	2	2	1	0	1	5.5	1	1	4	3	2	2	1
2	1	70	2	4	1	150000		2	2			1	2	2	2	1	1	6.77	6.17	2	2	2	2	2	2	2	2	2	2	1	1	1	7	2	1	6	3	1	1	1
2	1	30	2	4	2	150000		2	2			1	2	2	2	2	2	4.48	4.43	2	2	2	2	2	2	2	2	2	2	1	1	3	10	2	5	2	3	1	1	1
2	1	64	2	4	2	150000		2	2			1	2	2	2	1	1	10.23		4	2	2	2	2	2	2	2	2	2	1	0	3	16	1	1	1	3	1	2	2
2	1	42	2	5	2	150000		2	2			1	2	2	2	5	2	9.65	14.44	2	2	2	2	2	2	2	2	2	2	1	1	1	7	3	1	2	2	2	2	1
2	1	68	2	4	1	150000		1	2			1	2	2	2	2	2	3.3	3.61	1	2	2	2	2	2	2	2	2	2	1	0	2	6.5	1	1	4	2	2	2	2
2	1	47	2	6	2	150000		2	2			1	2	2	2	1	2	10.9		3	2	2	2	2	2	2	2	2	2	1	0	1	8	2	5	10	3	1	2	2
2	1	33	2	4	2	150000		2	2			1	2	2	2	2	2	4.38	5.97	2	2	2	2	2	1	2	2	2	2	1	0	3	7	2	5	2	2	2	2	1
2	1	51	2	3	2	150000		2	2			1	2	2	2	2	2	4.76	4.06	3	2	2	2	2	2	1	2	2	2	1	0	3	5	4	1	3	2	2	2	2
2	1	32	2	4	2	150000		1					2	2	2	2	2	5.8	4.1	1	2	2	2	2	2	2	2	2	2	1	0	3	8	3	1	0	2	2	2	2
2	1	31	2	6	2	150000		2	1			2	2	2	2	2	2	5.29	9.15	3	2	2	2	2	1	1	2	2	2	1	0	1	10.5	1	2	4.5	3	2	2	2
2	1	68	2	4	2	150000		2	2			1	2	2	2	1	1	9.68	16.96	3	2	2	2	2	2	1	2	2	2	1	0	3	8	2	1	6	3	1	2	2
2	1	32	2	3	2	150000		2	2			1	2	2	2	2	2	5.92	4.49	1	2	2	2	2	2	2	2	2	2	1	1	1	10	1	1	12	2	2	2	2
2	1	42	2	3	2	150000		2	2			1	2	2	2	2	2	4.58	3.82	2	2	2	2	2	2	2	2	2	2	1	1	1	8.5	2	7	2	2	2	2	2
2	1	58	2	3	1	146400		2	2	2	1	1	2	2	2	2	2	4.86		2	2	2	2	2	2	2	2	2	2	1	1	3	6.5	4	1	8	4	1	2	2
2	2	57	2	5	1	144000		2	1	2	2	2	2	2	2	2	2	4.45	1	2	2	2	2	2	2	2	2	2	2	1	0	3	7	2	7	3	2	2	2	1
2	2	63	2	3	1	144000		2	1	2	2	2	2	2	2	1	1	5.62		3	2	2	2	2	2	2	2	2	2	1	0	3	5	4	7	4	2	2	2	2
2	2	40	2	5	1	144000		2	2	1	2	1	2	2	2	2	2	4.05	1	2	2	2	2	2	2	2	2	2	2	1	0	3	8	2	7	3	3	2	2	2
2	1	55	2	6	1	144000		2	1	2	2	2	2	2	2	1	1	4.89	7.35	3	2	2	2	1	2	2	2	2	2	1	0	3	8	4	7	8	3	1	1	2
2	1	52	2	4	1	144000		2	2	1	2	1	2	2	2	3	2	3.47	1	1	2	2	2	2	2	2	2	2	2	1	1	1	6	3	7	8	2	2	2	2
2	2	61	2	1	1	144000					1	1				2	2	5.13	6.83	3					1				1	1	0	3	8	3	4	3	4	1	2	1
2	1	81	4	3	1	144000		2	2	2	1	1	2	2	2	1	1	13.7		4	2	2	2	2	2	2	1	2	1	1	0	1	10	2	1	10	3	1	1	1
2	1	51	2	4	1	144000		2	2	2	1	1	2	2	2	1	1	5.58	1	2	2	2	2	2	2	2	2	2	2	1	1	1	7	3	1	5	3	2	1	2
2	1	91	4	2	1	144000		2	2	2	1	1	2	2	2	2	2	8		3	2	2	2	2	2	2	2	2	2	1	0	3	13	3	1	7	3	1	2	2
2	1	27	1	4	1	144000					1	1				2	2	5.52	5.67	2	2	2	2	2	2	2	2	2	2	1	1	3	7	2	4	0	2	2	2	2
2	1	46	2	4	1	144000		2	2	2	1	1	2	2	2	2	2	5.04	1	2	2	2	2	2	2	2	2	2	2	1	0	3	7	2	7	2	2	2	2	2
2	2	61	2	5	1	144000		2	1			2	2	1	2	5	2	5.1	5.57	4	1	2	2	2	1	1	2	2	1	2	0	3	8	2	1	1	2	2	2	1
2	2	69	2	1	1	144000		2	2			1	2	2	2	2	2	6.04	9.5	3	2	2	2	2	1	2	2	2	2	2	0	3	8	3	1	8	3	1	1	1
2	2	55	2	1	1	144000		1	2			1	2	2	2	1	1	7.39	11.34	2	2	2	2	2	2	1	2	1	2	1	0	3	9.16667	2	6	4	4	1	1	1
2	2	50	2	1	1	144000		2	2			1	2	2	2	4	2	5.49	9.41	3	2	2	2	2	1	2	2	2	2	2	0	3	9	2	6	5.5	3	1	1	1
2	2	65	2	1	1	144000		2	2			1	2	2	2	5	2	4.51	8.8	3	2	2	2	2	2	2	2	2	2	1	0	3	7.5	3	1	8.5	2	2	2	2
2	2	81	4	1	1	144000		2	2			1	2	2	2	1	1	5.56		3	2	2	2	2	2	2	2	2	1	1	0	3	9	3	1	3.33333	4	1	2	2
2	2	50	2	4	1	144000		1	2			1	2	2	2	5	2	5.12	7.39	3	2	2	2	2	2	2	1	2	2	1	0	3	8	2	6	2.5	1	2	2	2
2	2	41	2	5	1	144000		2	2			1	2	2	2	2	2	4.9	6.4	2	2	2	2	2	2	2	2	2		1	1	3	7	2	1	2	2	1	1	2
2	2	58	2	1	1	144000		2	2			1	2	2	2	5	2	4.31	9.54	3	2	2	2	2	2	1	2	2	2	2	0	3	10	3	1	6	2	1	2	1
2	2	40	2	3	1	144000		2	2			1	2	2	2	2	2	4.7	7	2	2	2	2	2	2	2	2	2		1	0	1	6	2	1	2	3	1	2	2
2	2	51	2	5	1	144000		2	2			1	2	2	2	2	2	4.6	6.7	2	2	2	2	2	2	2	2	2		1	0	3	8	2	1	8	2	2	2	2
2	2	61	2	1	1	144000						1				5	2	5.24	5.57	3	2	2	2	2	1	2	2	2	2	2	0	3	5	4	1	8	2	2	2	1
2	2	36	2	6	1	144000		2	2			1	2	2	2	2	2	4.7	6.1	2	2	2	2	2	2	2	2	2		1	0	3	8	2	1	2	2	2	2	2
2	2	50	2	3	1	144000		2	2			1	2	2	2	5	2	7.09	8.68	3	2	2	2	2	1	2	2	2	2	1	0	1	4	4	1	8	2	2	2	2
2	2	61	4	1	1	144000		2	2			1	2	2	2	2	2	6.33		4	2	2	2	2	1	1	1	2	1	3	0	3	8.5	3	1	8	3	2	2	2
2	2	35	2	5	1	144000		2	2			1	2	2	2	2	2	4.7	6.3	2	2	2	2	2	2	2	2	2		1	0	3	8	2	1	4	2	2	2	2
2	2	40	2	4	1	144000		2	2			1	2	2	2	2	2	4.6	6.5	2	2	2	2	2	2	2	2	2		1	0	1	8	2	1	2	2	2	2	2
2	2	46	2	5	1	144000		2	2			1	2	2	2	2	2	4.3	6.2	2	2	2	2	2	2	2	2	2		1	0	3	7	2	1	6	2	2	2	2
2	2	26	1	7	1	144000		2	2			1	2	2	2	2	2	4.3	5.6	2	2	2	2	2	2	2	2	2		1	0	3	7	2	5	7	2	2	2	2
2	2	28	1	6	1	144000		2	2			1	2	2	2	2	2	4.6	6.1	2	2	2	2	2	2	2	2	2		1	0	3	7	2	1	8	1	2	2	2
2	2	34	2	6	1	144000		2	2			1	2	2	2	2	2	4.7	6.2	2	2	2	2	2	2	2	2	2		1	0	3	7	2	1	7	2	2	2	2
2	2	27	1	7	1	144000		2	2			1	2	2	2	2	2	4.7	6.3	2	2	2	2	2	2	2	2	2		1	0	3	8	2	1	4	2	2	2	2
2	2	42	2	5	1	144000		2	1			2	2	2	2	2	2	4.7	5.8	2	2	2	2	2	2	2	2	2		1	0	3	8	2	1	8	2	2	2	2
2	2	30	2	7	1	144000		2	2			1	2	2	2	2	2	4.3	6.2	2	2	2	2	2	2	2	2	2		1	0	3	7	2	5	7	1	2	2	2
2	2	28	1	7	1	144000		2	2			1	2	2	2	2	2	4.1	5.9	2	2	2	2	2	2	2	2	2		1	0	3	8	2	1	7	1	2	2	2
2	2	24	1	7	1	144000		2	2			1	2	2	2	2	2	4.5	6.3	2	2	2	2	2	2	2	2	2		1	0	3	7	2	5	8	1	2	2	2
2	2	30	2	7	1	144000		2	2			1	2	2	2	2	2	4.4	6.8	2	2	2	2	2	2	2	2	2		1	0	3	7	2	1	7	1	2	2	2
2	2	29	1	7	1	144000		2	2			1	2	2	2	2	2	4.3	5.9	2	2	2	2	2	2	2	2	2		1	0	3	7	2	5	8	2	2	2	2
2	2	25	1	6	1	144000		2	2			1	2	2	2	2	2	4.3	5.6	2	2	2	2	2	2	2	2	2		1	0	3	7	2	5	8	2	2	2	2
2	2	35	2	6	1	144000		2	2			1	2	2	2	2	2	4.3	5.9	2	2	2	2	2	2	2	2	2		1	0	3	8	2	1	7	2	2	2	2
2	2	41	2	4	1	144000		2	2			1	2	2	2	2	2	4.9	6.8	2	2	2	2	2	2	2	2	2		1	0	1	7	2	1	2	2	2	2	2
2	2	23	2	7	1	144000		2	2			1	2	2	2	2	2	4.3	5.3	2	2	2	2	2	2	2	2	2		1	0	1	7	2	1	8	2	2	2	2
2	2	40	2	6	1	144000		2	2			1	2	2	2	2	2	4.4	5.9	2	2	2	2	2	2	2	2	2		1	0	1	8	2	1	8	1	2	2	2
2	2	64	2	3	1	144000		2	2			1	2	2	2	2	2	5	7.1	2	2	2	2	2	2	2	2	2		1	0	1	7	2	1	4	2	2	2	2
2	2	50	2	4	1	144000		2	2			1	2	2	2	2	2	4.7	6.8	2	2	2	2	2	2	2	2	2		1	0	1	6	2	1	4	2	2	2	2
2	2	63	2	3	1	144000		2	2			1	2	2	2	2	2	5.1	7.1	3	2	2	2	2	2	2	2	2		1	0	1	8	2	1	4	2	2	2	2
2	2	34	2	6	1	144000		2	2			1	2	2	2	2	2	4.9	6.3	2	2	2	2	2	2	2	2	2		1	1	1	7	2	1	8	2	2	2	2
2	2	28	1	7	1	144000		2	2			1	2	2	2	2	2	4.2	5.7	2	2	2	2	2	2	2	2	2		1	0	3	8	2	5	8	2	2	2	2
2	2	27	1	7	1	144000		2	2			1	2	2	2	2	2	4.3	5.8	2	2	2	2	2	2	2	2	2		1	0	3	8	2	5	8	2	2	2	2
2	1	59	2	6	1	144000		2	2			2	1	1	2	1	1	5.1	9.05	2	2	2	2	2	2	2	2	2	2	1	0	3	8	2	1	4	2	2	2	1
2	1	44	2	7	1	144000		2	1			2	2	2	2	2	2	5.72	7.27	2	2	2	2	2	2	2	2	2	2	1	0	1	7	2	5	13	2	2	2	2
2	1	42	2	4	1	144000		2	2			1	2	1	2	2	2	4.97	3.95	2	2	2	2	2	2	1	2	2	2	1	1	3	9	2	1	9	2	2	2	1
2	1	75	2	3	1	144000		1	2			1	2	2	2	1	1	5.61	9.76	3	2	2	2	2	2	1	1	1	2	1	0	3	9.33333	4	1	3.5	2	2	1	1
2	1	61	2	2	1	144000		1	2			1	2	2	2	1	1	5.64	6.84	4	2	2	2	2	2	1	2	2	2	1	1	1	6.5	4	6	2	2	2	1	1
2	1	28	2	4	1	144000		2	2			1	2	2	2	2	2	4.16	4.38	2	2	2	2	2	2	2	2	2	2	1	1	1	8	2	5	3	2	2	1	1
2	1	49	2	4	2	144000						1				1	1	4.98	11.9	3	2	2	2	2	1	2	1	2	2	2	1	1	8	2	6	8	3	1	1	1
2	1	81	2	2	1	144000		1	1			2	2	2	2	1	1	5.71	7.25	3	2	2	2	2	2	2	2	2	2	1	1	1	5	2	1	2	3	1	1	1
2	1	57	2	2	1	144000		2	2			1	2	2	2	2	2	5.83	10.53	2	2	2	2	2	1	2	2	2	2	1	0	3	7	3	4	6	4	1	2	2
2	1	49	2	7	1	144000		2	1			2	2	2	2	2	2	5.35	5.9	2	2	2	2	2	2	2	2	2	2	1	0	3	7	2	5	6	3	2	1	1
2	1	48	2	3	1	144000		1	2			1	2	2	2	2	2	9.2	#NULL!	3	2	2	2	2	1	2	1	2	2	1	0	3	7	1	6	8	3	1	2	1
2	1	49	2	4	1	144000		2	2			1	2	2	2	2	2	4.9	6.9	2	2	2	2	2	2	2	2	2		1	1	2	7	2	1	4	2	1	1	2
2	1	31	2	4	1	144000		1	2			1	2	2	2	5	2	6.12	7.69	3	2	2	2	2	2	2	2	2	2	1	1	1	9.33333	2	6	4.41667	2	2	2	1
2	1	27	2	5	1	144000		2	2			1	2	2	2	2	2	4.2	9.32	1	2	2	2	2	2	2	2	2	2	1	1	1	8	2	1	8	3	2	2	2
2	1	56	2	5	1	144000		2	2			1	2	2	2	2	2	4.7	5.8	2	2	2	2	2	2	2	2	2		1	1	1	8	2	1	8	2	2	2	2
2	1	48	2	4	1	144000		2	2			1	2	2	2	2	2	4.7	6.8	2	2	2	2	2	2	2	2	2		1	1	1	8	2	1	4	2	2	2	2
2	1	61	2	4	1	144000		2	2			1	2	2	2	1	1	4.9	6.8	2	2	2	2	2	2	2	2	2		1	0	3	7	3	1	4	2	2	1	2
2	1	53	2	3	1	144000		2	2			1	2	2	2	2	2	5	7.8	2	2	2	2	2	2	2	2	2		1	0	1	6	2	1	2	2	2	2	2
2	1	58	2	4	1	144000		2	2			1	2	2	2	2	2	4.4	5.7	2	2	2	2	2	2	2	2	2		1	1	1	8	2	1	4	2	2	2	2
2	1	36	2	5	1	144000		2	2			1	2	2	2	2	2	4.2	5.9	2	2	2	2	2	2	2	2	2		1	1	1	6	2	1	2	2	1	2	2
2	1	38	2	6	1	144000		2	2			1	2	2	2	2	2	4.9	6.3	2	2	2	2	2	2	2	2	2		1	1	1	7	2	1	8	2	2	2	2
2	1	36	2	6	1	144000		2	2			1	2	2	2	2	2	4.7	6.3	2	2	2	2	2	2	2	2	2		1	1	1	8	2	1	8	2	2	2	2
2	1	36	2	6	1	144000		2	2			1	2	2	2	2	2	4.7	6.3	2	2	2	2	2	2	2	2	2		1	1	3	7	2	1	7	2	2	2	2
2	1	54	2	4	1	144000		2	2			1	2	2	2	2	2	5.47	8.83	3	2	2	2	2	2	2	1	2	2	1	0	3	9.5	2	6	5	3	2	2	1
2	1	37	2	6	1	144000		2	2			1	2	2	2	2	2	4.9	7.1	2	2	2	2	2	2	2	2	2		1	1	1	7	2	1	4	2	2	2	2
2	1	32	2	6	1	144000		2	2			1	2	2	2	2	2	4.7	6.3	2	2	2	2	2	2	2	2	2		1	1	1	8	2	1	8	2	2	2	2
2	1	37	2	5	1	144000		2	2			1	2	2	2	2	2	4.5	6.9	2	2	2	2	2	2	2	2	2		1	1	1	7	2	1	2	2	2	2	2
2	1	33	2	6	1	144000		2	2			1	2	2	2	2	2	4.5	6.2	2	2	2	2	2	2	2	2	2		1	1	1	6	2	1	8	2	2	2	2
2	1	30	2	7	1	144000		2	2			1	2	2	2	2	2	4.1	5.9	2	2	2	2	2	2	2	2	2		1	1	1	6	2	1	8	2	1	2	2
2	1	45	2	6	1	144000		2	2			1	2	2	2	2	2	4.5	6.7	2	2	2	2	2	2	2	2	2		1	1	1	8	2	5	8	2	2	2	2
2	1	39	2	6	1	144000		2	2			1	2	2	2	2	2	4.2	5.9	2	2	2	2	2	2	2	2	2		1	0	3	7	2	5	8	2	1	2	2
2	1	24	1	7	1	144000		2	2			1	2	2	2	2	2	4.5	6.9	2	2	2	2	2	2	2	2	2		1	0	3	8	2	5	8	2	2	2	2
2	1	36	2	5	1	144000		2	2			1	2	2	2	2	2	4.6	7	2	2	2	2	2	2	2	2	2		1	1	3	8	2	1	4	2	1	2	2
2	1	37	2	6	1	144000		2	2			1	2	2	2	2	2	4.6	5.9	2	2	2	2	2	2	2	2	2		1	0	1	7	2	1	7	2	2	2	2
2	1	32	2	6	1	144000		2	2			1	2	2	2	2	2	4.3	5.9	2	2	2	2	2	2	2	2	2		1	1	1	7	2	5	8	2	2	2	2
2	1	39	2	5	1	144000		2	2			1	2	2	2	2	2	4.6	6.8	2	2	2	2	2	2	2	2	2		1	1	3	7	2	1	7	2	2	2	2
2	1	30	2	7	1	144000		2	2			1	2	2	2	2	2	4.5	5.8	2	2	2	2	2	2	2	2	2		1	0	2	7	2	1	7	2	2	2	2
2	1	26	1	6	1	144000		2	2			1	2	2	2	2	2	4.7	6.2	2	2	2	2	2	2	2	2	2		1	1	3	7	2	6	8	2	2	2	2
2	1	27	1	7	1	144000		2	2			1	2	2	2	2	2	4.3	5.3	2	2	2	2	2	2	2	2	2		1	1	1	7	2	1	8	2	2	2	2
2	1	48	2	3	1	144000		2	2			1	2	2	2	2	2	5	6.9	3	2	2	2	2	2	2	2	2		1	1	1	6	3	1	2	2	2	2	2
2	1	35	2	3	1	144000		2	2			1	2	2	2	2	2	4.7	6.5	2	2	2	2	2	2	2	2	2		1	1	1	7	2	1	2	2	2	2	2
2	1	52	2	6	1	144000		2	2			1	2	2	2	2	2	4.3	5.9	2	2	2	2	2	2	2	2	2		1	0	1	8	2	1	8	2	2	2	2
2	1	25	1	7	1	144000		2	2			1	2	2	2	2	2	4.3	6.1	2	2	2	2	2	2	2	2	2		1	1	3	8	2	5	8	2	2	2	2
2	1	39	2	6	1	144000		2	2			1	2	2	2	2	2	4.5	6.3	2	2	2	2	2	2	2	2	2		1	1	2	7	2	1	8	2	2	2	2
2	1	29	1	7	1	144000		2	2			1	2	2	2	2	2	4.3	5.9	2	2	2	2	2	2	2	2	2		1	1	2	8	2	6	4	2	2	2	2
2	1	39	2	7	1	144000		2	2			1	2	2	2	2	2	4.1	5.3	2	2	2	2	2	2	2	2	2		1	1	2	8	2	4	8	2	2	2	2
2	1	24	1	7	1	144000		2	2			1	2	2	2	2	2	4.3	5.9	2	2	2	2	2	2	2	2	2		1	0	2	8	2	1	8	2	2	2	2
2	1	54	2	4	1	144000		2	2			1	2	2	2	2	2	4.1	5.9	2	2	2	2	2	2	2	2	2		1	0	2	7	2	1	4	2	1	2	2
2	1	30	1	7	1	144000		2	2			1	2	2	2	2	2	4.1	5.3	2	2	2	2	2	2	2	2	2		1	0	2	7	2	1	8	2	2	2	2
2	1	41	2	5	1	144000		2	2			1	2	2	2	2	2	4.7	6.8	2	2	2	2	2	2	2	2	2		1	1	2	7	2	1	8	2	2	2	2
2	1	41	2	6	1	144000		2	2			1	2	2	2	2	2	4.3	5.9	2	2	2	2	2	2	2	2	2		1	1	2	8	2	1	8	2	2	2	2
2	1	45	2	5	1	144000		2	2			1	2	2	2	2	2	4.7	5.9	2	2	2	2	2	2	2	2	2		1	1	2	7	2	1	4	2	2	2	2
2	1	30	2	6	1	144000		2	2			1	2	2	2	2	2	4.6	6.8	2	2	2	2	2	2	2	2	2		1	1	1	8	2	4	7	2	2	2	2
2	2	47	2	2	2	142000		2	2	2	1	1	2	2	2	2	2	5.7	6.77	2	2	2	2	2	2	2	2	2	2	1	0	3	6	3	1	0.5	4	1	1	1
2	1	35	2	7	2	140000		2	1	2	2	2	2	2	2	1	1	4.72	1	2	2	2	2	2	2	2	2	2	2	1	0	3	8	2	4	5	2	2	2	2
2	1	28	1	6	2	140000		2	1	2	2	2	2	2	2	2	2	5.53	3.92	2	2	2	2	2	2	2	2	2	2	1	0	1	8	2	6	4	2	2	2	2
2	2	37	2	3	2	140000		2	2	2	1	1	2	2	2	3	2	4.5	5.94	1	2	2	2	2	2	2	2	2	1	2	0	1	8	2	6	1.5	2	2	2	2
2	1	50	2	5	2	140000		2	2	2	1	1	2	2	2	1	1	5.27	6.7	3	2	2	2	2	1	2	2	2	2	1	1	2	5	3	6	6	3	2	1	1
2	2	35	2	6	2	140000		2	1			2	2	2	2	2	2	4.51	5.73	2	2	2	2	2	2	2	2	2	2	1	0	3	6	2	1	8	3	2	2	2
2	2	45	2	5	2	140000						1				2	2	4.21	5.51	2	2	2	2	2	2	2	2	2	1	1	0	3	8	3	4	7	2	2	2	2
2	2	36	2	7	2	140000		2	1			2	2	2	2	2	2	5.1	4.55	2	2	2	2	2	2	2	2	2	2	1	0	1	9	1	5	8	2	2	2	1
2	1	65	2	2		140000						1				1	1	5.95	8.08		2	2	2	2	2	2	2	2	2	1	1	1	8	2	1	14	3	1	1	1
2	1	59	2	5	2	140000						1				1	1	5.2	8.61	2	2	2	2	1	2	2	2	2	2	1	0	2	8	3	7	6	4	1	1	2
2	1	48	2	5	2	140000		2	2			2	2	1	2	2	2	5.5	7.59	3	2	2	2	2	2	2	2	2	2	1	0	1	6	2	5	7	2	2	1	1
2	1	57	2	5	2	140000		2	2			1	2	2	2	2	2	4.26	3.24	3	2	2	2	2	2	2	2	2	2	1	1	3	6.5	2	1	3.5	3	2	2	2
2	2	57	2	4	1	134400		1	2			1	2	2	2	2	2	5.45	8.33	2	2	2	2	2	2	1	2	2	2	1	0	3	6.33333	4	1	2	3	2	2	1
2	2	42	2	3	1	132000		2	1	2	2	2	2	2	2	2	2	4.42	5.02	3	2	2	2	2	2	2	2	2	2	2	0	1	9	2	2	6	3	2	1	1
2	2	54	2	7	1	132000		2	1	1	2	1	2	2	2	3	2	4.69	7.7	3	2	2	2	2	2	2	2	2	2	1	1	2	8	3	3	14	3	1	1	2
2	2	50	2	6	1	132000		2	1	2	2	2	2	2	2	2	2	5.8	6.2	1	2	2	2	2	2	2	2	2	2	1	0	1	12	1	6	8	3	2	2	1
2	2	37	2	6	1	132000		2	2	1	2	1	2	2	2	2	2	4.89	1	2	2	2	2	2	2	2	2	2	2	1	0	3	9	1	5	6	2	2	2	2
2	2	47	2	3	1	132000		2	1	2	2	2	2	1	2	3	2	4.52	4.32	2	2	2	2	2	2	2	2	2	2	1	0	2	4	4	7	15	3	2	2	1
2	1	78	2	6	1	132000		2	2	1	2	1	2	2	2	1	1	6.5	7.8	2	2	2	2	2	2	2	2	2	2	1	0	2	7	2	6	3	2	2	1	2
2	2	41	1	4	1	132000		2	2	2	1	1	2	2	2	2	2	5		2	2	2	2	2	2	2	2	2	2	1	0	3	8	2	1	8	3	2	2	2
2	1	58	2	3	1	132000		2	2	2	1	1	2	2	2	2	2	5.04	4.98	2	2	2	2	2	2	2	2	2	2	2	1	2	8	3	1	6	2	2	1	2
2	1	31	2	4	1	132000		2	2	2	1	1	2	2	2	2	2	5.54	4.89	2	2	2	2	2	2	2	1	2	2	1	1	1	6.5	2	1	15	3	1	2	1
2	2	53	2	5	1	132000		2	1			2	2	2	2	1	2	7.8	13.24	3	2	2	2	2	1	2	2	2	1	1	0	1	6	4	1	4	3	1	1	1
2	2	59	2	4	1	132000		1	2			1	2	2	2	1	1	4.89	8.99	4	2	2	2	2	2	2	2	2	1	1	0	3	7	3	1	4	3	2	2	2
2	2	67	2	1	1	132000		2	2			1	2	2	2	2	2	4.28	9.59	3	2	2	2	2	2	1	2	2	1	1	0	3	8.16667	2	5	7.16667	2	1	2	1
2	2	52	2	5	1	132000		2	2			1	2	2	2	2	2	5.8	7.1	2	2	2	2	2	2	2	2	2	2	1	0	3	8.5	4	1	6	3	2	2	1
2	2	52	2	6	1	132000			1							2	2	5.24	6.27	3	2	2	2	2	2	1	2	1	2	1	0	3	7	4	5	3	2	2	2	1
2	2	29	1	7	1	132000		2	2			1	2	2	2	2	2	4.6	6.2	2	2	2	2	2	2	2	2	2		1	0	3	7	2	5	8	2	2	2	2
2	1	45	2	4	1	132000		1	2			1	2	2	2	1	1	5.45	6.46	3	2	2	2	2	1	1	2	2	2	1	1	1	6.5	4	5	2.5	4	1	1	1
2	1	21	1	4	1	132000		2	2			1	2	2	2	5	2	4.51	5.03	2	2	2	2	2	2	2	2	2	2	2	1	1	8	2	1	2	3	1	1	1
2	1	34	2	7	1	132000		2	1			2	2	2	2	2	2	4.4	7.83	2	2	2	2	2	2	2	2	2	2	1	0	2	8	1	4	1.5	2	2	2	1
2	1	52	2	6	1	132000		2	1			2	2	2	2	5	2	5.61	8.36	2	2	2	2	2	2	2	2	2	2	1	1	1	6	2	5	10	3	1	2	2
2	1	46	2	4	1	132000		1	2			1	2	2	2	2	2	5.59	5.82	3	2	2	2	2	2	2	1	2	2	1	1	1	8.5	2	1	3	3	2	2	1
2	2	60	2	1	2	130000		2	2			1	2	2	2	5	2	4.28	5.7	3	2	2	2	2	1	2	2	2	1	1	0	3	6	4	7	1	3	2	1	1
2	2	39	2	4	2	130000		2	2			1	2	1	2	2	2	3.54	5.49	2	2	2	2	2	2	2	2	2	2	1	0	1	5	2	6	5	2	2	2	2
2	2	45	2	1	2	130000		2	2			1	2	2	2	2	2	4.41	6.38	2	2	2	2	2	2	2	2	2	2	1	0	3	9	2	6	3	2	2	1	2
2	2	38	2	4	2	130000		2	2			1	2	1	2	2	2	4.88	4.37	3	2	2	2	2	2	2	2	2	2	1	0	3	6	2	7	2	1	2	2	2
2	1	63	2	5	2	130000						1				1	2	5.35	4.48	1	2	2	2	2	2	2	2	2	2	1	0	1	7	2	7	5	3	2	1	2
2	1	51	2	1	2	130000		2	2			1	2	2	2	2	2	3.79	6.04	2	2	2	2	2	2	2	2	2	2	2	1	1	8	3	1	2	2	2	1	1
2	1	57	2	5	2	126000		2	2			1	2	2	2	1	1	5.28	10.13	3	2	2	2	2	1	1	2	2	2	1	0	1	10	2	1	5	3	2	1	2
2	1	57	2	5	1	122400		2	1	2	2	2	2	2	2	2	2	5.8	6.8	3	2	2	2	2	2	2	2	2	2	1	0	1	8	2	7	5	3	2	2	1
2	2	71	2	3	1	120000		2	2	1	2	1	2	2	2	1	1	6.3	8.1	3	2	2	2	2	2	1	1	1	1	1	0	1	6	2	1	1	3	2	1	1
2	2	88	4	2	1	120000		2	2	1	2	1	2	2	2	1	1	6.1		3	2	2	2	2	2	2	1	2	1	1	0	3	5	4	1	4	2	2	1	1
2	2	64	2	2	1	120000		2	1	2	2	2	2	2	2	1	1	4.65	1	2	2	2	2	2	1	2	2	2	2	1	0	3	8.5	2	1	4	2	2	1	1
2	2	76	4	1	1	120000		2	2	1	2	1	2	2	2	4	2	11.5		3	2	2	2	2	2	2	1	2	1	1	0	3	5	3	1	2	3	2	1	1
2	2	54	2	6	1	120000		2	2	1	2	1	2	2	2	2	2	5.5	7.4	3	2	2	2	2	2	2	2	2	2	1	0	3	6	4	1	2	2	2	1	1
2	2	48	2	6	1	120000		2	1	2	2	2	2	2	2	2	2	5.72	1	2	2	2	2	2	2	2	2	2	2	1	0	3	7	2	1	3	2	2	2	2
2	2	58	2	2	1	120000		2	1	2	2	2	2	2	2	3	2	4.93	7.5	2	2	2	2	2	1	2	2	1	2	1	0	1	7	4	7	13	3	1	2	1
2	2	67	2	3	1	120000					2	2				2	2	6.2	9.7	2	2	2	2	2	2	2	2	2	2	1	0	1	6	3	6	3	2	2	1	2
2	2	57	2	4	1	120000		2	1	2	2	2	2	2	2	2	2	6.12	1	2	2	2	2	2	2	2	2	2	2	1	0	3	8	2	6	3	4	1	2	2
2	2	67	2	3	1	120000		2	1	2	2	2	2	2	2	1	1	5.8		3	2	2	2	2	2	2	2	2	1	1	0	3	5	4	1	1	3	1	2	1
2	2	37	2	5	1	120000		2	1	2	2	2	2	2	2	2	2	6.2	7.8	2	2	2	2	2	2	2	2	2	2	1	0	1	8	2	1	8	2	2	2	2
2	2	47	2	4	1	120000		2	2	1	2	1	2	2	2	2	2	6	4.7	3	2	2	2	2	2	2	2	2	2	1	0	3	7	3	1	4	2	2	2	2
2	2	68	2	3	1	120000		2	1	2	2	2	2	2	2	1	1	10.05		3	2	2	2	2	2	2	2	2	2	1	0	1	7	2	5	5	3	1	1	2
2	2	47	2	1	1	120000		2	2	1	2	1	2	2	2	1	1	5.87	1	2	2	2	2	2	2	2	2	2	2	1	0	3	8	2	1	8	4	2	2	2
2	2	64	4	1	1	120000		2	2	1	2	1	2	2	2	2	2	5.35	6.58	3	2	2	2	2	2	2	2	2	2	1	0	3	5.5	4	1	6	4	1	2	1
2	2	48	2	4	1	120000		2	1	2	2	2	2	2	2	2	2	4.81	1	2	2	2	2	2	2	2	2	2	2	1	0	3	8	3	1	9	3	1	2	2
2	2	43	2	7	1	120000		2	1	2	2	2	2	2	2	2	2	5.76	5.33	3	2	2	2	2	1	1	2	2	2	1	0	3	8	4	6	8	1	2	2	1
2	2	65	2	5	1	120000		2	2	1	2	1	2	2	2	2	2	6.2	11.1	3	2	2	2	2	2	2	2	2	2	1	0	3	7	3	1	3	3	2	2	1
2	2	60	2	1	1	120000		1	2	1	2	1	2	2	2	2	2	5.5	5.58	3	2	2	2	2	2	2	2	2	2	1	0	3	6	3	1	3	3	2	2	1
2	2	48	2	4	1	120000		2	2	1	2	1	2	2	2	2	2	4.92	1	2	2	2	2	2	2	2	2	2	2	1	0	3	5	4	1	5	2	2	2	2
2	2	40	2	6	1	120000		2	1	2	2	2	2	2	2	2	2	5.08	1	2	2	2	2	2	2	2	2	2	2	1	0	3	7	2	5	6	2	2	2	2
2	2	40	2	6	1	120000		2	1	2	2	2	2	1	2	2	2	4.9	4.4	4	2	2	2	2	1	1	2	2	2	1	0	3	5	4	5	11	2	2	2	2
2	2	46	2	1	1	120000		2	2	1	2	1	2	2	2	2	2	5.4	8.1	2	2	2	2	2	2	2	2	2	2	1	0	1	6.5	3	6	4	2	2	2	1
2	2	37	2	7	1	120000		2	1	2	2	2	2	2	2	2	2	4.9	1	2	2	2	2	2	2	2	2	2	2	1	0	3	8	2	7	9	2	2	2	2
2	2	37	2	7	1	120000		2	1	2	2	2	2	2	2	2	2	4.27	6.5	3	2	2	2	2	2	1	2	2	2	1	0	1	7	4	4	14	2	2	2	1
2	2	57	2	5	1	120000		2	1	2	2	2	2	2	2	1	1	4.41	3.96	3	2	2	2	2	1	2	1	2	1	1	0	1	8	4	7	5	2	2	2	2
2	2	42	2	7	1	120000		2	1	2	2	2	2	2	2	2	2	5.9	6.2	3	2	2	2	2	1	2	2	2	1	1	0	1	6.5	3	1	3	3	2	2	2
2	2	71	2	5	1	120000		2	2	1	2	1	2	2	2	1	1	5.96	1	3	2	2	2	2	2	2	2	2	2	1	0	3	7	3	7	5	2	2	2	2
2	2	45	2	5	1	120000		2	1	2	2	2	2	2	2	2	2	4.96	1	2	2	2	2	2	2	2	2	2	2	1	0	3	8	2	7	4	2	2	2	2
2	2	33	2	5	1	120000		2	2	1	2	1	2	2	2	2	2	5.9	7.5	3	2	2	2	2	1	1	1	2	1	1	0	2	7	2	6	4	2	2	2	2
2	2	28	2	7	1	120000		2	1	2	2	2	2	2	2	2	2	3.61	3.42	3	2	2	2	2	2	2	2	2	2	1	0	3	8.5	3	6	8	2	2	2	2
2	2	54	2	5	1	120000		2	2	1	2	1	2	2	2	2	2	5.4	1	2	2	2	2	2	2	2	2	2	2	1	0	3	6	3	6	4	2	2	2	2
2	2	56	2	5	1	120000		1	2	2	2	2	2	2	2	2	2	4.32		2	2	2	2	2	2	2	2	2	2	1	0	3	7.5	2	1	8	3	2	2	1
2	2	49	2	5	1	120000		2	1	2	2	2	2	2	2	2	2	5.2	5.9	3	2	2	2	2	1	2	2	2	2	1	0	3	7	2	1	3	2	2	2	2
2	2	33	2	4	1	120000		2	2	1	2	1	2	2	2	2	2	7.7	7.5	2	2	2	2	2	2	2	2	2	2	1	0	1	8	1	1	1	2	2	2	1
2	2	37	2	2	1	120000		2	1	2	2	2	2	2	2	2	2	4.35		3	2	2	2	2	2	2	2	2	2	1	0	3	8	2	6	3	1	2	2	2
2	2	22	6	6	1	120000		2	1	2	2	2	2	2	2	2	2	5.02	3.97	2	2	2	2	2	2	2	2	2	2	1	0	1	7.5	2	1	6	2	2	2	2
2	2	45	2	6	1	120000		2	1	2	2	2	2	2	2	2	2	4.45	1	2	2	2	2	2	1	2	2	2	2	1	0	3	7	3	7	7	2	2	2	2
2	2	74	2	4	1	120000		2	2	1	2	1	2	2	2	2	2	5.08	1	3	2	2	2	2	2	2	2	2	2	1	0	3	6.5	3	6	2	1	2	2	2
2	2	35	2	6	1	120000		2	1	2	2	2	2	2	2	2	2	3.91	3.1	2	2	2	2	2	2	1	2	2	2	1	0	1	6	3	1	12	1	2	2	2
2	2	40	2	5	1	120000		2	2	1	2	1	2	2	2	2	2	6.6	8.8	3	2	2	2	2	1	1	2	2	1	1	0	1	8	4	1	2	3	2	2	1
2	2	23	2	4	1	120000		2	2	1	2	1	2	2	2	2	2	5.7	5.2	3	2	2	2	2	2	2	2	2	2	1	0	3	8	3	1	3	1	2	2	2
2	1	63	2	5	1	120000		2	1	2	2	2	2	2	2	1	1	5.36	1	2	2	2	2	2	2	2	2	2	2	1	1	2	7	2	6	7	3	1	1	2
2	1	67	2	7	1	120000		2	1	2	2	2	2	2	2	1	1	6.84	1	2	2	2	2	2	2	2	2	2	2	1	1	1	7.5	2	7	2	2	2	1	2
2	1	79	2	5	1	120000		2	2	1	2	1	2	2	2	1	1	5.9	5.9	3	2	2	2	2	2	2	2	2	2	1	0	3	8	2	1	5	3	2	1	2
2	1	30	2	7	1	120000		2	2	1	2	1	2	2	2	1	1	5.3	5	2	2	2	2	2	2	2	2	2	2	1	1	1	8	1	6	8	3	2	1	2
2	1	55	2	6	1	120000		2	2	2	2	2	2	2	1	1	1	6.03	6.77	4	2	2	2	2	1	2	2	1	2	1	0	1	7	3	4	9	2	2	1	1
2	1	59	2	6	1	120000		2	1	2	2	2	2	2	2	1	1	5.11	7.69	3	2	2	2	2	1	1	2	2	1	1	0	1	7.16667	3	6	10	4	1	1	1
2	1	45	2	7	1	120000		2	1	2	2	2	2	2	2	2	2	5.35	7.12	1	2	2	2	2	2	2	2	2	2	1	0	1	6.5	3	5	14	2	2	1	1
2	1	72	2	2	1	120000		2	1	2	2	2	2	2	2	1	1	5.6	8	3	1	2	2	2	2	1	2	2	1	1	0	3	3	5	1	3	3	1	1	1
2	1	50	2	5	1	120000		2	1	2	2	2	2	1	2	3	2	4.98	4.62	3	2	2	2	2	2	2	2	2	2	1	1	1	8	2	4	4	2	2	1	1
2	1	69	2	4	1	120000		2	1	2	2	2	2	2	2	1	2	5.7	4.9	3	2	2	2	2	2	2	2	2	2	1	0	3	6	3	1	2	3	1	1	1
2	1	52	2	5	1	120000		2	1	2	2	2	2	2	2	4	2	4.86	5.47	3	2	2	2	1	2	2	2	2	2	1	1	1	7	3	4	10	3	2	1	2
2	1	47	2	3	1	120000		2	1	2	2	2	2	2	2	5		5.9	4.4	2	2	2	2	2	2	2	2	2	2	1	1	1	8	3	6	4	4	2	1	1
2	1	74	2	5	1	120000		2	1	2	2	2	2	2	2	1	1	7.03	1	3	2	2	2	2	2	2	2	2	2	1	0	3	8	2	1	7	2	2	2	2
2	1	33	2	7	1	120000		2	1	2	2	2	2	2	2	1	2	4.24	1	1	2	2	2	2	2	2	2	2	2	1	0	1	8	2	6	8	2	2	2	1
2	1	39	2	5	1	120000		2	1	2	2	2	2	2	2	2	2	5	1	2	2	2	2	2	2	2	2	2	2	1	0	3	8	2	7	3	3	1	2	2
2	1	33	2	5	1	120000		2	2	1	2	1	2	2	2	2	2	4.02		2	2	2	2	2	2	2	2	2	2	1	0	3	8	1	2	4	2	2	2	1
2	1	51	2	4	1	120000		2	2	1	2	1	2	2	2	2	2	5.5	5.2	2	2	2	2	2	2	2	2	2	2	1	0	3	6	2	1	3	3	2	2	2
2	1	59	2	5	1	120000		2	1	2	2	2	2	2	2	1	1	10.49		3	2	2	2	2	1	2	2	2	2	1	0	1	5	5	1	16	4	1	2	2
2	1	62	2	2	1	120000		2	2	1	2	1	2	2	2	2	2	5.9	4.6	2	2	2	2	2	2	2	2	2	2	1	1	1	8	1	1	8	2	2	2	2
2	1	41	2	7	1	120000		2	2	2	2	2	1	2	2	2	2	4.81	5.88	3	2	2	2	2	1	2	2	2	2	1	0	1	7	3	4	10	2	2	2	1
2	1	46	2	5	1	120000		2	2	1	2	1	2	2	2	2	2	5.19	1	2	2	2	2	2	2	2	2	2	2	1	1	1	8	2	7	5	4	1	2	1
2	1	69	2	6	1	120000		2	2	2	2	2	2	2	1	2	2	5.38		3	2	2	2	2	2	2	2	2	2	1	0	3	7	3	1	8	2	2	2	2
2	1	58	2	4	1	120000		2	1	2	2	2	2	1	2	2	2	4.45	6.17	3	1	2	2	2	2	2	2	2	2	1	1	1	5	2	4	15	2	1	2	1
2	1	58	2	4	1	120000		2	2	1	2	1	2	2	2	2	2	6.2	4.8	3	2	2	2	2	2	2	2	2	2	1	1	2	7	3	1	2	4	1	2	1
2	1	29	2	7	1	120000		2	1	2	2	2	2	2	2	2	2	4.77	4.37	3	2	2	2	2	2	2	2	2	2	3	0	1	6.5	3	4	8	3	2	2	2
2	1	48	2	2	1	120000		2	2	1	2	1	2	2	2	2	2	5.1	1	2	2	2	2	2	1	2	2	2	2	1	0	3	6	2	7	2	2	2	2	1
2	1	68	2	2	1	120000		2	2	1	2	1	2	2	2	2	2	5.5	1	3	2	2	2	2	2	2	2	2	2	1	0	3	6	3	7	6	3	2	2	2
2	1	46	2	7	1	120000		2	1	2	2	2	2	2	2	2	2	4.96	6.44	2	2	2	2	2	1	1	2	1	2	1	0	1	8	2	7	7	3	2	2	1
2	1	50	2	5	1	120000		2	2	1	2	1	2	2	2	2	2	5.96	6.93	2	2	2	2	2	2	2	2	2	2	1	0	2	8	2	3	2	2	2	2	1
2	1	56	2	6	1	120000		2	1	2	2	2	2	2	2	2	2	4.8	3.83	2	2	2	2	2	2	2	2	2	2	1	1	1	8	2	5	10	2	2	1	2
2	1	56	2	7	1	120000		2	1	2	2	2	2	2	2	2	2	6.2	4.8	3	2	2	2	2	2	2	1	2	1	1	1	1	7	2	1	8	2	2	2	1
2	1	29	2	4	1	120000		2	2	1	2	1	2	2	2	5		6.2	7.8	3	2	2	2	2	2	2	2	2	2	1	0	1	6.5	4	1	1	4	1	2	1
2	1	35	2	4	2	120000		2	2	2	2	2	2	2	2	5	2	5.4	4.3	3	2	2	2	2	2	2	2	2	2	1	1	2	8	3	4	4	2	2	2	1
2	1	50	2	6	1	120000		2	2	1	2	1	2	2	2	2	2	8.42		3	2	2	2	2	2	2	2	1	2	1	1	1	6	3	4	12	2	2	2	1
2	1	50	2	7	1	120000		2	1	2	2	2	2	2	2	2	2	4.97	1	2	2	2	2	2	2	2	2	2	2	1	0	3	7	3	7	8	2	2	2	2
2	1	64	2	4	1	120000		2	1	2	2	2	2	1	2	1	2	6.74	14.59	2	2	2	2	2	1	2	2	2	2	1	0	1	9	2	7	9	4	1	2	1
2	1	38	2	7	1	120000		2	2	2	2	2	1	2	2	2	2	4.74	1	3	2	2	2	2	2	2	2	2	2	2	1	1	7	2	1	9	2	2	2	1
2	1	62	2	7	1	120000		2	1	2	2	2	2	2	2	1	1	5.77	6.03	3	2	2	2	2	2	2	2	2	2	1	0	1	6	3	3	8	3	1	2	1
2	1	26	4	6	2	120000		2	1	2	2	2	2	2	2	5	2	6.31	5.19	1	2	2	2	2	2	2	2	2	2	1	0	3	7.16667	1	5	8	3	2	2	2
2	1	49	2	6	1	120000		2	1	2	2	2	2	2	2	2	2	4.42	4.82	3	2	2	2	2	1	2	2	1	2	1	0	1	8.5	2	5	8	2	2	2	2
2	1	30	3	4	2	120000		2	2	1	2	1	2	2	2	4	2	5.32	5.08	3	2	2	2	2	2	2	2	2	2	1	1	1	9.5	1	1	3.5	2	2	2	2
2	1	41	2	5	1	120000		2	1	2	2	2	2	2	2	2	2	4.4	4.44	3	2	2	2	2	2	2	2	2	2	1	0	1	7	2	3	7	2	2	2	2
2	1	45	2	5	2	120000		2	1	2	2	2	2	2	2	2	2	4.57	4.12	1	2	2	2	2	2	2	2	2	2	1	0	3	8	2	1	14	2	2	2	2
2	1	34	2	4	1	120000		2	2	1	2	1	2	2	2	2	2	4.6	4.6	3	2	2	2	2	2	2	2	2	2	1	1	1	6	2	1	3	2	2	2	2
2	1	45	2	6	1	120000		2	1	2	2	2	2	1	2	2	2	5.94	5.98	3	2	2	2	2	1	2	2	2	2	1	1	1	8	3	7	10	2	2	2	1
2	1	28	1	7	2	120000		2	1	2	2	2	2	2	2	2	2	5.9	7.5	1	2	2	2	2	2	2	2	2	2	1	0	3	6	2	2	6	3	2	2	1
2	1	50	2	4	1	120000		2	2	1	2	1	2	2	2	5		7.6	8.6	2	2	2	2	2	2	2	2	2	2	1	1	3	6	3	5	2	3	2	2	1
2	1	48	2	5	1	120000		2	2	2	2	2	1	2	2	2	2	4.25	1	3	2	2	2	2	2	2	2	2	2	1	1	1	7	3	5	10	2	2	2	2
2	1	41	1	5	1	120000		2	2	1	2	1	2	2	2	5		4.6	5.98	3	2	2	2	2	2	2	2	2	2	1	1	2	8	3	1	12	2	2	2	2
2	1	34	2	6	1	120000		2	2	1	2	1	2	2	2	4	2	4.72	2.36	3	2	2	2	2	2	2	2	2	2	1	1	3	7	4	1	3	2	2	2	2
2	1	31	2	7	1	120000		2	1	2	2	2	2	2	2	2	2	5.17	1	2	2	2	2	2	2	2	2	2	2	1	0	3	10	2	6	5	2	2	2	1
2	1	30	2	4	1	120000		2	2	1	2	1	2	2	2	2	2	5.5	3.7	2	2	2	2	2	2	2	2	2	2	1	1	1	7	2	1	2	3	1	2	2
2	1	34	6	4	1	120000		2	2	1	2	1	2	1	2	3	2	5	5.7	3	2	2	2	2	2	1	2	2	2	1	1	1	4	4	1	0.5	2	2	2	1
2	1	55	2	5	1	120000		2	1	2	2	2	2	2	2	2	2	6.07	3.92	3	2	2	2	2	2	2	2	2	2	1	1	3	8	2		2	3	2	2	2
2	1	34	2	1	1	120000		2	2	1	2	1	2	2	2	2	2	5.7	4.3	3	2	2	2	2	2	2	2	2	2	1	0	3	7	3	1	2	2	2	2	2
2	1	27	2	3	1	120000		2	2	1	2	1	2	2	2	5		4.9	3.6	3	2	2	2	2	2	2	2	2	2	1	1	2	8	2	1	0.5	2	2	2	2
2	1	45	2	7	1	120000		2	1	2	2	2	2	2	2	2	2	4.34	1	2	2	2	2	2	2	2	2	2	2	1	1	3	8	2	1	5	3	2	2	2
2	1	67	2	4	1	120000		2	2	2	2	2	1	2	2	2	2	7.32	1	2	2	2	2	2	2	2	2	2	2	1	1	1	7	2	5	3	2	2	2	2
2	2	49	2	3	1	120000		2	2	2	1	1	2	2	2	2	2	6.38		3	2	2	2	2	2	2	2	2	2	1	0	3	9	2	1	5	4	1	1	1
2	2	56	2	2	1	120000		2	2	2	1	1	2	2	2	1	1	3.4	3.86	3	2	2	2	2	1	2	2	1	1	1	0	3	8	3	7	1	2	2	1	2
2	2	56	2	2	1	120000		2	2	2	1	1	2	2	2	2	2	5.33	5.7	3	2	2	2	2	1	1	1	2	1	1	0	1	10	2	2	2	4	1	1	2
2	2	48	2	3	1	120000					1	1				4	2	5.56	5.97	2	2	2	2	2	2	2	2	2	2	1	0	3	6	2	1	2	2	2	1	1
2	2	60	2	2	2	120000		2	2	2	1	1	2	2	2	1	1	5.38	6.49	3	2	2	2	2	1	2	2	2	2	1	0	3	8	3	1	4	2	2	1	2
2	2	49	2	2	1	120000		1	2	2	1	1	2	2	2	5	2	4.9	8.2	2	2	2	2	2	1	2	2	2	2	1	0	3	8	3	1	1	2	2	2	2
2	2	62	4	1	1	120000		2	2	2	1	1	2	2	2	2	2	4.96	1	2	2	2	2	2	2	2	2	2	2	1	0	3	6.5	3	6	2.5	2	2	2	1
2	2	60	2	1	1	120000		2	2	2	1	1	2	2	2	2	2	8.61		3	2	2	2	2	2	2	2	2	2	1	0	3	8	3	1	6	4	1	2	2
2	2	51	2	4	2	120000		2	2	2	1	1	2	2	2	1	1	5.31	7.4	3	2	2	2	2	1	1	2	2	1	1	0	2	9	3	7	6	3	1	1	1
2	2	57	2	1	2	120000		2	2	2	1	1	2	2	2	1	2	14.6	29.64	3	2	2	2	2	1	1	1	2	1	1	0	3	8	3	7	3	3	2	1	1
2	2	78	2	1	1	120000		2	2	2	1	1	2	2	2	2	2	4.9	1	3	2	2	2	2	2	2	2	2	2	1	0	3	7	2	5	5	2	2	2	2
2	2	87	4	1	1	120000		2	2	2	1	1	2	2	2	1	1	8.62	1	3	2	2	2	1	2	2	1	2	1	1	0	1	3.66667	4	1	12	4	1	2	1
2	2	50	2	1	1	120000		2	2	2	1	1	2	2	2	2	2	5.09	1	2	2	2	2	2	2	2	2	2	2	1	0	3	6.5	2	1	3.5	3	2	2	1
2	2	67	4	1	1	120000		2	2	2	1	1	2	2	2	2	2	4.83	5.85	3	2	1	1	2	1	1	1	1	1	1	0	3	6	2	1	10	3	1	2	1
2	2	40	2	5	1	120000		2	1	2	1	1	2	2	2	2	2	4.85		3	2	2	2	2	2	2	2	2	2	1	0	3	8	3	1	6	2	2	2	2
2	2	49	5	4	1	120000		2	2	2	1	1	2	2	2	2	2	5.28	5.94	2	2	2	2	2	2	2	2	2	2	1	0	2	10	3	1	8	2	2	1	1
2	2	48	2	3	1	120000		2	2	2	1	1	2	2	2	2	2	4.89	1	3	2	2	2	2	1	2	2	2	1	1	0	3	8	2	1	3	2	2	2	2
2	2	44	2	5	1	120000		2	2	2	1	1	2	2	2	2	2	4.8	6.11	3	2	2	2	2	1	2	2	2	2	1	0	1	7.5	2	7	3.33333	2	2	2	2
2	2	49	2	3	1	120000		2	2	2	1	1	2	2	2	2	2	4.67		2	2	2	2	2	2	2	2	2	2	1	0	3	8	2	1	1	1	2	2	2
2	2	78	2	4	1	120000		2	2	2	1	1	2	2	2	2	2	4.69	1	4	2	2	2	2	2	1	2	2	2	1	0	3	6	4	5	2	3	2	2	2
2	2	30	2	4	1	120000		2	2	2	1	1	2	1	2	2	2	4.89	1	2	2	2	2	2	2	2	2	2	2	1	0	3	4	3	1	2	4	1	2	2
2	2	60	2	1	1	120000		2	2	2	1	1	2	2	2	2	2	4.83		3	2	2	2	2	2	2	2	2	2	1	0	3	7	3	1	6	2	2	2	1
2	2	54	2	3	1	120000		2	2	2	1	1	2	2	2	5	2	4.52	1	2	2	2	2	2	2	2	2	2	2	1	0	3	6	2	1	3	3	2	2	2
2	2	55	2	1	1	120000		2	2	2	1	1	2	2	2	5	2	4.91		3	2	2	2	2	2	2	2	2	2	1	0	3	7	3	1	3	2	2	2	2
2	2	50	2	3	1	120000		2	2	2	1	1	2	2	2	2	2	8.81	1	3	2	2	2	2	1	2	2	2	2	1	0	1	7	4	1	7	3	2	2	1
2	2	54	2	3	2	120000		2	2	2	1	1	2	2	2	2	2	11.53		3	2	2	2	2	2	1	2	1	2	1	0	3	8	3	1	12	2	2	2	1
2	2	44	2	4	1	120000		2	2	2	1	1	2	2	2	2	2	4.93	1	2	2	2	2	2	2	1	2	2	2	1	0	3	7	2	6	5.5	3	2	2	2
2	2	50	2	1	1	120000		2	2	2	1	1	2	2	2	1	1	5.85	7.14	3	2	2	2	2	2	2	1	2	2	1	0	1	10	2	5	2	3	1	2	1
2	2	46	2	2	2	120000					1	1				2	2	6.1	7.8	2	2	2	2	2	2	2	2	2	2	1	0	3	7.66667	2	4	3	2	2	2	2
2	2	56	2	2	1	120000		2	2	2	1	1	2	2	2	2	2	5.83	5.02	3	1	2	2	2	1	2	2	2	2	1	0	1	8	2	4	5	2	1	2	2
2	2	46	2	5	1	120000		2	2	2	1	1	2	2	2	2	2	4.97	4.45	2	2	2	2	2	2	2	2	2	2	1	0	3	8	3	1	20	2	2	2	2
2	2	48	2	3	2	120000		2	2	2	1	1	2	2	2	2	2	5.06	4.29	3	2	2	2	2	1	1	2	2	1	1	0	3	7	2	5	1	2	2	2	2
2	2	46	2	5	1	120000		2	2	2	1	1	2	1	2	2	2	5.85	7.21	2	2	2	2	2	2	2	2	2	2	1		2	8	2	7	6	3	2	2	2
2	2	58	2	4	1	120000		2	2	2	1	1	2	2	2	2	2	5.23	1	1	2	2	2	2	1	1	2	2	1	1	0	3	5	3	1	2	3	2	2	1
2	2	53	2	2	1	120000		2	2	2	1	1	2	2	2	2	2	4.09	4.86	3	2	2	2	2	1	2	2	2	1	1	0	3	7	3	7	1	2	2	2	2
2	2	62	2	1	1	120000		2	2	2	1	1	2	2	2	3	2	5.17	4.68	3	2	2	2	2	1	1	2	2	1	1	0	3	9	2	5	1	2	2	2	2
2	2	49	2	3	1	120000		2	2	2	1	1	2	2	2	5	2	5.1	5.33	3	2	2	2	2	2	2	2	2	2	1	0	3	6	4	1	4	2	2	2	2
2	2	39	2	3	1	120000		2	2	2	1	1	2	2	2	2	2	5.08	1	2	2	2	2	2	2	2	2	2	2	1	0	3	8	1	5	3	3	2	2	2
2	2	37	2	4	1	120000		2	2	2	1	1	2	2	2	5		4.56	4.56	2	2	2	2	2	1	2	2	2	2	1	0	1	8	2	2	8	2	2	2	1
2	2	51	2	3	1	120000		2	2	2	1	1	2	2	2	2	2	18.7		3	2	2	2	2	2	2	2	2	2	1	0	2	7	3	1	5	3	2	2	1
2	2	42	2	2	1	120000		2	2	2	1	1	2	2	2	5	2	4.16	1	2	2	2	2	2	1	2	2	2	1	1	0	3	7	2	1	4	2	2	2	2
2	2	64	2	1	1	120000		2	2	2	1	1	2	2	2	2	2	5.64	1	2	2	2	2	2	2	2	2	2	2	1	0	3	7.5	2	7	2	3	2	2	2
2	2	42	2	3	1	120000		2	2	2	1	1	2	2	2	5	2	4.94	1	3	2	2	2	2	1	1	2	2	2	1	0	3	7	1	1	6	2	2	2	2
2	2	52	2	1	1	120000		2	2	2	1	1	2	1	2	2	2	5.37	1	2	2	2	2	2	1	2	2	2	1	1	0	3	8	3	1	4	3	2	2	2
2	2	30	2	5	1	120000		2	2	2	1	1	2	2	2	2	2	4.74	4.68	3	2	2	2	2	2	2	2	2	2	1	0	3	7	2	5	6	2	2	2	2
2	2	54	2	1	1	120000		2	2	2	1	1	2	2	2	2	2	4.84	1	2	2	2	2	2	1	2	2	2	1	1	0	3	6	3	1	2	4	2	2	2
2	2	46	2	4	1	120000		2	2	2	1	1	2	2	2	2	2	4.43	1	3	2	2	2	2	2	2	2	2	2	1	0	3	6	2	1	5	2	2	2	2
2	2	65	2	1	2	120000		2	2	2	1	1	2	2	2	2	2	4.97	5.93	2	2	2	2	2	2	2	2	2	2	1	1	1	8	2	1	0.5	2	2	2	1
2	2	33	2	6	1	120000		2	2	2	1	1	2	2	2	2	2	4.82	1	2	2	2	2	2	2	2	2	2	2	1	0	3	7	2	7	4.5	2	2	2	2
2	2	31	2	4	1	120000		2	2	2	1	1	2	2	2	2	2	4.7	1	2	2	2	2	2	2	2	2	2	2	1	0	3	9	2	7	5	2	2	2	2
2	2	47	2	1	1	120000		2	2	2	1	1	2	2	2	2	2	4.59	1	3	2	2	2	2	2	2	2	2	1	1	0	2	7.5	3	1	5	2	2	2	2
2	2	31	2	6	1	120000		2	2	2	1	1	2	2	2	2	2	4.84	1	2	2	2	2	2	2	2	2	2	2	1	0	3	6	2	6	2	2	2	2	2
2	2	26	1	6	1	120000		2	1	2	1	1	2	2	2	2	2	5.26	2.89	3	2	2	2	2	2	2	2	2	2	1	0	1	8	4	6	10	2	2	2	2
2	2	51	2	2	1	120000		2	2	2	1	1	2	2	2	5	2	4.59		3	2	2	2	2	2	2	2	2	2	1	1	3	7	3	1	6	2	2	2	2
2	2	35	2	5	2	120000		2	2	2	1	1	2	2	2	2	2	6.39	11.31	1	2	2	2	2	2	2	2	2	2	1	0	3	6	2	1	5	3	2	2	1
2	2	50	2	5	1	120000		2	2	2	1	1	2	2	2	2	2	4.75	1	2	2	2	2	2	2	2	2	2	2	1	0	3	6.5	3	1	2	1	2	2	2
2	2	54	2	1	1	120000		2	2	2	1	1	2	2	2	2	2	4.14	1	3	2	2	2	2	2	1	2	2	2	1	0	3	8	2	6	2.5	2	2	2	2
2	2	33	2	5	1	120000		2	2	2	1	1	2	2	2	2	2	5.23		3	2	2	2	2	2	2	2	2	2	1	0	3	7	3	1	6	3	2	2	2
2	2	29	2	4	1	120000		2	2	2	1	1	2	2	2	3	2	4.47	5.37	3	2	2	2	2	1	2	2	2	2	1	0	1	7.5	4	1	6	2	2	2	2
2	2	34	2	2	1	120000		2	2	2	1	1	2	2	2	3	2	3.91		3	2	2	2	2	2	2	2	2	2	1	0	3	8	3	1	6	1	1	2	2
2	2	25	2	5	1	120000		2	2	2	1	1	2	2	2	2	2	5.76	4.24	3	2	2	2	2	2	2	2	2	2	1	0	1	8	3	6	4	1	2	2	2
2	2	44	2	4	1	120000		2	2	2	1	1	2	2	2	2	2	5.19	5.86	3	2	2	2	2	1	1	2	1	1	1	0	3	5	4	7	3	3	1	2	2
2	1	69	2	3	2	120000		2	2	2	1	1	2	2	2	1	1	5.36	9.25	3	2	2	2	2	1	2	2	2	1	2	0	3	2	5	7	8	2	2	1	1
2	1	67	2	4	1	120000		2	2	2	1	1	2	2	2	2	2	5.39	5.98	2	2	2	2	2	2	2	2	1	2	1	1	1	8	3	1	2	2	2	1	1
2	1	69	2	5	1	120000		2	2	2	1	1	2	2	2	2	2	5.08		1	2	2	2	2	1	2	2	2	2	1	0	1	8	3	1	3	4	2	1	2
2	1	63	2	3	1	120000		2	2	2	1	1	2	2	2	2	2	5.19	7.26	2	2	2	2	2	2	2	2	2	2	1	1	1	4	2	1	2	2	2	1	2
2	1	32	2	3	1	120000		2	2	2	1	1	2	2	2	1	2	8.9		3	2	2	2	2	1	2	1	2	1	1	1	3	8.33333	2	1	7.5	3	2	1	1
2	1	68	2	4	1	120000					1	1	2	2	2	1	1	5.1	5.12	2	2	2	2	2	2	2	2	2	2	1	1	3	6.16667	2	1	6.33333	4	2	1	2
2	1	33	2	3	1	120000		2	2	2	1	1	2	2	2	2	2	4.6	1	2	2	2	2	2	2	2	2	2	2	1	1	1	7	2	5	3	2	2	1	2
2	1	53	2	3	1	120000		2	2	2	1	1	2	1	2	1	1	4.84		3	2	2	2	2	2	2	2	2	2	1	1	3	6	3	5	6	4	1	1	2
2	1	49	2	2	1	120000		2	2	1	1	1	2	2	2	1	1	0	7.25	2	2	2	2	2	2	2	2	2	2	1	0	1	10	2	1	3	3	1	1	1
2	1	45	2	4	1	120000		2	2	2	1	1	2	2	2	5	2	3.53		3	2	2	2	2	2	2	2	2	2	1	1	1	7	3	1	6	2	2	2	2
2	1	61	2	5	1	120000		2	2	2	1	1	2	2	2	2	2	6.55	6.58	3	2	2	2	2	2	2	2	2	2	1	0	1	8	2	7	5	3	1	2	1
2	1	69	2	4	1	120000		2	2	2	1	1	2	2	2	2	2	4.9	1	3	2	2	2	2	2	2	1	2	2	1	1	3	7	2	1	8.5	2	2	2	2
2	1	60	1	4	1	120000		2	2	2	1	1	2	2	2	2	2	5.15		2	2	2	2	2	2	2	2	2	2	1	0	3	7.5	2	1	6.5	3	2	2	1
2	1	63	4	4	1	120000					1	1			1	2	2	4.36	5.09	1	2	2	2	2	2	2	2	2	2	1	0	1	6.16667	1	1	7.16667	3	2	1	1
2	1	54	2	3	1	120000		2	2	2	1	1	2	2	2	2	2	5		2	2	2	2	2	2	2	2	2	2	1	1	3	8	2	1	8	2	2	2	2
2	1	48	2	4	1	120000		2	2	2	1	1	2	1	2	4	2	6.12	5.64	3	2	2	2	2	1	2	2	2	1	1	1	1	7	3	4	2	3	2	1	1
2	1	31	2	5	1	120000		2	2	2	1	1	2	2	2	5	2	5.17	3.17	1	2	2	2	2	2	2	2	2	2	1	1	2	8	2	1	3	2	2	2	1
2	1	63	2	2	1	120000		2	2	2	1	1	2	2	2	1	1	4.27	1	2	2	2	2	2	2	2	2	2	1	1	1	1	5	3	7	2	3	2	2	2
2	1	65	2	3	1	120000		2	2	2	1	1	2	2	2	2	2	5.3	4.8	2	2	2	2	2	2	2	2	2	2	1	1	1	8	2	6	5	2	2	2	2
2	1	54	2	4	1	120000		2	2	2	1	1	2	2	2	1	2	7.01	3.78	2	2	1	2	1	2	2	2	2	2	1	1	3	6	2	1	1	3	2	1	1
2	1	44	2	2	1	120000		2	2	2	1	1	2	2	2	5	2	5.08		3	2	2	2	2	2	2	2	2	2	1	1	1	7	3	1	7	2	2	2	2
2	1	45	2	3	1	120000		2	2	2	1	1	2	2	2	2	2	4.6	1	1	2	2	2	2	2	2	2	2	2	1	1	1	6	1	7	2	3	2	2	2
2	1	67	4	3	1	120000		2	2	2	1	1	2	2	2	2	1	4.92	6.24	3	2	2	2	2	2	2	2	2	2	1	1	1	7	3	1	2	2	2	2	2
2	1	53	2	3	1	120000		2	2	2	1	1	2	2	2	2	2	6.56	1	2	2	2	2	2	2	2	2	2	2	1	1	3	8	2	7	4	4	1	2	1
2	1	32	5	4	1	120000				1	1	1	2	2	2	2	2	0	8.95	3	2	2	2	2	2	2	2	2	2	1	1	3	7	4	3	8.5	3	1	1	1
2	1	53	2	3	1	120000		2	2	2	1	1	2	2	2	2	2	4.79		3	2	2	2	2	2	2	2	2	2	1	1	3	8	2	1	6	3	2	2	2
2	1	61	2	2	2	120000		2	2	2	1	1	2	2	2	4	2	5.27	4.86	3	2	2	2	2	2	1	2	2	2	1	0	3	11	1	7	12	3	2	2	2
2	1	42	2	4	1	120000		2	2	2	1	1	2	2	2	2	2	4.2		2	2	2	2	2	2	2	2	2	2	1	0	1	10	3	1	5	3	1	2	2
2	1	54	2	2	1	120000		2	2	2	1	1	2	1	2	2	2	4.9	4	1	2	2	2	2	1	1	1	1	2	1	0	2	10	2	1	2	2	2	2	1
2	1	62	2	3	2	120000		2	2	2	1	1	2	2	2	1	2	5.1	3.4	3	2	2	2	2	2	1	2	1	2	1	0	3	8	4	6	3	2	2	2	2
2	1	29	2	4	1	120000		2	2	2	1	1	2	2	2	2	2	4.34		2	2	2	2	2	2	2	2	2	2	1	1	1	7	3	1	6	3	2	2	1
2	1	38	2	4	1	120000		2	2	2	1	1	2	2	2	2	2	4.73		3	2	2	2	2	2	2	2	2	2	1	0	1	8	2	2	6	2	2	2	2
2	1	27	2	7	1	120000		2	2	2	1	1	2	2	2	2	2	5.25	3.7	2	2	2	2	2	2	2	2	2	2	1	1	3	9	2	4	6	4	1	2	1
2	1	61	2	3	1	120000		2	2	1	1	1	2	2	2	2	2	10.71		3	2	2	2	2	2	2	2	2	2	2	0	3	7.25	3	4	4.5	3	1	2	2
2	1	33	2	5	1	120000		2	2	2	1	1	2	2	2	2	2	6.07	8.66	3	2	2	2	2	2	2	2	2	2	1	1	1	7	2	3	8	3	2	2	2
2	1	55	2	4	1	120000		2	2	2	1	1	2	2	2	2	2	6.33	10.57	4	2	2	2	1	1	2	2	2	1	1	0	1	4	4	5	6	2	2	2	1
2	1	38	2	6	1	120000		2	2	2	1	1	2	2	2	2	2	4.68	1	2	2	2	2	2	1	2	2	2	1	1	1	3	6	3	1	2	4	1	2	1
2	1	33	2	6	1	120000		2	2	2	1	1	2	1	2	1	1	4.22		2	2	2	2	2	2	2	2	2	2	1	1	1	8	2	1	6	3	1	2	2
2	1	30	2	5	1	120000		2	2	2	1	1	2	2	2	2	2	5.54	3.29	1	2	2	2	2	2	2	2	2	2	1	1	1	7	1	4	3	2	2	2	1
2	1	28	1	4	1	120000		2	2	2	1	1	2	2	2	2	2	4.14	1	2	2	2	2	2	2	2	2	2	2	1	0	3	8	2	6	2	1	2	2	2
2	1	45	2	2	1	120000		2	2	2	1	1	2	1	2	2	2	6.07		3	2	2	2	2	2	2	2	2	2	1	1	3	7	3	1	6	4	1	2	2
2	1	51	2	4	1	120000		2	2	2	1	1	2	2	2	2	2	5.04	1	2	2	2	2	2	2	2	2	2	2	1	1	1	8	2	4	5	3	2	2	1
2	1	55	2	3	1	120000				1	1	1	2	2	2	1	1	0	9.2	3	2	2	2	2	2	2	2	2	2	1	1	2	7	2	1	3	2	2	2	2
2	1	22	1	4	1	120000		2	2	2	1	1	2	2	2	2	2	4.52	1	2	2	2	2	2	2	2	1	2	2	1	1	1	4	3	6	1	2	2	2	2
2	1	54	2	4	1	120000		2	2	2	1	1	2	2	2	5		4.9	4.7	2	2	2	2	2	2	2	2	2	2	1	1	2	8	2	1	2	2	2	2	2
2	1	31	2	5	1	120000		2	2	2	1	1	2	2	2	2	2	4.67	1	3	2	2	2	2	2	1	2	2	2	1	0	3	8	1	7	4	3	2	2	2
2	1	55	2	4	1	120000		2	2	2	1	1	2	2	2	2	2	4.21	3.87	3	2	2	2	2	2	2	2	2	2	1	1	2	8.5	2	6	2.66667	2	2	2	2
2	1	27	1	4	1	120000		2	2	2	1	1	2	2	2	2	2	3.66	1	2	2	2	2	2	2	2	2	2	2	1	1	3	8	2	6	2.5	1	2	2	2
2	1	33	2	4	1	120000		2	2	2	1	1	2	2	2	2	2	5.1	6.9	1	2	2	2	2	2	2	2	2	2	1	1	1	8	2	7	8.03333	2	2	2	2
2	1	47	2	4	1	120000		2	2	2	1	1	2	2	2	3	2	5	4.2	2	2	2	2	2	2	2	2	2	2	1	1	1	8	2	5	10	2	2	2	2
2	1	60	2	1	1	120000		2	2	2	1	1	2	2	2	3	2	4.6	5.4	3	2	2	2	2	2	2	2	2	2	1	1	1	8	3	6	3.83333	2	2	2	2
2	1	63	2	2	1	120000		2	2	2	1	1	2	2	2	1	2	5.6	6.2	3	2	2	2	2	2	2	2	2	2	1	0	1	8	3	5	10	2	2	2	1
2	1	29	2	5	1	120000		2	2	2	1	1	2	2	2	2	2	4.55	1	2	2	2	2	2	2	2	2	2	2	1	1	3	7	2	1	5	1	2	2	2
2	1	38	2	6	1	120000		2	2	2	1	1	2	2	2	2	2	4.31	1	2	2	2	2	2	2	2	2	2	2	1	1	2	6	2	5	7	3	2	2	2
2	1	27	1	6	1	120000		2	2	2	1	1	2	2	2	5	2	4.53		1	2	2	2	2	2	2	2	2	2	1	1	3	7	3	3	5	2	2	2	2
2	1	27	2	5	1	120000		2	2	2	1	1	2	2	2	2	2	4.9	5.1	2	2	2	2	2	2	2	2	2	2	1	1	3	8	2	1	1	2	2	2	1
2	1	30	2	5	1	120000		2	2	2	1	1	2	2	2	2	2	4.76	4.71	3	2	2	2	2	1	2	2	2	2	1	0	1	8	1	6	6	2	2	2	2
2	1	31	2	4	1	120000		2	2	2	1	1	2	2	2	2	2	4.53		2	2	2	2	2	2	2	1	2	2	1	0	3	10	2	1	8	2	2	2	1
2	2	58	2	5	2	120000		2	1			2	2	2	2	1	2	6.87	17.35	3	2	2	2	2	2	2	2	2	2	1	0	2	5.33333	3	6	5	3	1	1	1
2	2	54	2	6	2	120000		2	1			2	2	2	2	2	2	4.8	5.06	2	2	2	2	2	1	2	2	2	2	1	0	3	8	2	5	3	3	2	2	1
2	2	57	2	5	1	120000		2	1			2	2	2	2	2	2	6.79	8.85	1	2	2	2	2	1	2	2	2	2	1	0	1	5	4	1	4	3	2	2	2
2	2	69	2	3	1	120000		2	2			1	2	2	2	1	1	4.93	8.11	2	2	2	2	2	2	2	2	2	2	1	0	2	2	5	1	16	3	1	2	2
2	2	59	2	4	1	120000		2	2			1	2	2	2	1	1	4.55	6.26	4	2	2	2	2	1	1	1	1	2	1	0	3	8	1	1	4	4	1	2	1
2	2	63	4	3	1	120000		2	2			1	2	1	2	2	2	5.13	7.24	2	2	2	2	2	2	2	2	2	2	1	0	1	6	5	7	4	3	1	2	1
2	2	65	2	1	1	120000		2	2			1	2	2	2	2	2	5.93	9.64	2	2	2	2	2	2	2	2	2	2	1	0	3	7	2	4	5.16667	2	2	2	2
2	2	50	2	4	1	120000		2	2			1	2	1	2	2	2	4.84	5.14	2	2	2	2	2	2	2	2	2	2	1	0	2	8	3	4	3.5	4	1	2	2
2	2	48	2	3	1	120000		2	2			1	2	2	2	2	2	4.78	6.81	3	2	2	2	2	2	2	2	2	2	1	0	3	8	3	5	4	3	2	2	2
2	2	43	2	6	1	120000		2	1			2	2	2	2	1	2	5.02	8.48	3	2	2	2	2	2	1	2	2	2	1	0	2	9	2	3	8.5	3	2	2	2
2	2	50	2	4	2	120000		2	2			1	2	2	2	2	2	4.82	5.7	2	2	2	2	2	1	1	2	2	2	1	0	3	6	3	7	1	2	2	2	2
2	2	55	2	2	2	120000		2	2			1	2	1	2	1	1	5.09	5.65	3	2	2	2	2	1	1	1	2	1	1	0	1	9	1	5	2	2	1	2	2
2	2	53	2	3	1	120000		2	2			1	2	2	2	1	2	4.76	5.18	2	2	2	2	2	2	2	2	2	2	1	0	1	8	2	1	0	2	2	2	1
2	2	44	2	3	1	120000		2	2			1	2	2	2	2	2	5.01	5.83	3	2	2	2	2	2	2	2	2	2	1	0	1	6	4	1	4	2	2	2	2
2	2	54	2	3	1	120000		2	2			1	2	2	2	2	2	5.39	6.35	2	2	2	2	2	2	2	2	2	1	1	0	1	8	3	1	6	3	1	2	2
2	2	28	2	6	2	120000		2	1			2	2	1	2	4	2	4.35	5.58	3	2	2	2	2	1	2	2	2	2	1	0	2	9	3	1	6	3	2	2	2
2	2	62	2	2	1	120000		2	2			1	2	2	2	2	2	4.98	5.73	3	2	2	2	2	2	2	2	2	2	1	0	3	8	2	3	2	2	2	2	2
2	2	46	2	4	1	120000		2	2			1	2	2	2	2	2	4.75	4.59	3	2	2	2	2	1	2	2	2	2	1	0	1	7	2	6	5	2	2	2	2
2	2	61	2	1		120000				1						5	2	4.98	9.87	2	2	2	2	2	2	2	2	2	2	1	0	3	7.2	3	6	4.2	3	2	1	2
2	2	69	4	1	1	120000		2	1							4	1	11.6	12.6	4	2	2	2	2	2	2	2	2	2	1	0	3	10	3	1	24	#DIV/0!	2	1	1
2	2	87	4	1	1	120000		1								2	2	6.8	7.4	2	2	2	2	2	2	2	2	2	2	1	0	3	8	3	1	0	3	2	1	2
2	2	73	2	3	1	120000		1	2			1	2	2	2	1	1	5.2	11	4	1	2	2	2	2	2	2	2	2	1	0	3	10	2	1	6	3	1	1	2
2	2	62	2	4	2	120000		2	2			1	2	2	2	1	1	4.56	7.99	2	2	2	2	1	2	1	2	2	2	1	0	2	8	2	7	2	2	2	1	1
2	2	62	2	2	1	120000		1	#NULL!			1	#NULL!	#NULL!	#NULL!	5	2	4.98	5.1	3	2	2	2	2	2	2	1	2	2	1	0	3	7	2	6	2.5	2	2	1	1
2	2	51	2	3	1	120000		1	2			1	2	2	2	1	2	6.8	21	3	2	2	2	2	2	1	2	2	2	1	0	3	7	3	5	8	2	2	1	1
2	2	86	2	1	1	120000		1	2			1	2	2	2	2	1	4.43	8.14	2	2	2	2	2	2	2	2	2	2	1	0	3	8.5	2	1	6	2	1	1	2
2	2	52	2	4	1	120000		2	1			2	2	2	2	1	2	5.49	5.24	2	2	2	2	2	2	2	2	2	2	1	0	1	6	2	7	5	4	1	1	1
2	2	56	2	4	1	120000		1	2			1	2	2	2	2	2	8.35	#NULL!	4	2	2	2	2	2	1	2	2	2	1	0	3	8.5	2	4	8	3	1	1	1
2	2	56	2	2	1	120000		1	2			1	2	2	2	1	1	3.76	#NULL!	3	2	2	2	2	1	2	2	2	2	1	0	1	8	2	5	11	2	1	1	2
2	2	56	2	3	2	120000		2	2			1	2	2	2	1	1	3.67	5.95	3	1	2	2	2	1	2	1	2	2	1	0	3	6	3	4	6	2	2	1	2
2	2	39	2	1	1	120000		1	2			1	2	2	2	2	2	4.8	10.4	2	2	2	2	2	2	2	2	2	2	1	0	1	5	4	3	4	3	1	1	2
2	2	47	2	2	2	120000		2	2			1	2	2	2	2	2	4.98	5.89	3	2	2	2	2	2	2	2	2	2	1	0	2	6	3	6	2	3	1	1	2
2	2	64	2	5	1	120000		2	1			2	2	2	2	5	2	5.33	7.95	1	2	2	2	2	1	2	2	2	2	1	0	3	6	4	7	3	2	2	2	1
2	2	60	2	1	1	120000		1	2			1	2	2	2	1	1	7.7	7.93	4	2	2	2	2	2	2	2	2	2	1	0	3	8.5	2	6	4.33333	3	1	1	2
2	2	48	2	2	1	120000						1				3	2	4.33	7.46	4	2	2	2	2	1	1	1	2	1	1	0	1	7	3	1	5	2	2	2	2
2	2	54	2	2	1	120000		2	2			1	2	2	2	2	2	5.57	6.16	2	2	2	2	2	2	2	2	2	1	1	0	3	7	2	7	0.5	2	2	2	1
2	2	54	2	3	1	120000		1	#NULL!			1	#NULL!	#NULL!	#NULL!	1	1	4.99	10.03	3	2	2	2	2	1	2	1	1	1	3	0	3	6	2	7	4	2	2	2	2
2	2	39	2	5	1	120000								1		2	2	5.72	7.92	3	2	2	2	2	2	2	2	2	2	1	0	3	9	2	1	2	2	2	1	1
2	2	69	2	5	1	120000		2	1			2	2	2	2	1	2	5.83	12.12	3	2	2	2	2	2	2	2	2	2	1	0	3	5	4	1	6	3	1	1	1
2	2	48	2	1	1	120000		2	2			1	2	2	2	2	2	4.05	4.13	2	2	2	2	2	2	2	2	2	2	1	0	3	6	3	1	14	2	2	2	2
2	2	60	2	5	2	120000		2	1			2	2	1	2	1	2	4.9	7.46	4	2	2	2	2	1	1	2	2	2	1	0	3	4	4	1	3	3	2	2	1
2	2	46	2	4	1	120000		2	2			1	2	2	2	2	2	5.48	6.14	2	2	2	2	2	2	2	2	2	2	1	0	3	8	2	7	4	2	1	2	1
2	2	71	2	2	1	120000		2	2			1	2	2	2	1	1	5.2	7.3	2	2	2	2	2	2	2	2	2		1	0	3	7	3	1	6	2	2	1	2
2	2	48	2	3	1	120000		1	2			1	2	2	2	5	2	5.58	8.02	3	2	2	2	2	2	2	2	2	2	1	0	3	5	3	1	2	2	2	2	1
2	2	47	2	3	1	120000		1	2			1	2	2	2	2	2	5.11	5.86	2	2	2	2	2	2	2	1	2	2	1	0	3	6.5	2	6	3.33333	3	2	2	2
2	2	43	2	6	1	120000		2	1			2	2	1	2	1	2	11.49		4	2	2	2	2	2	2	2	2	2	1	0	1	6.5	2	3	22	3	2	2	1
2	2	61	2	1	1	120000						1				1	1	6.72	9.85	3	2	2	2	2	2	2	2	2	2	1	0	2	8	3	7	5	4	1	2	2
2	2	49	2	3	1	120000		2	2			1	2	2	2	2	2	4.98	9.98	2	2	2	2	2	2	1	2	2	2	1	0	3	9	2	7	7	3	1	2	1
2	2	57	2	4	1	120000		2	2			1	2	2	2	2	2	5.3	7.2	2	2	2	2	2	2	2	2	2		1	1	3	7	3	1	2	2	1	1	2
2	2	50	2	3	1	120000		2	2			1	2	2	2	2	2	4.6	5.9	2	2	2	2	2	2	2	2	2		1	0	3	7	3	1	4	2	2	1	2
2	2	65	2	1	2	120000		2	2			1	2	2	2	4	2	5.6	7.3	3	2	2	2	2	2	2	2	2	2	1	0	3	5.33333	4	1	8.5	2	2	2	2
2	2	51	2	2	2	120000		2	2			1	2	2	2	2	2	5.69	6.12	2	2	2	2	2	2	2	2	2	2	1	0	3	6	3	1	10	3	1	2	2
2	2	57	2	5	1	120000			1							2	2	4.43	5.85	3	2	2	2	2	1	2	2	2	2	1	0	3	6	3	1	1	2	1	2	2
2	2	48	2	4	1	120000		2	2			1	2	2	2	2	2	4.05	5.1	2	2	2	2	2	1	2	2	2	2	1	0	1	7	3	7	2	3	1	2	1
2	2	46	2	3	#NULL!	120000		1	#NULL!			1	#NULL!	1	#NULL!	2	2	4.53	4.75	3	2	2	2	2	2	1	2	2	2	1	0	1	#VALUE!	3	1	#VALUE!	2	2	2	2
2	2	51	2	4	1	120000		2	2			1	2	2	2	1	1	5.1	7.2	2	2	2	2	2	2	2	2	2		1	1	3	7	3	1	4	3	1	1	2
2	2	34	2	5	1	120000		2	2			1	2	2	2	2	2	5.1	7.2	2	2	2	2	2	2	2	2	2		1	0	3	7	2	1	8	2	2	2	2
2	2	52	2	3	1	120000							2	2	2	2	2	4.67	5.33	3	2	2	2	2	2	2	2	2	2	2	0	1	3.33333	5	1	6.5	3	1	2	2
2	2	47	2	4	1	120000		2	2			1	2	2	2	1	2	4.15	4.2	2	2	2	2	2	2	2	2	2	2	1	0	1	6.5	2	4	3	2	2	2	2
2	2	37	2	6	1	120000		2	2			1	2	2	2	2	2	4.7	5.9	2	2	2	2	2	2	2	2	2		1	0	3	7	2	1	8	2	2	2	2
2	2	55	2	4	1	120000		2	2			1	2	2	2	2	2	4.7	6.3	2	2	2	2	2	2	2	2	2		1	0	3	7	2	1	4	2	1	2	2
2	2	49	2	3	1	120000		2	2			1	2	2	2	2	2	5.03	6.96	3	2	2	2	2	2	1	1	2	2	1	0	3	8	2	1	3	3	2	2	1
2	2	47	2	4	1	120000		2	1			2	2	2	2	2	2	4.56	5.65	2	2	2	2	2	2	2	2	2	2	2	0	2	8	2	4	3	3	2	2	1
2	2	49	2	2	2	120000						1				2	2	5.88	7.26	3	2	2	2	2	2	2	2	2	2	1	0	1	8	2	1	1	2	2	2	1
2	2	60	2	5	1	120000		2	2			1	2	1	2	2	2	5.18	7.07	3	2	2	2	2	2	2	2	2	2	1	0	3	8	2	1	1	2	2	2	2
2	2	47	4	3	1	120000		1	2			1	2	2	2	5	2	5.28	5.01	3	2	2	2	2	2	1	2	2	2	1	0	3	8	2	1	3	2	2	2	1
2	2	41	2	3	1	120000		1	2			1	2	2	2	2	2	4.1	4.3	3	2	2	2	2	2	2	2	2	2	1	0	3	6	2	1	12	2	2	2	1
2	2	46	2	5	2	120000						1				5	2	5.52	6.29	2	2	2	2	2	2	2	2	2	2	1	0	3	8	1	5	2	2	2	2	2
2	2	38	2	4	4	120000		2	2			1	2	2	2	4	2	5.32	5.73	5	2	2	2	2	1	2	2	2	2	1	0	1	70.5	2	6	3	2	2	2	2
2	2	58	2	4	1	120000		2	2			1	2	2	2	2	1	4.7	5.8	2	2	2	2	2	2	2	2	2		1	1	3	8	2	1	4	2	1	2	2
2	2	51	2	5	1	120000		2	2			1	2	2	2	2	2	4.9	6.3	2	2	2	2	2	2	2	2	2		1	1	3	7	3	1	4	2	1	2	2
2	2	55	2	1	1	120000		2	2			1	2	2	2	2	2	3.65	6.43	2	2	2	2	2	1	2	2	2	2	1	0	3	8	2	4	3	4	1	2	2
2	2	55	2	5	1	120000		1	2			1	2	2	2	2	2	5.5	6.1	2	2	2	2	2	2	2	1	2	2	1	0	3	6	3	7	6	2	2	2	1
2	2	32	1	6	2	120000		2	1			2	2	2	2	2	2	5.22	6.49	3	2	2	2	2	2	2	2	2	2	1	0	3	8	2	5	9	2	2	2	2
2	2	38	2	4	1	120000		2	2			1	2	2	2	2	2	4.6	6.2	2	2	2	2	2	2	2	2	2		1	0	3	7	2	1	4	2	2	2	2
2	2	49	2	3	1	120000		2	2			1	2	2	2	2	2	4.8	6.9	2	2	2	2	2	2	2	2	2		1	0	3	8	2	1	2	2	2	2	2
2	2	48	2	4	2	120000		2	2			1	2	2	2	2	2	5.2	5.15	3	2	2	2	2	2	2	2	2	2	1	0	3	5	2	6	3.5	2	2	2	2
2	2	52	2	4	1	120000		1	2			1	2	2	2	2	2	5.33	5.25	3	2	2	2	2	2	1	1	2	2	1	0	3	6	2	6	3	2	2	2	1
2	2	24	1	6	2	120000		2	2			1	2	2	2	2	2	5.18	5.21	3	2	2	2	2	2	2	2	2	2	1	0	3	5	2	6	3.5	2	2	2	2
2	2	43	2	7	1	120000			1							2	2	4.77	6.59	3	2	2	2	2	2	2	2	2	2	1	0	3	8	3	4	6	2	2	2	2
2	2	32	2	6	1	120000		2	1			2	2	2	2	1	1	43.58	8.86	1	2	2	2	2	2	2	2	2	2	1	0	3	6	3	3	7	4	1	2	2
2	2	34	2	6	1	120000		2	2			1	2	2	2	2	2	4.8	6.6	2	2	2	2	2	2	2	2	2		1	0	3	7	2	1	7	2	2	2	2
2	2	38	5	7	2	120000		2	1			2	2	1	2	2	2	5.07	4.12	2	2	2	2	2	2	2	2	2	2	1	0	1	7	2	1	8	2	2	2	2
2	2	36	2	6	1	120000		2	1			2	2	2	2	1	2	5	4.97	2	2	2	2	1	1	2	2	2	2	1	0	1	7	2	1	10	2	2	2	1
2	2	45	2	5	1	120000		2	2			1	2	2	2	2	2	4.7	6.3	2	2	2	2	2	2	2	2	2		1	0	3	7	2	1	6	2	2	2	2
2	2	55	2	2	2	120000						1				2	2	6.46	6.99	3	2	2	2	2	2	2	2	2	2	1	0	3	6	4	1	8	2	1	2	1
2	2	30	2	6	1	120000		2	2			1	2	2	2	2	2	4.1	5.4	2	2	2	2	2	2	2	2	2		1	0	1	7	2	1	8	2	2	2	2
2	2	35	2	5	1	120000		2	2			1	2	2	2	2	2	4.7	6.3	2	2	2	2	2	2	2	2	2		1	0	3	7	2	1	6	2	2	2	2
2	2	43	2	4	1	120000		2	1			2	2	2	2	5	2	5.92	7.97	3	2	2	2	2	1	1	1	2	1	1	0	1	9	3	7	3	3	2	2	1
2	2	49	2	3	1	120000		1	#NULL!			1	#NULL!	#NULL!	#NULL!	5	2	5.74	10.21	2	2	2	2	2	2	2	2	2	2	1	0	3	8.25	2	6	4.33333	3	2	2	1
2	2	29	1	5	2	120000		2	1			2	2	2	2	2	2	4.58	3.57	2	2	2	2	2	2	2	2	2	2	1	0	2	7.5	3	1	10	2	2	2	2
2	2	42	2	3	2	120000		2	1			2	2	2	2	2	2	3.15	4.83	2	2	2	2	2	2	2	2	2	2	1	0	3	5	2	1	8	2	2	2	2
2	2	38	2	4	1	120000		2	2			1	2	2	2	2	2	4.7	6.8	2	2	2	2	2	2	2	2	2		1	0	3	7	2	1	2	2	2	2	2
2	2	36	2	6	1	120000		2	2			1	2	2	2	2	2	4.7	6.3	2	2	2	2	2	2	2	2	2		1	0	3	7	2	5	8	2	2	2	2
2	2	29	2	4	1	120000		2	2			1	2	2	2	2	2	4.3	5.9	2	2	2	2	2	2	2	2	2		1	0	3	7	2	1	7	1	2	2	2
2	2	35	2	5	1	120000		2	2			1	2	2	2	2	2	4.2	5.9	2	2	2	2	2	2	2	2	2		1	0	3	7	2	1	8	2	2	2	2
2	2	38	2	4	1	120000		2	2			1	2	2	2	2	2	4.98	5.4	2	2	2	2	2	2	2	2	2	2	1	0	1	10	3	1	2	2	2	2	1
2	2	39	2	5	1	120000		2	2			1	2	2	2	2	2	5.1	5.8	2	2	2	2	2	1	2	2	2	2	1	0	3	7	3	7	4	3	1	2	2
2	2	43	2	3	2	120000		2	2			1	2	2	2	4	2	4.75	7.32	2	2	2	2	2	1	2	2	1	2	1	0	3	7.33333	2	1	10.3333	2	2	2	2
2	2	49	2	5	2	120000						1				2	2	4.88	4.76	2	2	2	2	2	1	1	2	2	2	1	0	1	9	2	1	5	2	2	2	2
2	2	59	2	4	1	120000						1				1	1	5.3	12.54	2	2	2	2	2	2	2	2	2	2	1	0	3	6	3	6	7	3	1	2	2
2	2	42	2	6	1	120000		2	1			2	2	2	2	2	2	5.15	4.36	3	2	2	2	2	2	2	2	2	2	1	0	2	7	2	6	8	2	2	2	1
2	2	31	2	6	1	120000		2	2			1	2	2	2	2	2	4.7	5.9	2	2	2	2	2	2	2	2	2		1	0	3	7	2	1	8	2	2	2	2
2	2	31	2	6	1	120000		2	2			1	2	2	2	2	2	4.5	6.3	2	2	2	2	2	2	2	2	2		1	0	3	7	2	1	8	2	2	2	2
2	2	30	2	7	1	120000		2	2			1	2	2	2	2	2	4.7	6.3	2	2	2	2	2	2	2	2	2		1	0	3	7	2	1	8	2	2	2	2
2	2	33	2	5	1	120000		2	2			1	2	2	2	2	2	4.7	6.3	2	2	2	2	2	2	2	2	2		1	0	3	7	2	1	7	2	2	2	2
2	2	64	2	2	1	120000		1	2			1	2	2	2	2	2	15.9	#NULL!	3	1	1	2	2	1	1	1	2	1	1	0	3	5	4	1	3	2	2	2	1
2	2	25	1	7	1	120000		2	2			1	2	2	2	2	2	4.1	5.7	2	2	2	2	2	2	2	2	2		1	1	1	7	2	1	8	2	2	2	2
2	2	32	2	7	1	120000		2	2			1	2	2	2	2	2	4.7	6.8	2	2	2	2	2	2	2	2	2		1	0	3	7	2	1	4	2	2	2	2
2	2	37	2	6	1	120000		2	2			1	2	2	2	2	2	4.7	6.3	2	2	2	2	2	2	2	2	2		1	0	3	7	2	1	4	2	2	2	2
2	2	33	2	5	1	120000		2	2			1	2	2	2	2	2	4.7	5.9	2	2	2	2	2	2	2	2	2		1	0	3	7	2	1	7	2	2	2	2
2	2	38	2	7	1	120000			1							2	2	5.4		2	2	2	2	2	2	2	2	2	2	1	0	3	5	2	6	7	2	2	2	2
2	2	28	1	7	1	120000		2	2			1	2	2	2	2	2	4.4	6.3	2	2	2	2	2	2	2	2	2		1	0	3	7	2	5	8	2	2	2	2
2	2	36	1	6	1	120000		2	2			1	2	2	2	2	2	4.3	4.9	2	2	2	2	2	2	2	2	2		1	0	3	8	2	1	8	2	2	2	2
2	2	29	2	7	1	120000		2	2			1	2	2	2	2	2	4.3	5.9	2	2	2	2	2	2	2	2	2		1	0	3	7	2	1	8	2	2	2	2
2	2	23	2	7	1	120000		2	2			1	2	2	2	2	2	4.3	5.6	2	2	2	2	2	2	2	2	2		1	0	3	8	2	5	8	1	2	2	2
2	2	46	2	4	1	120000		2	2			1	2	2	2	2	2	4.97	7.68	2	2	2	2	2	2	2	2	2	2	1	0	3	8.5	2	6	3	2	2	2	2
2	2	33	2	3	2	120000		2	2			1	2	2	2	2	2	4.87	5.25	2	2	2	2	2	2	2	2	2	2	2	0	2	8	2	1	5	3	1	2	1
2	2	28	1	7	1	120000		2	2			1	2	2	2	2	2	4.5	5.1	2	2	2	2	2	2	2	2	2		1	0	3	8	2	5	8	1	2	2	2
2	2	52	2	1	2	120000						1				2	1	5.59	5.74	3	2	2	2	2	2	2	2	2	2	1	0	3	10	3	1	11	2	2	2	1
2	2	49	2	3	1	120000		1	2			2	2	2	2	2	2	5.07	5.42	3	2	2	2	2	1	2	2	1	1	1	0	3	9	3	7	8	3	2	2	1
2	2	35	2	4	1	120000		2	2			1	2	2	2	2	2	2.43	8.31	2	2	2	2	2	2	2	2	2	2	1	0	3	8	2	4	3	2	2	2	2
2	2	66	4	1	1	120000		1	2			1	2	2	2	2	2	4.57	5.55	3	2	2	2	2	1	1	2	2	1	1	0	3	3.16667	5	7	4.16667	2	2	2	1
2	2	49	2	5	1	120000			1							2	2	5.62	8.34	3	2	2	1	2	2	2	2	2	2	1	0	3	6	3	4	17	2	2	2	2
2	2	42	2	6	1	120000		2	1			2	2	2	2	2	2	5.17	6.26	3	2	2	2	2	1	1	2	2	2	1	0	3	9	1	4	12	2	2	2	1
2	2	31	2	5	1	120000		1	2			1	2	2	2	2	2	3.75	3.63	3	2	2	2	2	1	1	2	2	2	1	0	1	8.5	3	5	1.5	2	2	2	2
2	2	57	2	2	1	120000		2	2			1	2	2	2	2	2	4.72	7.02	2	2	2	2	2	1	2	2	2	2	1	0	3	8	2	6	8	3	2	2	2
2	2	48	2	4	1	120000						1		1		4	2	5.39	8.06	3	2	2	2	2	2	2	2	2	2	1	0	3	8	2	1	5	2	2	2	1
2	2	50	2	4	1	120000		2	2			1	2	2	2	2	2	5.1	6.35	2	2	2	2	2	2	2	2	2	2	1	0	3	9	2	1	2	2	2	2	2
2	2	54	2	4	1	120000		2	2			1	2	2	2	2	2	4.6	6.3	2	2	2	2	2	2	2	2	2		2	1	3	7	2	1	4	2	1	2	2
2	2	38	2	5	1	120000		2	2			1	2	2	2	2	2	4.3	5.9	2	2	2	2	2	2	2	2	2		1	0	1	7	2	1	2	2	2	2	2
2	2	42	2	5	1	120000		2	2			1	2	2	2	2	2	4.3	6.1	2	2	2	2	2	2	2	2	2		1	0	1	7	2	1	6	2	2	2	2
2	2	67	2	4	1	120000		2	2			1	2	2	2	2	2	5	7.1	3	2	2	2	2	2	2	2	2		1	0	1	8	3	1	4	2	2	2	2
2	2	58	2	3	1	120000		2	2			1	2	2	2	2	2	4.9	6.2	2	2	2	2	2	2	2	2	2		1	0	1	7	2	1	6	2	2	2	2
2	2	56	2	4	1	120000		2	2			1	2	2	2	2	2	4.9	6.8	2	2	2	2	2	2	2	2	2		1	0	1	6	2	1	2	2	2	2	2
2	2	61	2	3	1	120000		2	2			1	2	2	2	2	2	5	7	2	2	2	2	2	2	2	2	2		1	0	3	7	2	1	4	2	2	2	2
2	2	56	2	4	1	120000		2	2			1	2	2	2	2	2	4.7	6.1	2	2	2	2	2	2	2	2	2		1	0	3	7	2	1	4	2	2	2	2
2	2	51	2	3	1	120000		2	2			1	2	2	2	2	2	4.7	6.8	2	2	2	2	2	2	2	2	2		1	0	3	7	2	1	6	2	2	2	2
2	2	40	2	4	1	120000		2	2			1	2	2	2	2	2	4.8	6.8	2	2	2	2	2	2	2	2	2		1	0	3	7	2	1	4	2	2	2	2
2	2	41	2	5	1	120000		2	2			1	2	2	2	2	2	4.7	6.5	2	2	2	2	2	2	2	2	2		1	0	3	7	2	1	8	2	2	1	2
2	1	54	2	3	2	120000		2	2			1	2	2	2	1	1	8.56	18.8	2	2	2	2	2	2	2	2	2	2	1	1	1	9	1	4	8	3	1	1	2
2	1	41	2	4	2	120000		2	2			1	2	1	2	2	2	12.83	26.79	2	2	2	2	2	1	2	2	2	1	1	1	1	7	2	1	10	2	2	1	1
2	1	58	2	3	1	120000		2	2			1	2	2	2	1	2	7.64	17.28	3	2	2	2	2	2	1	2	1	2	1	1	1	9	2	1	9	3	1	1	1
2	1	70	2	2	2	120000		2	2			1	2	2	2	2	2	5.53	6.61	3	2	2	2	2	2	2	2	1	2	1	0	1	9	2	1	3	3	1	1	2
2	1	81	4	1	1	120000		2	1			2	2	2	2	1	1	5.24	6.9	1	2	2	2	2	1	1	2	2	2	1	1	1	9	2	4	1	1	2	1	2
2	1	50	2	6	1	120000		2	1			2	2	2	2	1	1	5.82	13.24	3	2	2	2	2	2	2	2	2	2	1	0	1	6	2	5	8	2	1	2	1
2	1	60	2	2	1	120000		2	1			2	2	1	2	1	1	4.54	7.22	2	2	2	2	2	2	2	2	2	1	1	1	2	9	2	1	2	2	2	1	1
2	1	59	2	5	1	120000		2	1			2	2	2	2	1	2	6.09	7.43	3	2	2	2	2	1	2	2	1	2	1	1	3	7	3	7	6	3	1	1	1
2	1	82	4	1	1	120000		2	2			1	2	2	2	1	1	4.03	9.41	4	2	2	2	2	2	2	1	2	2	1	1	3	7	2	1	0	3	2	2	2
2	1	45	1	5	1	120000		2	2			1	2	2	2	5	2	5.73	10.63	2	2	2	2	2	2	2	2	2	2	1	0	1	7	2	5	4	3	2	2	1
2	1	56	2	4	2	120000		2	2			1	2	1	2	1	2	5.58	10.7	3	2	2	2	2	1	2	1	2	1	1	0	1	8	2	1	3	2	2	2	2
2	1	49	2	3	2	120000		2	2			1	2	1	2	2	2	5.03	4.85	3	2	2	2	2	1	2	1	2	1	1	1	1	6	3	5	3	2	2	2	2
2	1	64	2	1	1	120000						1				2	2	5.2	7.82	3	2	2	2	2	2	2	2	2	2	1	1	1	7	3	1	5	3	2	2	1
2	1	52	2	6	2	120000		2	1			2	2	2	2	2	2	4.72	5.56	3	2	2	2	2	1	1	2	1	2	1	0	1	8.5	2	4	4	2	2	2	2
2	1	56	2	4		120000		2	2			1	2	2	2	2	2	4.46	5.45	2	2	2	2	2	2	2	2	2	2	1	0	3	7.5	2	1	4	3	2	2	1
2	1	63	2	4	1	120000		2	2			1	2	1	2	2	2	4.98	7.38	3	2	2	2	2	2	1	2	2	1	1	1	1	9	2	1	6	2	2	2	1
2	1	71	2	1	2	120000		2	2			1	2	2	2	3	2	4.54	5.68	2	2	2	2	2	1	2	2	2	2	1	1	1	7	2	1	6	2	2	2	2
2	1	50	2	2	2	120000		2	2			1	2	2	2	1	1	8.75		3	2	2	2	2	2	2	2	2	2	1	1	1	7.5	2	1	4	2	2	1	2
2	1	63	2	3	2	120000		2	2			1	2	2	2	1	1	3.54	7.18	2	2	2	2	2	2	2	2	2	2	1	1	3	8	2	1	10	4	1	1	1
2	1	58	2	4	1	120000		2	2			1	2	2	2	1	2	5.98	15.4	2	2	2	2	2	1	2	1	2	2	1	0	1	6	3	1	6	2	2	1	1
2	1	68	2	2	1	120000		1	2			1	2	2	2	2	2	5.1	3.9	3	2	2	2	2	2	2	1	2	2	1	0	3	6	4	1	6	3	2	1	1
2	1	72	2	2	1	120000		1	2			1	2	2	2	1	1	6.86	#NULL!	3	2	2	2	2	2	1	1	2	2	1	0	3	6.5	2	1	5.33333	2	2	1	2
2	1	54	2	5	2	120000						1				1	1	4.63	6.1	2	2	2	2	2	1	2	2	1	2	1	0	1	8	2	1	8	3	1	1	2
2	1	65	2	4	1	120000		1	2			1	2	2	2	5	2	4.92	4.77	3	2	2	2	2	1	2	2	2	2	1	1	3	7.5	2	1	2.33333	2	2	1	2
2	1	54	2	2	1	120000		1	2			1	2	2	2	1	1	5.54	12.71	2	2	2	2	2	1	2	2	2	2	1	1	3	8.33333	2	6	2.5	3	2	1	1
2	1	50	2	3	2	120000		1	2			1	2	2	2	1	1	4.4	5.3	2	1	2	2	1	2	2	2	2	2	1	0	3	8	2	6	6	3	1	1	1
2	1	58	2	7	1	120000			1							1	1	5.23	8.12	3	2	2	2	2	2	2	1	1	2	1	0	2	7.5	3	1	10.5	3	2	1	1
2	1	60	2	5	1	120000		2	1			2	2	2	2	1	2	7.57		2	2	2	2	2	2	2	2	2	2	1	0	3	8	2	6	3	3	1	1	2
2	1	46	2	4	1	120000		1	2			1	2	2	2	1	1	4.22	11.19	2	2	2	2	2	2	2	2	2	2	1	0	3	10	2	1	3	4	1	1	2
2	1	66	2	4	2	120000		2	2			1	2	2	2	2	2	20.85		2	2	2	2	2	2	2	2	2	2	1	1	3	5	1	1	5	3	2	1	1
2	1	65	2	4	1	120000		1	2			1	2	2	2	2	2	4.9	9.9	2	2	2	2	2	2	2	2	2	2	1	0	2	8	2	5	3	3	2	1	1
2	1	42	2	3	2	120000				1						1	2	5.4	6.8	2	2	2	2	2	2	2	2	2	2	1	1	2	8	3	1	2	4	1	1	2
2	1	55	2	5	1	120000		1	1			2	1	2	2	1	1	10.35	#NULL!	3	2	2	2	2	2	2	2	2	2	1	0	3	7	2	3	5	2	2	2	1
2	1	76	2	3	1	120000		1	2			1	2	2	2	2	2	5.4	7.69	3	2	2	2	2	2	1	1	1	2	1	0	2	6	2	7	5	2	2	1	1
2	1	49	2	4	2	120000		2	2			1	2	2	2	2	2	4.33		2	2	2	2	2	1	2	2	2	2	1	1	1	6.5	2	1	6	3	2	2	1
2	1	62	2	2	1	120000						1				5	2	5.52	3.54	1	2	2	2	2	2	2	2	2	2	1	1	3	7	1	5	5	2	2	2	2
2	1	42	2	7	1	120000		2	2			1	2	2	2	2	2	6.16	9.02	2	2	2	2	2	2	2	2	2	2	1	0	1	7	2	4	8	3	1	1	2
2	1	62	2	2	1	120000		2	2			1	2	1	2	4	1	4.24	9.09	3	1	1	1	1	1	2	1	2	1	2	0	1	7	3	1	5.66667	3	1	2	1
2	1	61	2	5	1	120000		2	2			1	2	2	2	5	2	4.3	5	2	2	2	2	2	2	2	2	2	2	1	0	1	8.5	2	1	5.5	2	2	1	1
2	1	52	2	4	2	120000		2	2			1	2	2	2	2	2	5.17	5.92	2	2	2	2	2	2	2	2	2	2	1	0	1	6	3	6	2	3	2	2	2
2	1	62	2	3	1	120000		1	2			1	2	2	2	1	1	5.29	3.08	2	2	2	2	2	1	1	1	1	2	1	0	2	7	4	7	3	3	1	2	1
2	1	38	2	4	1	120000		2	2			1	2	2	2	2	2	4.67	3.6	3	2	2	2	2	1	2	2	2	2	1	1	1	6	4	3	4	4	1	2	2
2	1	41	2	4	2	120000						1				2	2	6.31	8.14	2	2	2	2	2	1	1	2	2	2	1	0	1	8	2	6	0.5	3	2	2	1
2	1	19	2	5	1	120000		1	2			1	2	1	2	2	2	4.4	6.3	1	2	2	2	2	2	2	2	2	2	1	1	1	7	2	5	4	3	2	2	1
2	1	52	2	3	1	120000		2	#NULL!			#NULL!	#NULL!	#NULL!	#NULL!	5	2	4.93	7.52	2	2	2	2	2	1	1	2	1	1	1	1	3	8	2	1	10	3	2	2	2
2	1	51	2	4	2	120000		2	2			1	2	2	2	2	2	6.01	8.17	1	2	2	2	2	2	2	2	2	2	1	0	2	10	2	1	5.66667	2	2	2	1
2	1	39	2	4	1	120000		1	2			1	2	2	2	2	2	3.56	5.67	2	2	2	2	2	2	2	2	2	2	1	1	1	8	2	1	3	4	1	1	1
2	1	66	2	4	1	120000		1	2			1	2	2	2	1	1	6.15	#NULL!	3	2	2	2	2	2	2	2	2	2	1	1	1	8	2	6	10	3	1	2	1
2	1	44	2	6	1	120000		2	1			2	2	2	2	2	2	5.16	6.53	2	2	2	2	2	2	2	2	2	2	1	0	2	7	3	7	6	3	1	2	2
2	1	54	2	5	1	120000		1								4	2	5.52	3.76	2	2	2	2	2	2	2	2	2	2	1	1	3	10	2	1	13	3	1	2	1
2	1	48	2	4	1	120000		2	2			1	2	2	2	2	2	4.89	5.29	2	2	2	2	2	2	2	2	2	2	1	0	1	8	2	1	3	3	1	2	2
2	1	57	2	4	1	120000		2	2			1	2	2	2	5	2	5.93	9.37	2	2	2	2	2	2	2	2	2	2	1	1	1	9	2	1	1	3	2	2	1
2	1	64	2	4	1	120000		2	2			1	2	2	2	1	1	4.9	7.2	2	2	2	2	2	2	2	2	2		1	1	1	7	3	1	4	2	2	1	2
2	1	67	2	4	1	120000		1	2			1	2	2	2	2	1	5.75	4.62	3	2	2	2	2	2	1	2	1	2	1	0	3	7.5	3	1	6.5	2	2	2	2
2	1	54	2	4	2	120000						1				2	2	4.98	5.83	2	2	2	2	2	1	1	2	2	2	1	1	1	8	2	6	5	2	2	2	1
2	1	66	2	3	2	120000		2	2			1	2	2	2	2	2	4.8	6.5	2	2	2	2	2	1	2	2	2	2	1	1	1	11	2	1	4	2	2	2	2
2	1	65	2	2	1	120000		2	2			1	2	2	2	2	2	4.8	6.3	2	2	2	2	2	2	2	2	2		1	1	3	6	2	1	2	2	2	2	2
2	1	47	2	5	1	120000		2	2			1	2	2	2	2	2	5.1	6.9	2	2	2	2	2	2	2	2	2		1	1	3	7	2	1	4	2	2	2	2
2	1	50	2	3	1	120000						1				5	2	5.62	7.25	3	2	2	2	2	2	2	2	2	2	1	1	2	10	1	5	5	2	2	2	1
2	1	64	2	4	2	120000		2	2			1	2	2	2	2	2	4.6	5.4	5	2	2	2	2	2	2	2	2	2	1	0	3	6	3	4	7	3	1	2	1
2	1	49	2	5	1	120000		2	2			1	2	2	2	2	2	4.96	6.3	2	2	2	2	2	2	2	2	2		1	0	1	7	2	1	8	2	2	2	2
2	1	38	2	5	1	120000		2	2			1	2	2	2	2	2	4.7	6.3	2	2	2	2	2	2	2	2	2		1	1	1	6	2	1	6	2	2	2	2
2	1	47	2	5	1	120000		2	2			1	2	1	2	2	2	5.17	6.19	2	2	2	2	2	2	2	2	2	2	1	1	1	7	3	6	3	2	2	2	2
2	1	41	2	5	1	120000		2	2			1	2	2	2	2	2	4.8	7	2	2	2	2	2	2	2	2	2		1	1	1	6	2	1	3	2	2	2	2
2	1	46	5	6	1	120000		2	1			2	2	2	2	2	2	4.92	5	1	2	2	2	2	2	2	2	2	2	1	0	1	7	2	5	10	3	2	1	2
2	1	62	2	4	1	120000		1	2			1	2	2	2	2	2	7.5	5.96	3	2	2	2	2	1	1	2	2	2	1	0	1	7.75	2	1	5	2	2	2	1
2	1	63	2	5	1	120000		2	2			1	2	2	2	1	1	7.09	12.03	2	1	2	2	2	2	2	2	1	2	1	0	2	6	3	5	5	2	2	2	1
2	1	47	2	3	1	120000		2	2			1	2	2	2	2	2	4.94	4.72	2	2	2	2	2	2	2	2	2	2	1	1	1	6	2	1	11	3	1	2	2
2	1	59	2	5	1	120000		2	2			1	2	2	2	1	1	5.71	12.08	3	2	2	2	2	2	2	2	1	2	1	0	1	10	2	1	6	2	2	2	2
2	1	40	2	4	1	120000		2	2			1	2	2	2	2	2	4.7	6.5	2	2	2	2	2	2	2	2	2		1	1	1	7	2	1	8	2	1	2	2
2	1	58	2	3	1	120000		2	2			1	2	2	2	2	2	4.89	12.23	3	2	2	2	2	2	1	2	2	2	2	1	1	8	2	1	3	3	2	2	1
2	1	29	2	3	1	120000		2	2			1	2	2	2	5	2	5.12	6.96	1	2	2	2	2	1	2	2	2	2	1	1	2	7	1	1	8	2	2	2	1
2	1	67	2	1	2	120000		2	2			1	2	2	2	3	2	4.8	5.34	2	2	2	2	2	2	2	2	2	2	1	0	3	10	2	1	10	3	2	2	2
2	1	38	2	5	1	120000		2	2			1	2	2	2	2	2	4.8	6.7	2	2	2	2	2	2	2	2	2		1	1	3	8	2	1	4	2	2	2	2
2	1	66	2	4	1	120000		2	2			1	2	2	2	2	2	4.33	13.6	2	2	2	2	2	2	2	2	1	2	2	0	1	8	3	2	2	2	2	2	2
2	1	64	2	1	1	120000		2	2			1	2	2	2	2	2	5.58	7.71	2	2	2	2	2	2	2	2	2	2	1	1	3	9	3	1	1	2	2	2	1
2	1	46	2	5	1	120000		2	2			1	2	2	2	2	2	4.78	6.86	1	2	2	2	2	2	2	1	2	2	1	1	2	7	3	2	3	3	2	2	2
2	1	29	1	7	2	120000		2	1			2	2	2	2	2	2	5.03	6.67	2	2	2	2	2	2	2	2	2	2	1	0	2	7	2	3	9	2	2	2	2
2	1	27	1	7	1	120000		2	2			1	2	2	2	2	2	4.3	5.9	2	2	2	2	2	2	2	2	2		1	0	3	8	2	6	8	2	2	2	2
2	1	48	2	4	1	120000		1	2			1	2	2	2	1	1	5.07	5.41	2	2	2	2	2	1	1	2	1	2	1	0	3	6	4	1	5	3	1	2	1
2	1	38	2	6	1	120000		1	2			1	2	2	2	2	2	4.9	7.6	1	2	2	2	2	2	2	2	2	2	1	0	1	7	1	3	2	2	2	2	2
2	1	35	2	4	1	120000		1	2			1	2	2	2	2	2	4.67	3.67	1	2	2	2	2	2	2	2	2	2	1	1	3	10	1	4	10	3	2	2	2
2	1	31	2	5	1	120000		1	2			1	2	2	2	2	2	4.4	4.4	3	2	2	2	2	2	2	2	2	2	1	0	3	6	4	4	8	2	2	2	1
2	1	40	2	3	2	120000		2	2			1	2	2	2	5	2	3.7	3.25	2	2	2	2	2	1	2	2	2	2	1	0	3	5	4	1	7	2	2	2	2
2	1	44	2	4	2	120000						1				1	2	5.46	5.56	3	2	2	2	2	2	1	2	2	2	1	0	1	5	5	6	6	2	2	2	1
2	1	30	1	6	1	120000		2	2			1	2	2	2	2	2	4.7	6.9	2	2	2	2	2	2	2	2	2		1	1	3	7	2	1	8	2	1	2	2
2	1	30	1	7	1	120000		2	2			1	2	2	2	2	2	4.7	6.8	2	2	2	2	2	2	2	2	2		1	1	3	8	2	5	8	2	2	2	2
2	1	32	2	6	1	120000		2	2			1	2	2	2	2	2	4.7	6.4	2	2	2	2	2	2	2	2	2		1	1	3	8	2	1	8	2	2	2	2
2	1	29	1	6	1	120000		2	2			1	2	2	2	2	2	4.6	6.4	2	2	2	2	2	2	2	2	2		1	1	3	7	2	1	7	2	1	2	2
2	1	36	2	5	1	120000		2	2			1	2	2	2	2	2	4.3	6.1	2	2	2	2	2	2	2	2	2		1	0	3	8	2	1	8	2	2	2	2
2	1	54	2	3	2	120000		2	2			1	2	2	2	2	2	4.63	5.81	2	2	2	2	2	1	2	1	2	1	1	1	1	8	3	1	2	2	2	2	1
2	1	47	2	2	1	120000		2	2			1	2	2	2	3	2	7.13	13.7	3	2	2	2	2	1	1	2	2	2	2	1	3	5	4	6	2	2	2	2	2
2	1	38	2	4	1	120000		2	2			1	2	2	2	2	2	4.29	1.27	1	2	2	2	2	2	2	2	2	2	1	1	1	8	2	1	8	2	2	2	2
2	1	60	2	7	1	120000			2							2	2	4.66	6.34	3	2	2	2	2	2	1	2	2	2	1	0	3	7	3	4	15	2	2	2	2
2	1	57	2	5	2	120000		2	1			2	2	2	2	2	2	5.11	4.2	2	2	2	2	2	2	2	2	2	2	1	1	1	8	2	5	4	3	2	2	2
2	1	35	2	6	1	120000		2	2			1	2	2	2	2	2	4.3	6.2	2	2	2	2	2	2	2	2	2		1	0	1	6	2	1	8	2	1	2	2
2	1	30	1	6	1	120000		2	2			1	2	2	2	2	2	4.3	5.9	2	2	2	2	2	2	2	2	2		1	1	3	8	2	5	8	2	2	2	2
2	1	46	2	4	2	120000		2	2			1	2	2	2	2	2	6.27	9.08	2	2	2	2	2	2	2	2	2	2	1	1	1	9	2	2	5.5	3	2	2	1
2	1	51	2	4	1	120000		2	2			1	2	2	2	2	2	4.83	5.98	1	2	2	2	2	2	2	2	2	2	1	0	3	8.5	2	1	10	2	2	2	2
2	1	57	2	4	2	120000		2	2			1	2	2	2	2	2	4.06	5.56	3	2	2	2	2	1	2	2	2	2	1	0	3	7	3	5	4	2	2	2	2
2	1	29	2	6	1	120000		2	2			1	2	2	2	2	2	4.1	5.5	2	2	2	2	2	2	2	2	2		1	1	3	6	2	5	8	2	2	2	2
2	1	27	2	7	1	120000		2	2			2	2	2	1	2	2	4.4	5.8	2	2	2	2	2	2	2	2	2		1	0	1	6	2	1	8	2	2	2	2
2	1	31	2	6	1	120000		2	2			1	2	2	2	2	2	4.3	6	2	2	2	2	2	2	2	2	2		1	1	1	7	2	4	8	2	2	2	2
2	1	58	2	4	1	120000		2	2			1	2	2	2	2	2	5	6.3	2	2	2	2	2	2	2	2	2		1	0	1	7	2	5	1	2	2	2	2
2	1	37	2	6	1	120000		2	2			1	2	2	2	2	2	4.5	6.3	2	2	2	2	2	2	2	2	2		1	0	3	7	2	1	8	2	2	2	2
2	1	25	1	7	1	120000		2	2			1	2	2	2	2	2	4.3	5.7	2	2	2	2	2	2	2	2	2		1	0	1	8	2	5	8	2	2	2	2
2	1	49	2	6	1	120000		2	2			1	2	2	2	2	2	5.2	7.1	2	2	2	2	2	2	2	2	2		1	1	1	8	2	1	8	2	2	2	2
2	1	34	2	5	1	120000		2	2			1	2	2	2	2	2	4.4	6	2	2	2	2	2	2	2	2	2		1	0	3	8	2	5	8	2	2	2	2
2	1	56	2	4	1	120000		2	2			1	2	2	2	2	2	5.2	7.1	2	2	2	2	2	2	2	2	2		1	1	2	8	2	1	6	2	2	2	2
2	1	42	2	5	1	120000		2	2			1	2	2	2	2	2	4.9	6.5	2	2	2	2	2	2	2	2	2		1	1	2	7	2	1	2	2	2	2	2
2	1	41	2	5	1	120000		2	2			1	2	2	2	2	2	4.9	6.2	2	2	2	2	2	2	2	2	2		1	1	3	7	2	3	8	2	2	2	2
2	1	31	2	7	1	120000		2	2			1	2	2	2	2	2	4.7	6.3	2	2	2	2	2	2	2	2	2		1	0	1	7	2	1	7	2	2	2	2
2	1	37	2	6	1	120000		2	2			1	2	2	2	2	2	4.7	6.8	2	2	2	2	2	2	2	2	2		1	1	3	7	2	5	9	2	2	2	2
2	1	30	2	6	1	120000		2	2			1	2	2	2	2	2	4.7	6.1	2	2	2	2	2	2	2	2	2		1	0	3	7	2	1	7	2	2	2	2
2	1	47	2	4	1	120000		2	2			1	2	2	2	2	2	4.2	6.4	2	2	2	2	2	2	2	2	2		1	1	3	7	2	1	4	2	2	1	2
2	2	51	2	4	2	117760		2	2	2	1	1	2	2	2	2	2	4.68	4.47	3	2	2	2	2	1	2	1	2	1	1	0	1	4	5	4	15	2	2	2	2
2	2	70	2	1	1	117600		2	2			1	2	2	2	5	2	4.31	3.81	3	2	2	2	2	2	2	1	2	2	2	0	3	11	2	5	5.5	3	2	1	2
2	2	18	1	6	1	114000		2	2	2	2	2	2	2	1	2	2	5.2		3	2	2	2	2	2	2	2	2	2	1	0	1	8	2	1	5	2	2	2	1
2	1	60	2	4	1	114000		2	1	2	2	2	2	2	2	2	2	6.86	1	3	2	2	2	2	1	2	2	2	2	1	0	3	7	2	5	5.5	2	2	2	2
2	1	61	2	1	1	111600		2	2			1	2	2	2	2	2	3.96	5.02	3	2	2	2	2	2	2	2	2	1	3	1	3	5	3	5	2.5	1	2	2	2
2	2	54	2	1		110000				1	1	1				1	2	4.46	7.1	3	2	2	2	2	2	2	2	2	2	2	1	1	7.2	2	2	4.25	4	1	1	2
2	2	64	4	2	2	110000		2	2	2	1	1	2	2	2	4		5.81	5.93	4	2	2	2	2	2	1	1	2	2	2	0	2	4.5	4	5	3	4	1	2	1
2	1	48	2	3	2	110000		2	2	2	1	1	2	2	2	2	2	5.65	5.31	2	2	2	2	2	1	2	2	2	2	1	0	3	8	2	1	4	2	2	2	1
2	2	35	2	3	2	110000		2	2			1	2	2	2	2	2	4.9	6.39	2	2	2	2	2	2	2	2	2	2	1	0	3	8	2	1	4	2	2	2	2
2	2	61	2	1	2	110000		2	2			1	2	2	2	4	2	4.67	6.74	3	2	2	2	2	2	2	1	2	2	2	0	3	6	3	1	2	4	1	1	2
2	2	51	2	2	2	110000		2	2			1	2	2	2	4	2	9.81	18.25	3	2	2	2	2	2	2	2	2	2	1	0	3	10	2	1	10	4	1	1	1
2	2	58	2	1	2	110000		2	2			1	2	2	2	1	1	3.98	4.88	2	2	2	2	2	2	2	1	2	2	1	0	3	6	2	4	3	2	2	1	2
2	2	34	2	4	2	110000						1				2	2	4.97	10.06	2	2	2	2	2	2	2	2	2	2	1	0	3	7	2	4	7.5	2	2	2	2
2	2	67	2	5	2	110000		2	1			2	2	2	2	2	2	4.3	5.87	3	2	2	2	2	1	2	1	2	2	1	0	3	6	3	4	12	2	2	1	2
2	2	48	2	2	2	110000						1				2	2	4.88	9.64	3	2	2	2	2	2	2	2	2	2	1	0	3	6	4	7	10	2	2	2	1
2	2	35	2	6	2	110000						1				2	2	5.23	10.77	3	2	2	2	2	2	2	2	2	2	1	0	3	8	2	1	6	4	1	2	2
2	2	33	2	5	2	110000		2	1			2	2	2	2	5	2	5.34	4.14	2	2	2	2	2	2	2	2	2	2	1	0	3	7	4	1	10	2	2	2	2
2	2	44	2	1	2	110000		2	2			1	2	2	2	5	2	4.73	5.3	2	2	2	2	2	1	2	2	2	2	1	0	2	8.5	2	1	2	2	2	2	1
2	2	56	2	4	2	110000		2	2			1	2	2	2	2	2	5.86	7.07	3	2	2	2	2	1	2	2	2	2	1	0	3	11	3	5	3	3	2	2	1
2	2	39	2	4	2	110000		2	2			1	2	2	2	3	2	5.15	7.75	2	2	2	2	2	2	2	2	2	2	1	0	1	9	2	6	12	2	2	2	1
2	1	32	1	4	2	110000		2	2			1	2	2	2	5	2	4.07	5.8	3	2	2	2	2	2	1	2	2	2	1	0	1	8	2	5	10	2	2	2	2
2	1	62	2	2	2	110000						1				2	2	4.63	4.48	3	2	2	2	2	2	2	2	2	2	1	1	1	7	3	1	4	2	2	2	2
2	1	39	2	4	2	110000		2	2			1	2	2	2	2	1	5.01	5.13	3	2	2	2	2	1	2	2	2	2	1	1	1	9	3	1	4	4	1	2	1
2	1	55	2	2	2	110000		2	2			1	2	2	2	2	2	3.55	4.76	2	2	2	2	2	2	2	2	2	2	1	1	1	6.5	2	1	12	3	2	1	2
2	1	64	2	3	2	110000		2	2			1	2	2	2	2	2	3.9	4.4	2	2	2	2	2	2	2	2	2	2	1	1	1	7	2	7	6	3	2	2	2
2	1	57	2	5	2	110000		2	2			1	2	1	2	1	1	3.76		2	1	2	2	2	1	2	2	2	2	1	0	1	6.5	2	1	5	2	2	2	2
2	1	34	2	5	2	110000		2	2			1	2	2	2	2	2	3.29	3.48	2	2	2	2	2	2	2	2	2	2	1	0	3	8	2	6	2	2	2	2	2
2	2	64	2	3	1	108000		2	1	2	2	2	2	2	2	1	1	7.88		5	1	1	2	2	1	1	1	1	1	2	0	1	6	3	1	6	3	1	1	1
2	2	66	2	5	1	108000		2	1	2	2	2	2	2	2	2	2	6.4	7.1	3	2	2	2	2	2	2	2	2	2	1	0	3	7	2	1	6	2	2	2	2
2	2	66	2	5	1	108000		2	1	2	2	2	2	2	2	2	2	5.29	1	2	2	2	2	2	2	2	2	2	2	1	0	3	4	4	7	4	3	2	2	2
2	1	23	1	6	1	108000		2	2	1	2	1	2	2	2	5		4.9	4.2	2	2	2	2	2	2	2	2	2	2	1	1	1	7	2	6	4	3	2	2	1
2	1	48	2	7	1	108000		2	1	2	2	2	2	2	2	2	2	4.92	6.38	3	2	2	2	2	2	2	2	2	2	1	1	3	7	2	6	20	3	1	2	1
2	1	23	1	6	1	108000		2	1	2	2	2	2	2	2	2	2	4.97	1	1	2	2	2	2	2	2	2	2	2	1	0	3	8	2	7	5	3	2	2	2
2	1	44	2	7	1	108000		2	1	2	2	2	2	2	2	2	2	4.45	1	3	2	2	2	2	2	1	2	2	2	1	1	1	8	2	5	8	3	2	1	1
2	1	54	2	4	1	108000		2	2	2	2	2	2	1	2	2	2	4.54	1	3	2	2	2	2	2	2	2	2	2	1	1	3	7.5	2	5	3	3	2	2	2
2	1	26	2	7	1	108000		2	1	2	2	2	2	2	2	2	2	5.06	6.32	1	2	2	2	2	2	2	2	2	2	2		1	8	2	5	10	2	2	2	2
2	1	43	2	7	1	108000		2	1	2	2	2	2	2	2	2	2	4.69	1	2	2	2	2	2	2	2	2	2	2	1	0	1	6.5	3	6	10	3	2	2	2
2	2	50	2	3	1	108000		2	2	2	1	1	2	1	2	2	2	4.89	5.76	3	2	2	1	2	2	2	2	2	1	1	0	3	6.5	3	7	3	2	2	2	2
2	2	61	2	3	1	108000		2	2	2	1	1	2	2	2	2	2	6.44	6.29	3	2	2	2	2	2	1	2	2	2	1	0	1	8	2	7	3	3	1	2	1
2	2	34	2	4	1	108000		2	2	2	1	1	2	2	2	2	2	4.79	1	3	2	2	2	2	2	2	2	2	2	1	0	3	8	3	5	1	2	2	2	2
2	2	31	2	4	1	108000		2	2	2	1	1	2	2	2	3	2	5.2	4.3	3	2	2	2	2	1	2	2	2	1	1	0	1	8	3	1	5	2	2	2	2
2	1	48	2	4	1	108000		2	2	2	1	1	2	2	2	2	2	4.68	1	2	2	2	2	2	2	2	2	2	2	1	0	3	7.5	2	6	2	4	2	2	2
2	1	53	2	4	1	108000		2	2	2	1	1	2	2	2	5		5.05	4.13	3	2	2	2	2	2	2	2	2	2	1	1	1	6	3	7	2	2	2	2	2
2	1	50	2	4	1	108000		2	2	2	1	1	2	2	2	2	2	5.58	3.12	2	2	2	2	2	2	2	2	1	2	1	0	1	6	2	7	5	3	1	2	2
2	1	21	1	5	1	108000		2	2	2	1	1	2	1	2	5		3.95	5.11	3	2	2	2	2	2	1	2	2	2	1	1	3	10	3	1	12	1	2	2	2
2	2	60	2	5	1	108000		2	1			2	2	2	2	1	2	5.12	7.04	3	2	2	2	2	2	2	2	2	2	1	0	1	4.83333	4	1	5.5	2	2	2	2
2	2	57	2	2	1	108000		2	2			1	2	2	2	2	2	5.99	9.56	3	2	2	2	2	1	2	2	2	1	1	0	1	7.5	2	1	3	2	2	2	2
2	2	50	2	6	1	108000		2	1			2	2	1	2	1	2	4.71	7.5	2	2	2	2	2	2	2	2	2	2	1	0	3	8	2	6	7	2	2	2	1
2	2	48	2	5	1	108000		2	2			1	2	2	2	2	2	5.13	6.95	2	2	2	2	2	2	1	2	2	2	1	0	3	7	2	4	6	3	1	1	2
2	2	53	2	1	1	108000		2	2			1	2	2	2	2	2	4.31	6.5	3	2	2	2	2	2	2	2	2	2	2	0	3	8	3	4	2	4	1	2	2
2	2	44	2	5	1	108000		1	1			2	2	2	2	2	2	4.8	7.4	2	2	2	2	2	2	2	2	2	2	1	0	3	9	2	4	10	2	2	2	2
2	2	51	2	4	1	108000		2	2			1	2	2	2	2	2	5.5	6.2	2	2	2	2	2	2	2	2	2	2	1	0	1	8	2	6	7	2	2	2	1
2	2	65	2	5	1	108000		2	1			2	2	2	2	2	2	4.98	6.94	2	2	2	2	2	2	1	2	2	2	1	0	3	7	2	6	2	3	2	2	2
2	2	50	2	4	1	108000		2	1			2	2	2	2	2	2	4.82	7.14	2	2	2	2	2	2	2	1	1	2	1	0	3	7.5	2	5	3.5	2	2	2	2
2	2	56	2	4	1	108000		2	2			1	2	2	2	3	2	5.02	6.89	3	2	2	2	2	2	2	2	2	2	1	0	3	5	4	1	3	2	2	2	1
2	1	70	2	6	1	108000		2	1			2	2	2	2	2	1	4.83	5.29	2	2	2	2	2	2	2	2	1	2	1	0	1	8.5	2	7	2	3	2	2	1
2	1	61	2	6	1	108000		2	1			2	2	2	2	3	2	4.94	6.76	3	2	2	2	2	2	1	2	2	2	1	0	1	6	4	1	12	2	2	2	1
2	1	54	2	6	1	108000		2	1			2	2	2	2	2	2	6.27	8.45	3	2	2	2	2	2	2	2	2	2	1	1	1	7.5	2	7	8	2	2	1	1
2	1	69	2	5	1	108000		2	1			2	2	2	2	1	1	4.92	8.18	2	2	2	2	2	2	2	2	2	2	1	0	3	12	1	1	4	2	2	1	1
2	1	46	2	2	1	108000		1	2			1	2	2	2	2	2	5.52	7.46	3	2	2	2	2	2	1	2	2	2	1	1	1	7	4	1	10	3	1	2	1
2	1	60	2	3	1	108000		1	2			1	2	2	2	2	2	5.32	6.24	3	2	2	2	2	2	1	2	2	2	1	1	1	6	3	1	3	2	2	2	2
2	1	30	2	7	1	108000		2	2			1	2	2	2	2	2	5.6	6.2	2	2	2	2	2	2	2	2	2		1	0	3	7	2	5	8	2	2	2	2
2	2	30	2	6	1	106656		2	2			1	2	2	2	2	2	6.64	15.43	3	2	2	2	2	1	1	2	2	1	1	0	2	6.66667	4	1	8.75	3	2	2	1
2	2	59	2	4	1	103200		2	1			2	2	2	2	2	2	6.14	6.07	3	2	2	2	2	2	2	2	2	2	1	0	2	7.5	4	6	4	2	2	2	1
2	2	67	2	1	1	103200		2	2			1	2	2	2	2	2	6.59		3	2	2	2	2	2	2	1	2	1	1	0	3	7.5	3	6	8	3	1	2	1
2	1	24	1	7	1	103200		2	1			2	2	2	2	2	2	4.1	5.3	3	2	2	2	2	2	2	2	2		1	0	3	8	2	1	8	2	2	2	2
2	2	65	2	4	1	102000		2	2	1	2	1	2	2	2	1	1	6.36	1	3	2	2	2	2	2	2	1	2	1	1	0	3	7	2	5	4.5	4	1	1	1
2	1	47	2	6	1	102000		2	1	2	2	2	2	2	2	2	2	4.45	4.62	2	2	2	2	2	1	1	2	1	2	1	0	1	8	1	6	4	2	2	2	1
2	1	49	2	5	1	102000		2	1	2	2	2	2	2	2	2	2	6.8	7.4	3	2	2	2	2	2	1	2	2	2	1	0	1	6	2	1	2.5	2	2	2	2
2	1	30	2	4	1	102000		2	2	1	2	1	2	2	2	2	2	4.64	1	2	2	2	2	2	2	2	2	2	2	1	1	3	6.5	2	1	7	2	2	2	2
2	2	35	2	4	1	102000		2	2	2	1	1	2	2	2	3	2	5.04	1	3	2	2	2	2	2	2	2	2	2	1	0	3	7	2	6	8	2	2	2	2
2	2	37	2	2	1	102000		2	2	2	1	1	2	2	2	3	2	4.82	1	3	2	2	2	2	2	1	2	2	2	1	0	3	7	2	6	3	2	2	2	2
2	2	40	2	3	1	102000		2	2	2	1	1	2	2	2	2	2	4.29	1	2	2	2	2	2	2	2	2	2	2	1	0	3	10	2	5	6	3	2	2	2
2	1	66	2	3	1	102000		2	2	2	1	1	2	2	2	2	2	4.66	1	3	2	2	2	2	2	2	2	2	2	1	1	3	7	2	5	3	3	1	1	1
2	2	64	4	1	1	102000		2	2			1	2	2	2	1	1	8.77	9.79	3	2	2	2	2	2	2	2	2	2	1	0	2	9	1	1	6	2	2	1	1
2	2	48	2	3	1	102000		2	2			1	2	2	2	1	1	4.01	5.97	3	2	2	2	2	2	2	2	2	2	1	0	3	8	2	1	6	2	2	1	2
2	2	67	2	5	1	102000		2	1			2	2	2	2	2	2	5.11	6.82	3	2	2	2	2	1	2	2	2	2	1	0	3	7.5	1	6	4	3	1	2	1
2	1	74	2	3	1	102000		1	1			2	2	2	2	4	2	7.11	7.13	3	2	2	2	2	2	2	2	2	2	1	1	3	6	3	3	8	3	2	2	1
2	2	81	2	4	1	100800		2	1			2	2	2	2	1	1	4.76	5.49	2	1	2	2	2	2	1	2	2	2	1	0	3	6.5	3	1	4	3	1	1	1
2	2	55	2	1	2	100000					2	2				5	2	7.3	5.4	2	2	2	2	2	2	2	2	2	2	1	0	3	6	2	1	1	3	1	1	2
2	2	83	2	1	2	100000		1	2	1	2	1	2	2	2	1	1	5	4.5	3	2	2	2	2	1	1	2	2	2	1	0	3	8	2	1	10	3	2	1	2
2	2	42	2	4	2	100000		1	2	1	2	1	2	2	2	5	2	5.9	3.9	2	2	2	2	2	2	2	2	2	2	1	0	2	7.5	3	3	4	2	2	1	2
2	2	43	2	4	2	100000		2	1	2	2	2	2	2	2	2	2	4.86	4.54	2	2	2	2	2	2	2	2	2	2	1	0	1	8.5	3	3	3.5	2	2	1	2
2	2	60	2	3	2	100000		2	1	2	2	2	2	2	2	1	2	5.89	7	4	2	2	2	2	2	2	2	2	2	1	0	1	7	4	1	11	2	1	1	1
2	2	58	2	1	2	100000		2	2	1	2	1	2	2	2	2	2	5.9	7.5	4	2	2	2	2	1	2	1	2	2	1	0	3	4	1	1	2	2	2	2	2
2	2	60	2	5	2	100000		2	1	2	2	2	2	2	2	2	2	5.66	6.16	3	2	2	2	2	1	1	2	2	2	3	0	1	6	2	7	8	2	2	2	2
2	2	57	2	2	2	100000		1	2	1	2	1	2	2	2	1	1	5.34	7.45	3	2	2	2	2	2	2	2	2	2	1	0	3	6	3	1	3	4	1	2	1
2	2	40	2	4	2	100000		2	2	1	2	1	2	2	2	2	2	5.7	5.7	3	2	2	2	2	2	2	2	2	1	1	0	2	7	3	1	2	2	2	2	2
2	2	43	2	4	2	100000		2	2	1	2	1	2	1	2	5		6.2	6.6	2	2	2	2	2	2	2	2	1	2	1	0	2	8	2	4	2	3	2	2	1
2	2	47	2	1	2	100000		2	2	1	2	1				5	2	6.2	5.1	3	2	2	2	2	1	1	2	2	2	1	0	3	6	4	1	2	2	2	2	2
2	2	49	3	4	2	100000		2	2	1	2	1	2	2	2	2	2	5.57	7.51	2	2	2	2	2	1	1	2	2	2	1	0	1	7	2	6	2	4	1	2	1
2	2	36	2	4	2	100000		1	2	1	2	1	2	2	2	4	2	5.1	6	3	2	2	2	2	2	2	2	2	2	1	0	3	8	3	1	8	2	2	2	2
2	2	41	2	4	2	100000		2	2	1	2	1	2	2	2	2	2	5.58	6.03	2	2	2	2	2	2	2	2	2	2	1	0	3	8	2	5	2	2	2	2	2
2	2	42	2	4	2	100000		2	2	1	2	1	2	1	2	2	2	5	3.88	3	2	2	2	2	2	2	2	2	2	1	0	2	7	2	7	3	2	2	2	1
2	2	37	2	2	2	100000		1	2	2	2	2	2	2	2	3	2	5.5	5.4	3	2	2	2	2	2	1	2	2	2	3	0	3	8	5	1	12	2	2	2	2
2	2	40	2	3	2	100000		1	2	1	2	1	2	2	2	4	2	6.9	9.8	3	2	2	2	2	2	2	2	2	2	1	0	3	8	3	1	0	4	2	2	2
2	1	50	2	4	2	100000		2	1	2	2	2	2	1	2	1	1	5.45	12.23	3	2	2	2	2	2	2	1	2	2	1	0	1	7.5	2	7	8	3	1	1	2
2	1	46	3	4	2	100000		2	2	1	2	1	2	2	2	1	2	7.97	9.47	2	2	2	2	2	1	2	2	2	2	1	0	1	4	4	7	3	3	2	1	2
2	1	26	6	4	2	100000		2	2	1	2	1	2	2	2	5		5.32	3.4	1	2	2	2	2	2	2	2	2	2	1	1	2	6	3	2	3.5	3	2	1	2
2	1	61	2	5	2	100000		2	2	1	2	1	2	2	2	2	2	4.5	6.13	3	2	2	2	2	2	2	2	2	2	1	1	1	6	3	1	8	2	2	2	1
2	1	40	3	5	2	100000		2	2	1	2	1	2	2	2	5		6.09	5.76	1	2	2	2	2	1	2	2	2	2	1	0	1	5	4	1	4	3	1	2	2
2	1	25	2	4	2	100000		2	2	2	2	2	1	2	2	5		6.58	7.07	1	2	2	2	2	2	2	2	2	2	1	1	1	7	2	4	3	4	1	2	2
2	1	43	2	7	2	100000		2	1	2	2	2	2	2	2	2	2	5.42	1	1	2	2	2	2	2	2	2	2	2	1	1	3	8	2	7	5	3	2	2	1
2	1	67	2	5	2	100000		1	2	1	2	1	2	2	2	2	2	5.3	5.5	3	2	2	2	2	2	2	2	2	2	1	1	3	8	2	5	6	2	2	2	2
2	1	46	3	3	2	100000		2	2	1	2	1	2	2	2	2	2	5.96		3	2	2	2	2	2	2	2	2	2	1	0	1	6.5	2	6	3.5	3	1	2	1
2	1	52	2	4	2	100000		2	2	1	2	1	2	2	2	2	2	6.06	5.41	3	2	2	2	2	1	1	2	2	2	1	0	3	10	3	1	5	2	2	2	1
2	1	29	2	6	2	100000		1	1	2	2	2	2	2	2	2	2	6.54	7.52	2	2	2	2	2	2	2	2	2	2	1	0	1	8	2	1	0.5	3	2	2	1
2	1	81	2	4	2	100000		2	1	2	2	2	2	2	2	3	2	7.21		4	1	2	2	2	1	2	2	2	2	1	1	3	9	3	7	3	2	2	2	1
2	1	46	2	4	2	100000		2	2	1	2	1	2	2	2	2	2	4.98		2	2	2	2	2	2	2	2	2	2	1	1	3	8	4	1	5	2	2	2	1
2	1	49	2	4	2	100000		2	1	2	2	2	2	2	2	2	2	5.03	6.61	4	2	2	2	2	2	1	2	2	2	1	0	3	6	3	7	6	3	2	2	1
2	1	22	1	7	2	100000		2	2	2	2	2	2	2	2	2	2	9.45		1	2	2	2	2	2	2	2	2	2	1	0	3	6	1	5	10	3	2	2	2
2	1	26	1	7	2	100000		2	1	2	2	2	2	2	1	2	2	5.92	7.56	1	2	2	2	2	2	2	2	2	2	1	0	3	7.5	1	5	8	3	2	2	2
2	1	52	2	4	2	100000		1	2	2	2	2	2	2	2	2	2	5.6	7.16	5	2	2	2	2	2	2	2	2	2	3	1	3	8	3	4	6	2	2	2	2
2	1	56	2	2	2	100000		1	2	1	2	1	2	2	2	4	2	5.3	5.9	2	2	2	2	2	2	1	2	2	2	1	1	2	7.5	3	1	4	2	2	2	2
2	1	27	3	3	2	100000		2	2	2	2	2	2	2	2	4	2	4.78	3.45	3	2	2	2	2	2	2	2	2	2	1	1	1	8	1	7	4	1	2	2	2
2	1	53	2	4	2	100000		1	1	2	2	2	2	2	2	2	1	4.46	5.55	3	2	2	2	2	2	2	2	2	2	1	1	3	7	3	1	7	4	1	2	2
2	1	60	2	2	2	100000		1	2	1	2	1				3	2	4.5	5.97	3	2	2	2	2	2	2	2	2	2	1	1	1	7	3	4	0.5	2	2	2	2
2	1	25	2	5	2	100000					2	2				5	2	5.2	8.9	2	2	2	2	2	2	2	2	2	2	2	0	1	8	2	4	1.33333	2	2	2	2
2	1	55	2	5	2	100000		2	2	1	2	1	2	2	2	2	2	5.9	4.4	4	2	2	2	2	2	1	2	2	2	1	0	1	8	3	6	2	2	2	2	2
2	1	54	2	4	2	100000		1	2	1	2	1	2	2	2	3	2	4.72	12.01	2	2	2	2	2	2	2	2	2	2	1	1	3	7	4	7	7	1	2	2	2
2	2	33	2	1	2	100000					1	1				1	1	6	6.7	3	2	2	2	2	1	2	2	2	2	1	0	3	8	1	1	3	3	1	1	1
2	2	50	2	1	2	100000		2	2	2	1	1	2	2	2	4	2	6.94		2	2	2	2	2	2	2	2	2	2	1	0	3	6.5	4	1	1.5	2	2	1	2
2	2	55	4	1	2	100000		2	2	2	1	1	2	2	2	2	2	6.26	7.97	3	2	2	2	2	2	1	2	2	2	1	0	3	7	2	7	3	2	2	1	2
2	2	66	2	1	2	100000		2	2	1	1	1	2	2	2	2	2	0	10.08	3	1	2	2	2	2	2	2	2	2	1	0	3	7	2	1	5	4	1	2	2
2	2	60	2	1	2	100000		2	2	2	1	1	2	2	2	2	2	6.95	8.36	2	2	2	2	2	2	2	2	2	2	1	0	3	7	2	1	6	3	2	1	1
2	2	60	2	1	2	100000		2	2	2	1	1	2	2	2	1	1	5.3	7.6	3	2	2	2	2	1	2	2	2	2	1	0	3	7.5	4	2	7	2	2	1	2
2	2	31	4	6	2	100000		2	2	1	1	1	2	2	2	4	2	0	13.78	2	2	2	2	2	2	2	1	2	2	2	0	1	6	2	6	3	1	1	2	1
2	2	29	2	4	2	100000		2	2	2	1	1				2	2	4.57	6.72	3	2	2	2	2	2	2	2	2	2	1	0	3	7	3	6	9	4	1	1	2
2	2	51	2	1	2	100000		2	2	2	1	1	2	2	2	2	2	6.6	9.12	4	2	2	2	2	2	2	2	2	2	1	0	3	11	3	7	1	3	1	1	1
2	2	91	2	1	2	100000		2	2	1	1	1	2	2	2	5	2	0	8.12	4	2	2	2	2	2	2	2	2	2	1	0	3	10	4	1	15	3	1	2	2
2	2	48	2	5	2	100000		2	2	2	1	1	2	2	2	2	2	5.97	8.5	2	2	2	2	2	2	2	2	2	2	1	0	3	9	2	5	0	2	2	2	2
2	2	68	2	4	1	100000		2	1	1	1	1	2	2	2	2	2	5.2	12.23	2	2	2	2	2	2	2	2	2	2	1	0	3	6	2	4	4	3	1	2	1
2	2	38	2	1	2	100000					1	1				4	2	5.4	5.9	2	2	2	2	2	2	2	2	2	1	1	0	3	3	4	1	0	3	2	2	2
2	2	44	2	2	2	100000		2	2	2	1	1	2	2	2	2	2	6.5	6.5	3	2	2	2	2	2	2	2	2	2	1	0	3	7	2	6	3	2	2	2	2
2	2	57	2	4	2	100000					1	1				2	2	5.39		2	2	2	2	2	2	2	2	2	2	1	0	3	8	2	1	8	3	2	2	2
2	2	49	2	1	2	100000					1	1				5	2	6.2	7.9	3	2	2	2	2	1	2	2	2	2	1	0	3	8.16667	3	5	3	2	2	1	2
2	2	68	2	1	2	100000		2	2	2	1	1	2	2	2	2	2	7.58	10.28	2	2	2	2	2	2	2	2	2	2	1	0	3	6	3	1	4	3	2	2	1
2	2	47	2	1	2	100000		1	2	2	1	1	2	2	1	2	2	6	4.7	3	2	2	2	2	2	2	2	2	2	1	0	3	10	2	1	3	4	2	2	2
2	2	65	2	1	2	100000		2	2	2	1	1	2	2	2	4	2	6.01	9.73	3	2	2	2	2	2	2	2	2	2	1	0	3	8	3	7	2	2	2	2	2
2	2	44	2	1	2	100000		2	2	2	1	1	2	2	2	3	2	5.27	8.07	3	2	2	2	2	2	2	2	2	2	1	0	3	8	2	1	6	2	2	2	2
2	2	55	2	2	2	100000		2	2	2	1	1	2	2	2	2	2	5.72	6.06	3	2	2	2	2	1	2	2	2	2	1	0	3	9	2	1	10	2	2	2	1
2	2	26	1	5	2	100000		2	2	2	1	1	2	2	2	2	2	6.37	6.82	2	2	2	2	2	2	2	2	2	2	1	0	3	8	3	5	6	4	2	2	2
2	2	53	2	2	2	100000		2	2	2	1	1	2	2	2	4	2	4.6	4.3	5	2	2	2	1	1	2	1	2	1	1	0	3	7	2	7	4	2	2	2	2
2	2	47	2	2	2	100000		1	2	2	1	1	2	2	2	2	2	6.9		2	2	2	2	2	2	2	2	2	2	1	0	3	9.33333	1	1	5	2	2	2	2
2	2	44	2	5	2	100000		2	2	2	1	1	2	2	2	2	2	6.2	6.7	2	2	2	2	2	2	2	2	2	2	1	0	1	7	2	1	3.5	3	2	2	2
2	2	67	2	1	2	100000		2	2	2	1	1	2	2	2	2	2	4.4	3.99	3	2	2	2	2	2	2	1	2	2	4	0	3	5.5	4	1	7	2	2	2	2
2	2	42	2	4	2	100000		2	2	2	1	1	2	2	1	2	2	3.77	5.02	3	2	2	2	2	2	2	2	2	2	1	0	3	10	1	1	10	2	2	2	2
2	2	38	2	5	2	100000		2	2	2	1	1	2	2	2	2	2	5.41	5.19	3	2	2	2	2	2	2	2	2	2	1	0	1	8	1	7	3	2	2	2	2
2	2	43	2	4	2	100000					1	1				2	2	6.3	6.5	2	2	2	1	2	1	1	2	1	2	1	0	3	8	2	1	10	3	2	2	1
2	2	51	2	4	2	100000		2	2	2	1	1	2	2	2	2	2	5.79	6.39	2	2	2	2	2	1	2	2	2	2	1	0	3	6	4	4	8.5	3	2	2	1
2	2	62	2	2	2	100000					1	1	2	2	2	2	2	4.53	3.49	3	2	2	2	2	2	2	2	2	2	1	0	3	7	3	7	6	2	1	2	2
2	2	32	2	4	2	100000		2	2	2	1	1	2	2	2	2	2	5.88	6.86	2	2	2	2	2	2	2	2	2	2	1	0	3	7	2	6	8	2	2	2	1
2	2	42	2	4	2	100000					1	1		1		2	2	5.57	4.27	2	2	2	2	2	2	2	2	2	2	1	0	2	7	2	4	10	2	2	2	2
2	2	49	2	1	2	100000					1	1	2	2	2	2	2	5.35	6.07	3	2	2	2	2	2	2	2	2	2	1	0	3	8	2	1	9.5	4	2	2	2
2	2	37	2	5	2	100000		2	2	2	1	1	2	2	2	2	2	5.65	6.66	3	2	2	2	2	2	2	2	2	2	1	0	3	7.16667	2	4	8	2	2	2	2
2	2	56	2	1	2	100000					1	1				4	2	5.1	8.4	3	2	2	2	2	1	2	2	2	2	1	0	3	6	4	1	2	3	1	2	1
2	2	56	2	5	2	100000		2	2	2	1	1	2	2	2	1	2			3	2	2	2	2	2	2	2	2	2	1	0	3	8	3	1	8	2	2	2	1
2	2	29	2	4	2	100000				1	1	1				2	2	6	5.8	3	2	2	2	2	2	2	2	2	2	1	0	3	9	2	4	3	3	2	2	2
2	1	57	2	5	2	100000		2	2	2	1	1	2	2	2	5		6.24	11.84	3	2	2	2	2	2	2	2	2	1	1	0	1	10	2	1	4	3	2	1	2
2	1	57	2	4	2	100000		1	2	2	1	1	2	2	2	1	1	7.8	13.2	2	2	2	2	2	2	2	2	2	2	1	1	1	4	5	6	4	4	1	1	1
2	1	80	2	4	2	100000		2	2	2	1	1	2	2	2	1	1	4.88	7.18	3	2	2	2	2	2	1	2	2	2	1	0	3	6	3	1	6.5	2	2	1	1
2	1	66	2	4	2	100000		1	2	2	1	1	2	2	2	1	1	5.6	4.9	3	2	2	2	2	2	2	2	2	2	1	1	3	8	2	1	12	3	2	1	2
2	1	58	2	5	2	100000					1	1				1	1	7.24		3	2	2	2	2	2	1	2	2	2	1	0	1	4	4	1	5	4	2	1	1
2	1	62	2	1	2	100000		1	2	2	1	1	2	2	2	2	2	10.9	11.3	4	2	2	2	2	2	2	1	2	1	1	1	3	8.5	3	3	1.5	3	2	1	1
2	1	56	2	5	2	100000		2	2	2	1	1	2	2	2	2	2	4.78	8.09	3	2	2	2	2	2	2	2	2	2	1	0	1	6	3	7	5	2	2	1	2
2	1	54	2	4	2	100000		1	2	2	1	1	2	1	2	1	2	6.44	6.08	2	2	2	2	2	2	2	2	2	2	1	0	3	8	3	1	5	3	2	1	2
2	1	57	2	3	2	100000		2	2	2	1	1	2	2	2	2	2	6.51	8.47	2	2	2	2	2	2	1	2	1	2	1	0	3	7	3	7	3	3	2	1	1
2	1	60	2	3	2	100000		2	2	2	1	1	2	1	2	1	1	5.82	7.93	2	2	2	2	2	2	2	2	2	2	1	0	1	9	2	1	3	3	1	1	2
2	1	46	2	2	2	100000		2	2	2	1	1	2	2	2	2	2	5.36	6.42	3	2	2	2	2	2	2	2	2	2	1	0	1	7.5	4	7	3	2	2	2	2
2	1	51	2	3	2	100000		2	2	2	1	1	2	2	2	5		5.21	6.07	3	2	2	2	2	1	2	2	2	2	1	0	1	11	2	1	9	2	2	2	2
2	1	53	1	5	2	100000		2	2	2	1	1	2	2	2	2	2	5.5	6.13	3	2	2	2	2	1	2	2	2	2	1	1	1	8	2	6	5	4	1	1	1
2	1	41	2	4	2	100000		2	2	2	1	1				2	2	4.28		2	2	2	2	2	2	2	2	2	2	1	1	3	8.33333	2	7	3.33333	2	2	2	2
2	1	52	2	2	2	100000		2	2	2	1	1	2	2	2	2	2	6.7	9.46	2	2	2	2	2	2	2	2	2	2	1	1	3	6	2	1	5	3	2	2	1
2	1	48	2	5	2	100000		2	2	2	1	1	2	2	2	5		4.6	6.11	4	2	2	2	2	2	2	1	2	1	1	1	1	8	2	7	10	3	1	1	1
2	1	67	2	4	2	100000		2	2	2	1	1	2	2	2	2	2	4.94	1	2	2	2	2	2	1	1	2	2	2	1	0	3	6	4	6	1.5	3	1	2	2
2	1	42	2	4	2	100000		2	2	2	1	1	2	2	2	1	1	7.03	12.06	3	2	2	2	2	2	2	2	2	2	1	0	1	5	3	6	3	4	1	1	1
2	1	28	2	4	2	100000		2	2	2	1	1	2	2	2	4	2	5.59	4.32	1	2	2	2	2	2	2	2	2	2	1	1	1	8	1	5	3	3	2	2	2
2	1	45	2	4	2	100000					1	1				2	2	4.6	7.6	3	2	2	2	2	2	2	2	2	2	1	1	3	8	3	5	4	2	2	2	2
2	1	48	2	5	2	100000		2	2	2	1	1	2	1	2	2	2	5.11	4.1	3	2	2	2	2	1	1	2	2	2	1	1	3	8	2	4	5	3	1	1	1
2	1	30	2	6	2	100000		2	2	2	1	1	2	1	2	2	2	4.01	4.34	2	2	2	2	2	2	2	1	2	2	1	1	1	8.5	1	7	10.6667	3	1	2	2
2	1	62	2	3	1	100000		2	2	2	1	1	2	2	2	1	1	4.83	7.5	4	2	2	2	2	1	1	2	2	1	2	0	1	10	3	7	6	2	2	1	2
2	1	49	2	4	2	100000		2	2	2	1	1	2	2	2	2	2	4.75		3	2	2	2	2	2	2	2	2	2	1	1	1	6	2	7	5	3	1	2	2
2	1	32	2	4		100000				1	1	1	2	2	1	5	2	4.65	5.91	3	2	2	2	2	2	2	2	2	2	1	1	1	8.2	1	1	6.16667	3	2	2	1
2	1	40	2	2	2	100000		2	2	2	1	1	2	2	2	5	2	6.36	6.82	2	2	2	2	2	2	2	2	2	2	1	1	1	7	2	4	4	4	2	2	1
2	1	48	2	4	2	100000		2	2	2	1	1	2	2	2	2	2	4.3	4.47	3	2	2	2	2	2	2	2	2	1	1	1	3	6	5	5	12	2	2	2	2
2	1	30	2	4	2	100000		2	2	2	1	1	2	2	2	2	2	5.6	5.9	3	2	2	2	2	2	2	2	1	1	1	1	1	8	1	4	3.5	4	1	2	1
2	1	55	2	4	2	100000		2	2	2	1	1	2	2	2	2	2	4.45	5.33	2	2	2	2	2	2	2	2	2	2	1	1	3	8.5	2	7	10	2	2	2	1
2	1	52	2	5	2	100000					1	1				2	2	5.39	5.92	1	2	2	2	2	2	2	2	2	2	1	0	1	6	3	1	8	2	2	2	2
2	1	30	3	4	2	100000		2	2	2	1	1	2	2	2	5		5.33	5.42	1	2	2	2	2	2	2	2	2	2	1	0	1	9	3	4	1	2	2	2	1
2	1	50	1	1	2	100000		2	2	2	1	1	2	2	2	2	2	5.51	4.17	5	2	2	2	2	2	2	2	2	2	1	1	3	8	2	7	2	2	2	2	2
2	1	24	2	5	2	100000		2	2	2	1	1	2	2	2	5		5.04	3.23	2	2	2	2	2	2	2	2	2	2	1	1	1	8	2	3	5	2	2	2	2
2	1	36	2	4	2	100000		2	2	2	1	1	2	2	2	2	2	4.47		2	2	2	2	2	2	2	2	2	2	1	1	1	5	2	1	8	2	2	2	2
2	1	31	2	4	2	100000		2	2	2	1	1	2	2	2	2	2	4.8	6.72	2	2	2	2	2	2	2	2	2	2	1	1	1	7	2	5	6	2	2	2	1
2	1	47	2	2	2	100000					1	1				5		5.02	5.14	2	2	2	2	2	2	2	2	2	2	1	1	1	8	3	1	3	2	2	2	2
2	1	32	2	5	2	100000		2	2	2	1	1	2	1	2	2	2	5.5	4.47	2	2	2	2	2	2	2	2	2	2	1	0	1	7	2	5	5	3	2	2	2
2	1	49	2	2	2	100000		2	2	2	1	1	2	2	2	2	2	6.41	5.3	2	2	2	2	2	2	2	2	2	2	1	0	3	6	2	1	7	3	2	2	2
2	1	63	2	3	2	100000		2	2	2	1	1	2	2	2	3	2	5	4.9	4	2	2	2	1	2	2	1	1	1	1	1	1	7	3	7	5	2	2	2	2
2	1	44	2	4	2	100000		2	2	2	1	1	2	2	2	2	2	5	5.5	3	2	2	2	2	2	2	2	2	1	1	1	1	7	3	7	2	4	1	2	1
2	1	34	2	4	2	100000		2	2	2	1	1	2	2	2	2	2	7.75		1	2	2	2	2	2	2	2	2	2	1	1	3	7	2	1	5	3	2	2	2
2	1	28	2	7	2	100000		2	2	2	1	1	2	2	2	5		4.71	3.94	2	2	2	2	1	2	2	2	2	1	1	1	1	8	2	1	10	2	2	2	2
2	2	56	2	1	2	100000		2	2			1	2	2	2	2	2	5.57	5.5	3	2	2	2	2	2	1	2	2	2	1	0	3	8	2	1	3	2	2	2	2
2	2	46	2	3	2	100000		2	2			1	2	2	2	2	2	4.62	6.98	3	2	2	2	2	2	2	2	2	2	1	0	2	7.5	3	1	2	3	2	2	2
2	2	38	2	3	2	100000						1				2	2	4.43	4.78	3	2	2	2	2	2	2	2	2	2	1	0	1	8	2	1	8	4	1	2	2
2	2	53	2	2	2	100000						1				2	2	5.38	6.52	2	2	2	2	2	2	2	2	2	2	1	0	1	9	2	6	4	2	2	2	2
2	2	48	2	4	2	100000		2	2			1	2	2	2	2	2	5.19	6.96	2	2	2	2	2	2	2	2	2	2	1	0	3	9	2	1	2	3	2	2	1
2	2	39	2	4	2	100000		2	2			1	2	2	2	2	2	5.2	7.28	3	2	2	2	2	1	1	2	1	2	1	0	2	10	3	4	3	2	2	2	2
2	2	53	2	3	2	100000		2	2			1	2	1	2	2	2	4.71	5.81	3	2	2	2	2	2	1	2	2	2	1	0	3	6	2	7	2	2	2	2	2
2	2	57	2	1	2	100000		2	2			1	2	2	2	2	2	4.46		2	2	2	2	2	2	2	2	2	2	1	0	3	8	2	1	3.5	3	2	2	2
2	2	54	2	5	2	100000		2	2			1	2	1	2	2	2	5.65	8.71	3	2	2	2	2	2	2	2	2	1	1	0	2	8	2	6	6	3	2	2	2
2	2	46	2	4	2	100000		2	2			1	2	2	2	2	2	4.89	8.24	3	2	2	2	2	2	2	2	1	2	1	0	2	6	3	5	3	2	2	2	2
2	2	46	2	6	2	100000		2	1			2	2	1	2	2	2	4.95	6.99	3	2	2	2	2	2	2	2	2	1	1	0	3	7	2	5	6	2	2	2	1
2	2	43	2	4	2	100000		2	2			1	2	2	2	2	2	3.5	2.5	2	2	2	2	2	2	1	2	2	2	1	1	1	7	2	1	6	3	2	2	2
2	2	48	2	3	2	100000		2	2			1	2	1	2	2	2	5.57	9.9	3	2	2	2	2	2	2	2	2	2	1	0	3	6.33333	3	6	5	2	2	2	1
2	2	41	2	7	2	100000		2	1			2	2	2	2	2	2	4.85	7.36	2	2	2	2	2	2	2	2	2	2	1	0	3	6	3	4	6	2	2	2	2
2	2	44	2	4	2	100000		2	2			1	2	2	2	2	2	5.36	6.47	2	2	2	2	2	1	2	2	2	2	1	0	3	8.5	2	6	2	3	1	2	2
2	2	52	2	4	2	100000		2	2			1	2	2	2	2	2	5.58	9.54	2	2	2	2	2	2	2	1	2	2	1	0	3	7	2	7	6	3	2	2	2
2	2	39	2	7	2	100000		2	1			2	2	1	2	4	2	4.82	6.22	3	2	2	2	2	1	2	2	2	2	1	0	2	8	3	1	6	2	2	2	2
2	2	34	2	4	2	100000		2	2			1	2	2	2	2	2	4.83	4.57	2	2	2	2	2	2	2	2	2	2	1	0	3	7	2	1	2	1	2	2	2
2	2	42	2	4	2	100000		2	2			1	2	1	2	2	2	4.26	4.5	3	2	2	2	2	1	1	2	2	1	1	0	3	9	3	1	2	4	1	2	1
2	2	54	4	5	2	100000		2	2			1	2	1	2	2	2	5	6.05	3	2	2	2	2	1	1	1	2	2	1	0	1	7.5	3	5	3	2	2	2	2
2	2	44	2	7	2	100000		2	1			2	2	1	2	2	2	4.63	4.48	2	2	2	2	2	2	2	2	2	2	1	0	1	8	3	6	3.5	2	2	2	2
2	2	60	2	1	2	100000		2	2			1	2	2	2	1	2	6.18	11.08	2	2	2	2	2	2	2	2	2	2	1	0	3	6	2	1	6	2	2	1	2
2	2	60	2	6	2	100000		2	2			1	2	2	2	1	1	4.75	6.57	2	2	2	2	2	2	2	2	2	1	1	0	1	5	2	1	8	2	2	1	1
2	2	63	2	2	2	100000						1				1	1	5.16	8.68	3	2	2	2	2	1	2	1	1	2	1	0	2	5	2	1	2	2	2	1	1
2	2	57	2	1	2	100000		2	2			1	2	2	2	1	1	3.61	4.49	3	2	2	2	2	1	2	2	2	2	1	0	3	7	2	1	8	2	1	1	2
2	2	46	2	4	2	100000		2	2			1	2	2	2	1	1	7.04	8.4	3	2	2	2	2	2	2	2	2	2	1	0	3	7	2	7	5	4	1	1	1
2	2	60	2	1	2	100000		2	2			1	2	2	2	5	2	6.32	6.21	2	2	2	2	2	2	2	2	2	2	1	0	1	9	2	1	2	1	2	1	2
2	2	38	2	6	2	100000		2	2			1	2	2	2	1	2	4.95	6.13	4	2	2	2	2	1	1	2	2	2	2	0	3	5.33333	4	3	8	3	1	1	2
2	2	50	2	3	2	100000		2	2			1	2	2	2	2	2	5.92	10.24	3	2	2	2	1	2	2	2	2	2	1	0	3	7	3	4	3	4	1	1	2
2	2	55	2	4	2	100000		2	2			1	2	1	2	1	2	5.14	6.31	2	2	2	2	2	2	2	2	2	2	1	0	1	7	2	1	8	2	2	1	2
2	2	52	2	1	2	100000						1				1	1	5.91	6.83	4	2	2	2	2	2	1	2	2	2	1	0	3	4	4	1	3	2	1	1	1
2	2	46	2	4	2	100000		2	2			1	2	2	2	1	2	5.35	6.19	3	2	2	2	2	2	2	2	2	2	1	0	1	6	3	1	3	4	1	1	2
2	2	44	2	2	2	100000		2	2			1	2	2	2	2	2	4.76	6.43	2	2	2	2	2	2	2	2	2	2	1	0	3	8	2	1	2	4	1	1	1
2	2	63	2	2	2	100000						1				1	1	5.84	7.61	3	1	2	2	2	1	1	2	2	1	1	0	1	8	2	6	4	3	1	1	1
2	2	46	2	2	2	100000						1				1	1	5.41		2	2	2	2	2	1	1	1	2	2	1	0	2	6	1	6	2	3	2	1	1
2	2	66	2	3	1	100000		1	2			1	2	2	2	2	2	4.9	6.8	3	2	2	2	2	2	2	1	2	2	1	0	3	8	2	3	3	2	2	1	1
2	2	69	2	4	2	100000		2	1			2	2	1	2	1	1	4.76	6.86	2	2	2	2	2	2	2	2	2	1	1	0	3	8.5	2	7	3	3	1	1	1
2	2	59	2	1	2	100000		2	2			1	2	2	2	1	1	5.33	6.13	2	2	2	2	2	2	2	2	2	2	1	0	3	7	2	6	5	3	1	1	1
2	2	58	2	5	2	100000		2	1			2	2	2	2	1	1	6.31	16.87	3	1	2	2	2	1	1	2	2	2	1	0	3	7	2	7	5	4	1	1	2
2	2	43	2	2	2	100000		2	2			1	2	2	2	2	2	3.74	4.42	2	2	2	2	2	2	2	2	2	2	1	0	3	7	2	1	5	2	2	1	2
2	2	53	2	4	2	100000		1	2			1	2	2	2	2	1	4.8	5.6	2	2	2	2	2	1	2	2	2	2	1	0	3	8	1	1	8	3	2	1	2
2	2	55	2	1	2	100000		2	2			1	2	1	2	2	2	4.71	4.28	2	2	2	2	2	2	2	2	2	2	1	0	3	10	2	7	6	2	2	2	2
2	2	70	2	2	2	100000		2	2			1	2	2	2	1	2	4.73	13.94	3	2	2	2	2	2	2	2	2	2	1	0	3	10	2	1	6	3	1	1	1
2	2	55	2	2	2	100000		2	2			1	2	2	2	1	2	4.21	4.57	3	2	2	2	2	1	1	2	2	2	1	0	3	8	3	1	6	3	1	1	1
2	2	56	2	4	2	100000		2	2			1	2	2	2	1	1	4.61	6.93	2	2	2	2	2	2	2	2	2	2	1	0	3	9	2	7	2	3	2	1	1
2	2	48	2	2	2	100000		2	2			1	2	2	2	2	2	4.22	5.43	3	2	2	2	2	2	2	1	2	2	1	0	3	9	3	1	5	4	1	2	1
2	2	54	2	2	2	100000		2	2			1	2	2	2	2	2	4.82	9.68	2	2	2	2	2	2	1	2	2	2	1	0	3	9.5	2	7	2	4	1	1	1
2	2	55	2	2	2	100000		2	2			1	2	2	2	2	2	3.52	5.11	3	2	2	2	2	2	2	2	2	2	1	0	3	12	2	1	4	2	2	2	2
2	2	63	2	1	2	100000						1				1	1	5.2	6.95	2	1	2	2	2	2	2	2	2	2	1	0	3	10	2	4	10	2	2	2	2
2	2	48	2	5	1	100000		1	2			1	2	2	2	2	2	4.18	8.43	2	2	2	2	2	1	1	2	1	2	1	0	3	4	4	1	10	2	2	1	1
2	2	65	4	1	2	100000		2	1			2	2	2	2	1	2	6.17	6.93	3	2	2	2	2	2	2	2	2	2	1	0	3	6	1	1	3.5	2	2	2	1
2	2	52	2	5	2	100000		2	2			1	2	1	2	2	2	4.48	5.28	2	2	2	2	2	1	2	2	2	2	1	0	2	7	2	5	4	3	2	2	2
2	2	40	2	4	2	100000		1	2			1	2	2	2	2	2	3.7	5.9	2	2	2	2	2	2	2	2	2	2	1	0	3	7	2	5	6	3	1	2	2
2	2	58	2	2	2	100000		2	2			1	2	2	2	2	2	4.3	5.81	3	2	2	2	2	1	2	2	2	2	1	0	3	7	2	1	6	3	1	2	1
2	2	56	2	6	2	100000		2	2			1	2	2	2	5	2	6.14	6.8	1	2	2	2	2	2	2	2	2	2	1	0	3	9	1	1	10	2	2	2	2
2	2	68	2	1		100000		2	2			1	2	2	2	1	2	4	4.28	3	2	2	2	2	1	1	2	2	2	1	0	3	4	3	1	5	2	2	1	1
2	2	59	2	4	2	100000		1	2			1	2	1	2	1	1	4.7	5.3	2	2	2	2	2	2	2	2	2	2	1	0	3	5.5	3	6	8	3	1	2	2
2	2	52	2	3	1	100000		1	2			1	2	2	2	1	1	5.6	#NULL!	3	1	2	2	2	2	2	2	2	2	1	0	3	7	3	6	4	2	2	2	2
2	2	67	2	1	2	100000		2	2			1	2	2	2	2	2	4.24	7.67	2	2	2	2	2	2	2	2	2	2	1	0	3	8	3	4	3	4	1	2	1
2	2	67	2	3	2	100000		2	2			1	2	2	2	1	1	4.6	5.6	3	2	2	2	2	2	2	2	2	2	1	0	3	8	2	7	2	3	1	2	2
2	2	65	2	3	2	100000		2	2			1	2	2	2	1	1	4.56	6.95	3	2	2	2	2	2	2	2	2	2	2	0	3	8	2	1	6	3	1	2	2
2	2	54	2	5	2	100000		2	2			1	2	1	2	2	2	7.65	17.29	2	2	2	2	2	1	1	2	2	2	1	0	3	7	3	5	3	2	2	2	1
2	2	47	2	4	1	100000		1	2			1	2	2	2	2	2	4.12	6.8	2	2	2	2	2	1	1	2	2	1	1	0	2	6	3	6	3.5	3	1	2	1
2	2	58	2	1	2	100000		2	2			1	2	2	2	3	2	5.1	7.42	3	2	2	2	2	2	2	2	2	2	1	0	3	6	2	1	1	3	1	2	1
2	2	55	2	4	2	100000		2	2			1	2	2	2	2	2	4.96	7.77	2	1	2	2	2	2	1	2	2	2	1	0	3	6	3	1	4	2	2	2	2
2	2	55	2	2	2	100000		2	2			1	2	2	2	2	2	6.67		3	2	2	2	2	1	2	2	2	2	1	0	3	8	2	7	2	2	2	2	2
2	2	63	2	3	2	100000		1	2			1	2	2	2	1	1	5.7	7.2	2	2	2	2	2	2	2	2	2	2	1	0	3	4	4	4	8	3	1	2	1
2	2	52	2	2	2	100000						1				4	2	4.83	7.58	3	2	2	2	2	2	2	2	2	2	1	0	3	7	3	6	2	3	2	2	1
2	2	66	2	1	2	100000		2	2			1	2	2	2	3	2	5.79	9.53	4	2	2	2	2	2	2	2	2	2	1	0	1	5	4	1	3	3	1	2	1
2	2	58	2	5	2	100000		2	1							1	1	5.21	6.95	2	2	2	2	2	2	2	2	2	2	1	0	3	7	3	1	6	2	2	2	2
2	2	50	2	4	2	100000		2	2			1	2	2	2	2	2	4.18	8.42	3	2	2	2	2	1	1	1	2	1	1	0	3	7	2	1	5	3	2	2	1
2	2	54	2	3	2	100000		2	2			1	2	2	2	4	2	4.17	5.95	3	2	2	2	2	2	2	2	2	2	1	0	3	8	2	7	2	2	2	2	2
2	2	69	2	5	2	100000		2	1			2	2	2	2	2	2	4.5	6	3	2	2	2	2	1	2	2	2	2	1	0	1	6	3	4	7	2	2	2	2
2	2	37	2	3	2	100000		2	2			1	2	2	2	2	2	4.89	5.17	2	2	2	2	2	2	2	2	2	2	1	1	2	9.33333	2	1	4	2	2	2	2
2	2	27	2	6	2	100000		1	2			1	2	2	2	2	2	4.4	5.9	2	2	2	2	2	2	2	2	2	2	1	0	3	8	1	6	6	3	1	2	1
2	2	33	2	4	2	100000		2	2			1	2	2	2	2	2	4.22	4.8	3	2	2	2	2	2	2	2	2	2	1	1	1	7	3	7	10	2	2	2	2
2	2	56	2	1	2	100000						1				4	2	4.97	8.54	3	2	2	2	2	2	2	2	2	2	1	0	3	7	3	1	3	3	1	2	2
2	2	51	2	3	2	100000						1				2	2	5.98	9.46	2	2	2	2	2	2	2	2	2	2	1	0	1	6	3	1	2	2	2	2	1
2	2	49	2	2	2	100000		2	2			1	2	2	2	2	2	4.82	4.08	3	2	2	2	2	1	1	1	1	2	1	0	1	9	3	1	7	1	2	2	1
2	2	48	2	3	2	100000		1	2			1	2	2	2	3	2	4.1	3.9	3	1	2	2	2	2	2	2	2	2	1	0	3	5.5	3	1	8	2	2	2	2
2	2	53	2	1	2	100000						1				2	2	4.94	9.17	2	2	2	2	2	1	2	2	2	2	1	0	3	6	2	6	5	3	1	2	2
2	2	29	2	4	1	100000						1				2	2	5.05	9.23	2	2	2	2	2	2	2	1	2	2	1	0	1	8	2	7	3	3	1	2	1
2	2	47	2	3	2	100000						1				2	2	4.64		3	2	2	2	2	2	2	2	2	2	1	0	3	7	2	5	6	3	2	2	2
2	2	54	2	4	1	100000		1	2			1	2	2	2	5	2	5.2	7.3	2	2	2	2	2	2	2	2	2	2	1	0	3	7	2	2	2	3	2	2	2
2	2	47	2	3	2	100000		2	2			1	2	2	2	5	2	6.03	5.43	2	2	2	2	2	1	2	2	2	2	1	0	3	12	2	1	8	3	2	2	1
2	2	39	2	5	2	100000		2	2			1	2	2	2	2	2	4.84	3.29	2	2	2	2	2	2	2	2	2	2	1	0	1	9	3	4	5	2	2	2	2
2	2	34	2	5	2	100000		2	1			2	2	2	2	5	2	4.55	5.36	3	2	2	2	2	2	1	2	2	2	1	0	3	6	3	1	4	1	2	2	2
2	2	31	2	4	2	100000		2	2			1	2	2	2	2	2	4.43	5.42	3	2	2	2	2	2	2	2	2	2	1	0	3	9	2	1	6	1	2	2	2
2	2	53	2	2	2	100000		2	2			1	2	2	2	2	2	4.92	6.07	2	2	2	2	2	2	2	2	2	2	1	0	2	7.5	2	1	7	1	1	2	1
2	2	48	2	5	2	100000		2	2			1	2	2	2	3	2	4.5	4.4	4	2	2	2	2	2	2	2	2	2	1	0	3	6	2	1	2	3	2	2	2
2	2	32	2	4	2	100000		2	2			1	2	2	2	2	2	4.01	4.32	2	2	2	2	2	2	2	2	2	2	1	0	3	10	2	4	6.5	2	2	2	2
2	2	36	2	4	2	100000		2	2			1	2	2	2	2	2	4.32	3.71	3	2	2	2	2	2	2	2	2	2	1	0	3	9	2	6	2	2	2	2	2
2	2	26	2	5	2	100000		2	1			2	2	2	2	2	2	5.48	4.91	2	2	2	2	2	2	2	2	2	2	1	0	3	8.5	3	1	3	3	2	2	1
2	2	48	2	5	2	100000		2	1			2	2	2	2	2	2	4.6	6.36	2	2	2	2	2	1	2	2	2	2	1	0	3	6	3	4	9	2	2	2	2
2	2	61	2	1	2	100000		2	2			1	2	2	2	2	2	5.28	6.49	4	2	2	1	2	1	2	1	2	2	1	0	2	8	2	1	14	4	2	2	1
2	2	51	2	1	2	100000		2	2			1	2	2	2	2	2	4.63	5.48	4	2	2	2	2	1	1	2	2	2	1	0	3	8.5	4	1	4	2	2	2	2
2	2	47	2	4	2	100000		2	2			1	2	2	2	3	2	4.75	5.7	3	2	2	2	2	2	1	2	1	2	1	0	3	6	2	7	6	2	2	2	2
2	2	46	2	4	2	100000		2	2			1	2	2	2	2	2	4.55	4.39	3	2	2	2	2	2	2	2	2	2	1	0	1	8	1	1	8	2	2	2	2
2	2	47	2	4	2	100000		2	2			1	2	2	2	2	2	5.6	5.07	2	2	2	2	2	1	1	2	2	2	1	0	3	7.5	2	4	9	2	2	2	2
2	2	33	2	6	2	100000						1		1		2	2	5.15	5.6	3	2	2	2	2	1	2	2	2	2	1	0	2	6	3	7	1	2	2	2	2
2	2	44	2	4	1	100000		2	1			1	2	2	2	2	2	5.03	8.61	2	2	2	2	2	2	1	2	2	2	1	0	1	9	2	7	4	3	2	2	1
2	2	39	2	3	2	100000		2	2			1	2	2	2	2	2	4.16	3.97	3	2	2	2	2	2	2	2	2	2	1	0	3	6	3	1	4	2	2	2	2
2	2	40	2	7	2	100000		2	1			2	2	2	2	1	2	5.3	4.08	2	2	2	2	2	2	2	2	2	2	1	0	1	8	2	4	6	2	2	2	2
2	2	39	2	7	2	100000		2	1			2	2	2	2	2	2	4.73	5	2	2	2	2	2	2	2	1	2	2	1	0	3	6.5	2	5	4.5	2	2	2	2
2	2	43	2	3	2	100000		2	1			2	2	1	2	2	2	4.16	5.97	2	2	2	2	2	2	2	2	2	2	1	0	3	10	2	4	5	2	2	2	2
2	2	46	2	7	2	100000		2	1			2	2	2	2	2	2	4.93	4.8	2	2	2	2	2	1	2	2	2	2	1	0	3	8	3	1	4	2	2	2	2
2	2	60	2	1	2	100000		2	2			1	2	2	2	2	2	5.02	7.07	2	2	2	2	2	2	2	2	2	2	1	0	3	8	2	6	4	3	1	2	1
2	2	33	2	4	2	100000		2	2			1	2	2	2	1	1	4.38	6.88	2	2	2	2	2	2	2	2	2	2	1	0	3	8	2	7	10	2	2	2	2
2	1	64	2	4	2	100000		2	1			2	2	2	2	2	2	5.24	8.15	3	2	2	2	2	2	2	2	2	1	2	1	3	8	3	1	8	2	2	1	1
2	1	51	2	3	2	100000		2	2			1	2	2	2	5	2	4.96	9.79	2	2	2	2	2	2	2	1	2	2	1	0	1	8	1	5	3	4	1	1	1
2	1	52	2	4	2	100000		2	2			1	2	2	2	1	2	4.28	6.64	3	2	2	2	2	2	2	2	2	2	1	1	1	5	4	6	1	4	1	1	1
2	1	54	2	5	2	100000		2	2			1	2	1	2	2	2	11.25		3	2	2	2	2	2	2	2	2	2	1	0	1	7	2	7	3.5	2	2	1	1
2	1	84	2	1	2	100000		2	2			1	2	2	2	2	2	8.12		3	2	2	2	2	1	1	2	2	2	1	0	3	6	3	1	2	2	2	1	2
2	1	46	2	4	2	100000		2	2			1	2	1	2	2	2	5.09	5.93	2	2	2	2	2	2	2	2	2	2	1	0	1	5	4	1	3	3	2	1	1
2	1	71	2	3	2	100000		2	2			1	2	2	2	2	2	4.12	6.27	2	2	2	2	2	1	1	2	2	1	1	1	1	8	2	1	4	2	2	2	1
2	1	74	2	2	1	100000		2	2			1	2	2	2	3	2	4	7.62	3	2	2	2	2	2	2	1	2	2	1	1	1	7	3	1	8	2	2	2	2
2	1	63	2	1	2	100000		2	2			1	2	2	2	2	2	5.25	6.95	3	2	2	2	2	2	2	2	2	2	1	0	1	11	2	1	1	4	1	2	1
2	1	27	2	5	2	100000		2	2			1	2	1	2	1	2	5.35	7.75	3	2	2	2	2	1	2	2	2	2	1	1	2	7	3	6	4	4	1	2	1
2	1	41	2	6	2	100000		2	1			2	2	2	2	2	2	4.51	6.87	1	2	2	2	2	2	1	2	2	2	1	0	1	8.5	1	7	4	3	2	2	1
2	1	29	2	4		100000		2	2			1	2	2	2	5	2	6.38	11.26	3	2	2	2	2	2	2	2	2	2	1	0	1	9	2	1	7	4	1	2	1
2	1	52	2	4	2	100000		2	2			1	2	2	2	2	2	5	10	3	2	2	2	2	2	1	1	1	2	1	1	1	9	2	1	3	3	2	2	2
2	1	80	4	2	2	100000		2	1			2	2	2	2	2	2	4.66	9.78	3	2	2	2	2	2	2	2	2	2	1	0	3	8	2	7	3	2	2	2	2
2	1	49	2	3	2	100000		2	2			1	2	1	2	2	2	5.97	8.3	3	2	2	2	2	2	1	1	2	2	1	0	1	6	2	5	3	3	1	2	1
2	1	24	1	4	2	100000		1	2			2	2	2	2	5	2	5.17	4.07	3	2	2	2	2	2	2	2	2	2	1	1	3	8	2	1	3	2	2	2	2
2	1	65	2	2	2	100000		2	1			2	2	2	2	2	2	5.18	7.15	2	2	2	2	2	2	2	2	1	1	1	0	1	3.5	4	1	2	2	2	2	2
2	1	45	2	4	2	100000		2	2			1	2	2	2	2	2	4.63	6.38	3	2	2	2	2	1	2	2	1	2	1	1	3	8	1	6	6	2	2	2	1
2	1	68	2	2	2	100000		2	2			1	2	2	2	3	2	4.2	5.5	3	2	2	2	2	2	2	2	1	1	1	1	3	5	4	5	3	2	2	2	2
2	1	29	2	4	2	100000		2	2			1	2	2	2	2	2	4.66	6.59	2	2	2	2	2	2	2	2	2	2	1	1	1	8	2	1	3	3	2	2	1
2	1	43	2	4	2	100000		2	2			1	2	2	2	3	2	3.88	4.42	1	2	2	2	2	2	2	2	2	2	1	1	1	8	2	6	3	2	2	2	2
2	1	63	2	2	2	100000		2	2			1	2	2	2	2	2	4.81	6.55	2	2	2	2	2	1	2	1	2	2	1	1	3	7	2	1	4	2	2	2	2
2	1	42	2	4	2	100000		2	2			1	2	2	2	2	2	5.09	6.28	3	2	2	2	2	2	2	2	2	2	1	0	1	8	2	1	1	3	2	2	1
2	1	48	2	4	2	100000		2	2			1	2	2	2	5	2	3.81	4.38	2	2	2	2	2	2	2	2	2	2	1	1	1	8	2	6	2	2	2	2	1
2	1	66	2	3	2	100000		2	2			1	2	2	2	2	2	3.4	5.39	3	2	2	2	2	2	2	2	2	2	1	0	3	8	2	1	5	2	2	1	2
2	1	66	2	3	2	100000		2	2			1	2	2	2	1	1	5.15	6.82	3	2	2	2	2	2	2	2	2	2	1	0	1	5.33333	4	3	8	3	2	1	1
2	1	53	2	4	2	100000						1		1		2	2	4.39	6.69	3	2	2	2	2	2	2	2	2	2	1	0	1	6	3	1	7	2	2	1	1
2	1	58	2	2	2	100000		2	2			1	2	2	2	1	1	5.88	6.28	2	2	2	2	2	2	2	2	2	2	1	0	1	7	2	7	5	3	1	1	2
2	1	58	2	1	2	100000		2	2			1	2	2	2	5	2	4.79	5.46	2	2	2	2	2	2	2	2	1	2	1	1	2	7	2	1	5	3	1	1	2
2	1	41	2	6	2	100000		2	2			1	2	1	2	4	2	5.32	5.45	3	2	2	2	2	1	2	2	2	2	1	0	1	8	2	6	2	3	1	1	1
2	1	49	2	4	2	100000		1	2			1	2	2	2	2	2	4.5	5	2	2	2	2	2	2	2	2	2	2	1	1	1	7	2	3	4	2	2	1	1
2	1	40	2	4	2	100000		2	1			2	2	2	2	1	1	5.3	6.2	2	2	2	2	2	2	2	2	2		1	0	3	9	2	1	4	3	2	1	2
2	1	75	2	2	2	100000		2	2			1	2	2	2	1	1	5.21	5.24	3	2	2	2	2	2	1	2	2	2	1	1	3	7	3	6	3	2	2	1	1
2	1	59	2	2	2	100000		2	2			1	2	2	2	2	2	6.92		2	2	2	2	2	2	2	2	2	2	1	0	3	7	2	1	4	2	2	2	2
2	1	54	5	4	2	100000		2	2			1	2	1	2	2	2	5.74	13.74	2	2	2	2	2	2	1	2	1	2	1	1	1	7	3	1	8	2	2	2	1
2	1	54	2	4	2	100000		2	2			1	2	2	2	1	2	4.97	6.54	2	2	1	2	2	1	2	2	1	2	1	0	3	8	2	6	6	3	2	2	1
2	1	49	2	5	2	100000						1				2	2	5.86	8.69	2	2	2	2	2	2	2	2	2	2	1	0	1	8	2	1	8	2	2	1	1
2	1	59	2	2	2	100000		2	2			1	2	2	2	1	1	5.08	5.68	3	2	2	2	2	2	2	2	2	2	1	1	3	6	2	6	4	1	2	1	2
2	1	64	2	1	2	100000		2	2			1	2	2	2	1	1	7.6		3	2	2	1	2	2	2	2	2	2	1	1	1	8	3	6	2	2	1	1	2
2	1	40	2	4	2	100000						1				5	2	4.84	6.8	2	2	2	2	2	2	2	2	2	2	1	0	1	7	2	7	2	3	2	2	2
2	1	57	2	4	2	100000		1	2			1	2	2	2	2	2	4.6	6.5	2	2	2	2	2	2	2	2	2	2	1	0	3	7	2	1	7	3	1	2	2
2	1	58	2	3	2	100000		1	2			1	2	2	2	2	2	4	5.8	3	2	2	2	2	2	1	2	2	2	1	1	3	8	2	5	8	3	1	2	2
2	1	57	2	1	2	100000						1				1	1	5.07	10.04	3	2	2	2	2	1	2	2	2	2	1	0	3	8	2	1	3	3	2	2	2
2	1	39	2	3	2	100000		2	2			1	2	2	2	2	2	4.62	4.42	3	2	2	2	2	2	2	2	2	2	1	1	1	6	4	5	3	3	1	2	2
2	1	50	2	1	2	100000		2	2			1	2	2	2	5	2	4.71	4.02	2	2	2	2	2	2	2	2	2	2	1	1	1	8	3	3	2	2	2	1	1
2	1	59	2	1	2	100000		2	2			1	2	2	2	3	2	0	0	3	2	2	2	2	1	2	2	2	2	1	0	3	7	2	1	6	3	2	2	1
2	1	40	2	4	2	100000						1				2	2	4.9	6.3	2	2	2	2	2	2	2	2	2	2	1	1	1	8	3	6	3	3	1	2	1
2	1	48	2	4	2	100000		2	2			1	2	1	2	2	2	4.98	5.5	3	2	2	2	2	1	2	2	2	2	1	0	1	8	2	6	4	2	2	2	1
2	1	41	2	5	2	100000		1	2			1	2	2	2	2	2	4.5	6.5	2	2	2	2	2	2	2	2	2	2	1	1	3	8	2	6	3	4	1	2	2
2	1	48	2	4	2	100000		2	2			1	2	2	2	2	2	5.03	4.7	3	2	2	2	2	1	2	2	2	2	1	0	1	7	3	7	1.5	2	2	2	2
2	1	53	2	4	2	100000		1	2			1	2	2	2	2	2	3.8	3.8	3	2	2	2	2	2	1	2	2	2	1	1	3	3	5	1	8	2	2	2	1
2	1	54	2	4	2	100000						1				2	2	6.42	8.08	2	2	2	2	2	2	1	2	2	2	1	1	3	10	2	5	2	2	2	2	1
2	1	40	2	7	2	100000		2	1			2	2	2	2	2	2	5.4	6.2	2	2	2	2	2	1	2	2	2	2	1	0	1	8	2	2	12	3	2	2	2
2	1	56	2	3	2	100000		2	2			1	2	2	2	2	2	3.56	5.69	3	2	2	2	2	1	2	2	2	2	1	1	1	6	3	1	0	2	2	2	1
2	1	50	2	4	2	100000						1				2	2	5.47	6.93	3	2	2	2	2	2	2	2	2	2	1	0	2	7	3	6	3	2	2	2	2
2	1	48	2	5	2	100000		1	1			2	2	2	2	2	2	4.9	#NULL!	3	2	2	2	2	1	2	2	2	2	1	1	3	8	1	1	7	3	2	2	2
2	1	35	2	4	2	100000		2	2			1	2	2	2	2	2	4.72	5.39	2	2	2	2	2	2	2	2	2	2	1	1	1	12	2	5	6	3	2	2	2
2	1	66	2	3	2	100000		2	2			1	2	2	2	1	1	5.09	4.46	2	2	2	2	2	2	2	2	2	2	1	0	3	7	2	1	5	3	1	2	2
2	1	37	2	3	2	100000						1				2	2	5.03	6.15	3	2	2	2	2	2	1	2	1	2	1	1	1	7	3	1	3	2	2	2	2
2	1	65	2	5	2	100000		2	1			2	2	2	2	2	2	5.3	6	3	2	2	2	2	1	1	2	2	2	1	0	3	6	3	4	10	3	2	2	2
2	1	21	1	6	2	100000		2	2			1	2	2	2	2	2	5.22	8.63	3	2	2	2	2	2	2	2	2	2	1	0	3	7	3	1	12.1667	2	1	2	1
2	1	55	2	2	2	100000		2	2			1	2	2	2	2	2	4.77	5.24	3	2	2	2	2	2	1	2	2	2	1	0	3	8	2	6	3	3	2	2	1
2	1	66	2	4		100000		2	2			1	2	2	2	2	2	4.67	4.74	3	1	2	2	2	1	2	2	2	2	1	0	2	5	4	1	2	3	1	1	1
2	1	36	2	3	2	100000		2	2			1	2	2	2	5	2	4.57	3.1	2	2	2	2	2	2	1	2	2	2	1	1	2	7	2	1	3	3	1	2	1
2	1	50	2	5	2	100000						1				2	2	4.6	7.26	3	2	2	2	1	1	2	1	1	1	2	1	3	7	2	6	4	3	2	2	1
2	1	40	2	5	2	100000						1				2	2	5.72	8.64	2	2	2	2	2	2	2	2	2	2	1	0	3	10	2	4	4	3	1	2	1
2	1	58	2	2	2	100000		2	2			1	2	2	2	2	2	3.29	5.31	2	2	2	2	2	2	2	2	2	2	1	0	3	8	2	6	3	3	2	2	2
2	1	26	1	5	2	100000		2	2			1	2	2	2	1	2	5.89	3.58	2	2	2	2	2	2	2	2	2	2	1	0	1	8.5	2	1	7.5	2	2	2	2
2	1	47	2	3	2	100000		2	1			1	2	2	2	2	2	5.66	5.43	2	2	2	2	2	2	2	2	2	2	1	1	1	6	2	1	5	3	1	2	2
2	1	49	2	3	2	100000		2	2			1	2	2	2	2	2	4.9	5.78	2	2	2	2	2	2	2	2	2	2	1	0	2	8	3	6	3	4	1	2	2
2	1	36	2	4	2	100000		1	2			1	2	2	2	5	2	4.8	7.9	3	2	2	2	2	2	2	2	2	2	1	1	1	8	2	1	5	2	2	2	1
2	1	52	2	2	2	100000			1							2	2	5.75	8.87	2	2	2	2	2	2	2	2	2	2	1	0	3	9	1	1	4	2	2	2	2
2	1	58	2	3	2	100000		2	2			1	2	2	2	2	2	5.19	6.84	3	2	2	2	2	2	2	2	2	2	1	1	3	6	4	5	10	2	2	2	1
2	1	48	2	3	2	100000		2	2			1	2	2	2	5	2	4.4	6.99	2	2	2	2	2	2	2	2	2	2	1	1	1	6	2	1	3	3	2	2	1
2	1	41	2	4	2	100000		2	2			1	2	2	2	2	2	4.58	4.53	3	2	2	2	2	2	2	2	2	2	1	1	3	8	3	6	3	2	2	2	2
2	1	61	2	4	2	100000						1					2	6.37		2	2	2	2	2	2	2	2	2	2	1	0	3	7	3	1	10	4	1	2	2
2	1	53	2	3	2	100000		2	2			1	2	2	2	5	2	5.87	6.99	3	2	2	2	2	2	2	2	2	2	1	1	3	4	4	5	2	2	2	2	2
2	2	49	2	6	1	99996		2	2			1	2	1	2	2	2	4.94	6.66	2	2	2	1	2	1	2	2	2	1	1	0	3	7	3	1	2	2	2	2	2
2	1	33	2	2	1	98400		2	2			1	2	2	2	5	2	3.84	17.87	2	2	2	2	2	1	2	1	2	2	2	0	3	8.5	3	1	8	2	2	1	2
2	2	60	2	1	2	98000		2	2	2	1	1	2	2	2	3	2	4.87	5.9	5	2	2	2	2	2	2	2	2	2	1	0	3	8	4	1	1.5	2	2	1	2
2	2	65	2	3	1	98000		1	2			1	2	2	2	2	2	5.78	7.33	3	2	2	2	2	2	2	2	2	2	1	0	3	5.5	3	1	3.5	4	1	1	1
2	2	46	2	4	1	98000		1	2			1	2	2	2	2	2	5.56	6.09	3	2	2	2	2	1	2	2	2	2	1	0	3	6	3	1	7	2	2	2	1
2	1	72	2	4	2	98000		2	1			2	2	2	2	1	2	5.52	7.23	3	2	2	2	2	2	2	1	2	2	1	0	3	6	2	7	1.5	3	2	1	2
2	2	51	2	1	1	96000		2	2	1	2	1	2	2	2	2	2	5.6	7.9	3	2	2	2	2	2	2	2	2	2	1	0	1	5	3	1	2	2	2	1	1
2	2	63	2	1	1	96000		2	2	1	2	1	2	2	2	1	1	6.8	6.9	3	2	2	2	2	2	2	1	2	1	1	0	3	7	3	3	1.5	1	2	1	2
2	2	54	2	3	1	96000		2	2	1	2	1	2	2	2	1	1	5.41	1	3	2	2	2	2	2	2	2	2	2	1	0	1	8.5	3	5	1.5	3	1	1	2
2	2	76	2	4	1	96000		2	2	1	2	1	2	2	2	1	2	8.8		3	2	2	2	2	1	2	2	2	2	1	0	3	3.5	5	1	2	3	2	1	2
2	2	72	4	3	1	96000		2	1	2	2	2	2	2	2	1	1	4.72		3	2	2	2	2	2	2	2	2	2	1	0	3	8	3	1	1.5	2	2	1	1
2	2	48	2	3	1	96000		2	2	1	2	1	2	2	2	1	1	4.24	1	4	2	2	2	2	1	1	1	2	1	1	1	1	4	4	1	7	2	2	1	1
2	2	49	2	3	1	96000		2	2	2	2	2	1	2	2	2	2	5.35	5.74	2	2	2	2	2	2	2	2	2	2	1	0	1	8	2	7	8	2	2	2	2
2	2	39	2	4	1	96000		2	2	1	2	1	2	2	2	2	2	5.12		3	2	2	2	2	2	2	2	2	2	1	0	3	8.16667	2	1	2	3	1	2	1
2	2	48	2	2	1	96000		2	2	1	2	1	2	2	2	2	2	5.06	1	2	2	2	2	2	2	2	2	2	2	1	0	3	7	2	7	4	3	2	2	2
2	2	62	2	5	1	96000		2	1	2	2	2	2	2	2	2	2	4.9	1	2	2	2	2	2	2	2	2	2	2	1	0	3	7	3	7	4	3	2	2	1
2	2	54	2	5	1	96000		2	1	2	2	2	2	2	2	2	2	5.07	5.31	3	2	2	2	2	1	2	1	2	2	1	0	3	9	4	5	8	2	2	2	2
2	2	45	2	4	1	96000		2	1	2	2	2	2	2	2	2	2	5.81	4.36	2	2	2	2	2	1	2	2	2	2	1	0	1	6	2	7	12	3	1	2	2
2	2	71	2	1	1	96000		1	2	1	2	1	2	2	2	2	2	5.8	6.23	3	2	2	2	1	2	2	1	2	2	2	0	3	11	2	1	9	2	2	2	1
2	2	36	2	7	1	96000		2	1	2	2	2	2	2	2	2	2	4.79	6.66	3	2	2	2	2	2	2	2	2	2	1	0	2	7	4	1	12	3	2	2	2
2	2	37	2	4	1	96000		2	1	2	2	2	2	2	2	2	2	5.07	7.89	2	2	2	2	2	1	1	2	2	1	2	0	3	8	3	6	3	2	2	2	1
2	2	28	1	7	1	96000		2	1	2	2	2	2	2	2	2	2	5.85	1	1	2	2	2	2	2	2	2	2	2	1	0	1	7	3	5	8	1	2	2	2
2	2	48	2	5	1	96000		2	1	2	2	2	2	2	2	2	2	5.47	1	3	2	2	2	2	2	2	2	2	2	1	0	3	7	3	4	6	4	2	2	2
2	2	51	2	1	1	96000		2	2	1	2	1	2	2	2	2	2	5.29	1	2	2	2	2	2	2	2	2	2	2	1	0	3	8	2	7	4	2	2	2	1
2	2	53	2	5	1	96000		2	1	2	2	2	2	2	2	2	2	5.5	1	3	2	2	2	2	2	2	2	2	2	1	0	3	5	3	7	8	2	2	2	2
2	2	44	2	7	1	96000		2	1	2	2	2	2	2	2	2	2	5.78	8.43	4	2	2	2	2	2	1	2	2	2	1	0	1	8.5	3	7	10	2	2	2	2
2	2	35	2	7	1	96000		2	1	2	2	2	2	2	2	2	2	4.07	1	3	2	2	2	2	2	2	2	2	2	1	0	3	7	2	5	8	2	2	2	2
2	2	40	2	6	1	96000		2	1	2	2	2	2	1	2	2	2	4.28	5.9	3	2	2	2	2	1	2	2	1	2	1	0	2	8	4	1	12	3	1	2	1
2	2	42	2	3	1	96000		2	1	2	2	2	2	2	2	2	2	4.93	5.83	4	2	2	2	2	1	1	2	2	2	1	0	3	7	3	1	2	2	2	2	2
2	2	39	2	4	1	96000		2	2	1	2	1	2	2	2	2	2	5.41	1	2	2	2	2	2	2	2	2	2	2	1	0	3	8	2	1	5.5	2	2	2	2
2	2	46	2	2	1	96000		1	2	1	2	1	2	2	2	2	2	4.9	4.29	3	2	2	2	2	2	2	2	2	2	1	0	3	7	2	5	4	2	2	2	2
2	2	57	2	5	1	96000		2	2	1	2	1	2	2	2	1	1	4.74	1	2	2	2	2	2	2	2	2	2	2	1	0	3	6	2	7	2	2	2	2	2
2	2	52	2	3	1	96000		2	2	1	2	1	2	2	2	2	2	5.93	1	2	2	2	2	2	2	2	2	2	2	1	0	3	8	2	7	3	4	1	2	2
2	2	40	2	3	1	96000		2	2	1	2	1	2	2	2	2	2	4.76	1	2	2	2	2	2	1	2	2	2	2	1	0	3	8	2	1	3	2	2	2	2
2	2	28	2	7	1	96000		2	1	2	2	2	2	2	2	2	2	5.22	6.43	2	2	2	2	2	2	2	2	2	2	1	0	3	8	3	1	9	3	2	2	2
2	2	43	2	5	1	96000		2	1	2	2	2	2	2	2	2	2	5.14	1	2	2	2	2	2	2	2	2	2	2	1	0	3	8	2	5	8	2	2	2	2
2	2	50	2	6	1	96000		2	1	2	2	2	2	2	2	2	2	6.1	6.1	2	2	2	2	2	1	1	2	2	2	2	0	2	8	2	1	8	2	2	2	1
2	2	98	2	7	1	96000		2	1	2	2	2	2	2	2	2	2	4.38	5.79	2	2	2	2	2	2	1	2	2	2	1	0	2	6.5	1	6	10	3	2	2	2
2	2	30	2	7	1	96000		2	1	2	2	2	2	2	2	2	2	4.4	3.04	2	2	2	2	2	2	2	2	2	2	1	0	2	9	3	7	8	2	2	2	2
2	2	34	2	4	1	96000		2	2	1	2	1	2	2	2	2	2	4.08	1	2	2	2	2	2	2	2	2	2	2	1	0	2	8	2	5	2	3	1	2	2
2	1	55	2	4	1	96000		2	2	1	2	1	2	2	2	1	2	6.1	7.3	2	2	2	2	2	2	2	2	2	2	1	0	3	7	2	1	3.5	3	1	1	1
2	1	55	2	5	1	96000		2	1	2	2	2	2	2	2	1	1	10.72		2	2	2	2	2	2	2	2	2	2	1	0	1	7	3	4	10	3	2	1	1
2	1	47	2	6	1	96000		2	1	2	2	2	2	2	2	2	2	4.1	6.07	3	2	2	2	2	1	1	2	1	2	1	0	1	9	3	6	8	2	2	1	1
2	1	35	2	7	1	96000		2	1	2	2	2	2	1	2	2	2	5.57	4.7	2	2	2	2	2	2	2	2	2	2	1	0	2	8	1	4	8	3	1	1	1
2	1	58	2	6	1	96000		2	1	2	2	2	2	2	2	2	2	5.09	4.32	4	2	2	2	2	1	2	1	2	1	1	0	1	7	2	1	10	4	2	1	1
2	1	78	2	5	1	96000		2	2	1	2	1	2	2	2	2	2	7.2	12.8	3	2	2	2	2	2	2	2	2	2	1	0	3	7	3	1	3	3	1	1	2
2	1	63	2	7	1	96000		2	1	2	2	2	2	2	2	1	1	5.8	1	2	2	2	2	2	2	2	2	2	2	1	0	1	6	2	7	0.5	2	2	1	2
2	1	55	2	5	1	96000		2	1	2	2	2	2	2	2	2	2	8.03	15.11	3	2	2	2	2	2	2	2	2	2	1	1	1	7	3	1	20	3	1	2	1
2	1	49	2	5	1	96000		2	1	1	2	1	2	2	2	2	2	6.9	10.2	3	2	2	2	2	2	2	2	2	2	1	0	1	7	3	1	3	2	2	1	1
2	1	51	2	4	1	96000		2	1	2	2	2	2	2	2	2	2	7.9		2	2	2	2	2	2	2	2	2	2	1	0	3	8	1	1	8	4	1	2	1
2	1	77	4	5	1	96000		2	1	2	2	2	2	2	2	1	1	6.19		3	2	2	2	2	2	2	2	2	2	1	0	3	5	4	1	5	3	1	2	1
2	1	75	2	2	1	96000		2	2	1	2	1	2	2	2	2	2	5.2	5.2	2	2	2	2	2	2	2	2	2	2	1	1	2	8	2	5	6	4	1	2	1
2	1	36	2	6	1	96000		2	1	2	2	2	2	2	2	1	1	4.38		3	2	2	2	2	2	2	2	2	2	1	1	3	7	2	3	3	2	2	2	2
2	1	56	2	5	1	96000		2	1	2	2	2	2	2	2	2	2	5.5	4.4	3	2	2	2	2	2	2	2	2	2	1	0	3	9	2	1	2	3	2	2	1
2	1	34	2	5	1	96000		2	1	2	2	2	2	2	2	2	2	3.49		3	2	2	2	2	1	2	2	2	2	1	1	1	6	3	1	4	2	2	2	2
2	1	38	2	4	1	96000		2	2	1	2	1	2	2	2	2	2	4.68		2	2	2	2	2	2	2	2	2	2	1	1	3	8	2	4	4	2	2	2	2
2	1	44	4	3	1	96000		2	2	1	2	1	2	2	2	2	2	3.87		2	2	2	2	2	2	2	2	2	2	1	1	3	6	2	1	4	2	2	2	2
2	1	35	2	4	1	96000		2	2	1	2	1	2	2	2	2	2	6	9.3	4	2	2	2	2	2	1	2	2	1	1	1	1	4	4	1	5	3	1	2	1
2	1	38	2	5	1	96000		1	2	1	2	1	2	2	2	2	2	6.5	7.31	2	2	2	2	2	2	2	2	2	2	1	0	1	6.5	1	1	1	3	2	2	2
2	1	49	2	3	1	96000		2	2	1	2	1	2	2	2	2	2	4.55	5.76	2	2	2	2	2	2	2	2	2	2	1	1	2	6	2	1	6	3	2	2	1
2	1	51	2	3	1	96000		2	2	1	2	1	2	2	2	2	2	5.8	4.3	2	2	2	2	2	2	2	2	2	2	1	1	3	8	4	1	2	2	2	2	1
2	1	27	2	4	1	96000		2	2	1	2	1	2	2	2	2	2	4.2	3.7	2	2	2	2	2	1	1	2	2	2	1	1	1	8	1	1	12	2	2	2	1
2	1	42	2	6	1	96000		1	2	2	2	2	2	2	2	2	2	4.77	1	3	2	2	2	2	2	2	2	2	2	1	1	1	8	2	4	10	2	2	2	2
2	1	61	2	7	1	96000		2	1	2	2	2	2	2	2	2	2	4.21		2	2	2	2	2	2	2	2	2	2	1	1	3	8	2	6	5	4	2	2	2
2	1	29	1	7	1	96000		2	2	1	2	1	2	2	2	2	2	4.44	4.36	3	1	1	1	1	1	1	1	1	1	1	0	2	7	2	1	12	2	2	2	2
2	1	44	2	6	1	96000		2	2	1	2	1	2	2	2	2	2	7.65	1	3	2	2	2	2	2	2	2	2	2	1	0	1	7	2	5	8	3	2	2	2
2	1	53	2	4	1	96000		2	1	2	2	2	2	2	2	2	2	5.31	1	2	2	2	2	2	2	2	2	2	2	1	1	3	8	2	1	8	3	2	2	2
2	2	56	2	1	1	96000		2	2	2	1	1	2	2	2	1	1	11.95	1	3	1	2	2	2	2	2	2	2	2	1	0	3	6	3	6	3	4	1	1	1
2	2	60	2	1	1	96000		2	2	2	1	1	2	2	2	2	2	5.6	10.5	2	2	2	2	2	2	2	2	2	2	1	0	3	8	2	1	10	2	1	1	1
2	2	57	2	2	2	96000		2	2	2	1	1	2	2	2	5	2	7.41	11.52	3	2	2	2	2	2	2	2	1	2	1	0	3	10	3	1	2.5	3	1	1	1
2	2	68	2	1	1	96000		2	2	2	1	1	2	2	2	1	1	5.05	1	3	2	2	2	2	2	1	2	2	2	1	0	3	6	3	6	8	2	2	1	2
2	2	59	2	1	1	96000		2	2	2	1	1	2	2	2	2	2	4.88		3	2	2	2	2	2	2	2	2	1	1	0	1	7	3	1	6	2	2	1	2
2	2	51	2	3	1	96000		2	2	2	1	1	2	2	2	1	1	5.64	6.14	2	2	2	2	2	2	2	2	2	2	1	0	3	7	3	6	6	2	2	1	2
2	2	57	2	1	1	96000		2	2	2	1	1	2	2	2	1	2	5.03	7.18	2	2	2	2	2	2	2	1	2	1	1	0	1	8	2	1	3	2	2	1	1
2	2	47	2	3	1	96000					1	1				1	1	4.82	3.5	3	2	2	2	2	2	2	2	2	2	1	0	3	5	4	1	2	4	1	1	2
2	2	55	2	1	1	96000		2	2	2	1	1	2	2	2	2	2	5.18	6.01	2	2	2	2	2	2	2	2	2	2	1	0	3	7	2	6	2	2	2	1	2
2	2	55	2	1	1	96000		2	2	2	1	1	2	2	2	1	1	4.75	1	2	2	2	2	2	2	2	2	2	2	1	0	3	6	2	7	4	2	2	1	2
2	2	64	2	1	1	96000		2	2	2	1	1	2	2	2	1	1	5.27	1	3	2	2	2	2	2	2	2	2	2	1	0	3	6.5	3	1	3	3	2	1	2
2	2	72	2	2	1	96000		2	2	2	1	1	2	2	2	1	1	5.17	1	3	2	2	2	2	2	2	2	2	2	1	0	3	4	4	7	5	2	2	1	2
2	2	60	2	1	1	96000		2	2	2	1	1	2	2	2	2	2	5.3	5.8	4	2	2	2	2	1	1	2	2	2	1	0	3	6	4	1	6.83333	2	2	1	1
2	2	53	2	1	1	96000		2	2	2	1	1	2	2	2	2	2	5.01	1	2	2	2	2	2	2	2	2	2	2	1	0	3	8	2	7	4	2	2	2	2
2	2	57	2	2	1	96000		2	2	2	1	1	2	2	2	5	2	4.95	1	3	2	2	2	2	2	2	2	2	2	1	0	3	8	2	1	5.5	3	1	2	2
2	2	46	2	2	1	96000					1	1				2	2	6.87	6.15	2	2	2	2	2	1	1	1	2	1	1	0	3	9	2	1	2	2	2	2	2
2	2	46	2	4	1	96000		2	2	2	1	1	2	2	2	2	2	6.2	9	3	2	2	2	2	2	1	2	2	1	1	1	1	8	3	3	3	2	2	2	1
2	2	73	4	1	1	96000		2	2	2	1	1	2	2	2	1	1	4.99	1	3	2	2	2	2	2	2	1	2	2	1	0	3	6	2	5	4	4	1	2	1
2	2	44	2	1	1	96000		2	2	2	1	1	2	2	2	2	2	5.11		3	2	2	2	2	2	2	2	2	2	1	0	3	6	4	1	6	1	2	2	2
2	2	74	4	4	1	96000		2	2	2	1	1	2	2	2	2	2	5.26	1	2	2	2	2	2	2	2	2	1	2	1	0	3	6	3	5	3	3	2	2	1
2	2	65	2	1	1	96000		1	2	2	1	1				2	2	5.04	3.88	3	2	2	2	2	1	1	2	2	1	1	0	3	4	4	1	6	2	2	2	2
2	2	52	2	3	1	96000		2	2	2	1	1	2	2	2	2	2	7.04	6.51	2	2	2	2	2	2	1	2	2	2	1	0	3	9	2	6	5	3	2	2	1
2	2	43	2	2	1	96000		2	2	2	1	1	2	2	2	2	2	5.61	8.67	3	2	2	2	2	2	2	2	2	2	1	0	1	9.5	1	1	6	2	2	2	1
2	2	46	2	5	1	96000		1	2	2	1	1	2	2	2	2	2	6.6	8	3	2	2	2	2	2	2	2	2	2	1	0	3	8	2	5	4	4	1	2	1
2	2	41	2	5	1	96000		2	2	2	1	1	2	2	2	2	2	4.81	1	2	2	2	2	2	2	2	2	2	2	1	0	3	8	2	7	4	2	2	2	2
2	2	56	2	3	1	96000		2	2	2	1	1	2	2	2	2	2	5.3	8	3	2	2	2	2	1	1	2	1	2	1	0	3	5	3	7	6	3	1	2	1
2	2	35	2	5	1	96000		2	2	2	1	1	2	2	2	2	2	4.13	3.98	3	2	2	2	2	1	2	1	2	2	1	0	1	7	3	4	15	2	2	2	2
2	2	28	2	5	1	96000					1	1				2	2	5.39	6.96	2	2	2	2	2	2	2	2	2	2	1	0	3	8	3	1	5	2	2	2	2
2	2	52	2	3	1	96000		2	2	2	1	1	2	2	2	2	2	5.05	1	2	2	2	2	2	2	2	2	2	2	1	0	3	7	2	5	2	3	2	2	2
2	2	51	2	2	1	96000					1	1				3	2	4.54	4.69	3	2	2	2	2	2	1	2	2	2	1	0	3	8	2	1	0	2	2	2	2
2	2	54	2	1	1	96000				1	1	1	2	2	2	3	2	0	7.19	4	2	2	2	2	2	2	2	2	2	1	0	3	7	4	4	2.5	3	2	2	1
2	2	52	2	4	1	96000		2	2	2	1	1	2	2	2	3	2	4.82	5.43	3	2	2	2	2	2	2	2	2	2	1	0	3	10	3	6	4	2	2	2	1
2	2	21	1	4	1	96000		2	2	2	1	1	2	2	2	5		4.89	3.99	3	2	2	2	2	2	2	2	2	2	1	0	1	10	2	5	5	2	2	2	1
2	2	28	2	5	1	96000		2	2	2	1	1	2	2	2	2	2	4.8	4.8	3	2	2	2	2	2	2	2	2	2	1	0	2	10	2	7	2	2	2	2	2
2	2	62	2	1	1	96000		1	2	2	1	1	2	2	2	2	2	4.45	5.58	3	2	2	2	2	2	2	2	2	2	1	0	3	5	4	6	4	2	2	2	2
2	2	30	2	6	1	96000		2	2	2	1	1	2	2	2	2	2	4.42	1	2	2	2	2	2	2	2	2	2	2	1	0	3	8	2	7	5	1	2	2	2
2	2	52	2	1	1	96000		2	2	2	1	1	2	2	2	2	2	4.97	1	3	2	2	2	2	1	1	2	2	1	1	0	3	3	4	1	2	2	2	2	2
2	2	35	2	4	1	96000		2	2	2	1	1	2	2	2	2	2	4.16	1	2	2	2	2	2	2	2	2	2	2	1	0	3	10	2	1	8	2	2	2	2
2	2	21	2	4	1	96000					1	1				4	2	4.77	3.82	3	2	2	2	2	2	2	2	2	2	1	0	3	11	2	1	3	2	2	2	2
2	2	27	2	7	1	96000		2	2	2	1	1	2	2	2	2	2	4.99	6.18	2	2	2	2	2	2	2	2	2	2	1	0	3	9	2	1	2	3	2	2	2
2	2	59	2	1	1	96000		2	2	2	1	1	2	2	2	2	2	4.58	1	3	2	2	2	2	1	1	2	2	2	1	0	3	7	2	1	5	2	2	2	1
2	2	34	2	4	1	96000		2	2	2	1	1	2	1	2	2	2	4.98		3	2	2	2	2	2	2	2	2	2	1	0	3	8	2	1	6	2	2	2	2
2	2	47	2	5	1	96000		1	2	2	1	1	2	2	2	2	2	5.4	7	3	2	2	2	2	2	2	2	2	2	1	0	3	8	2	7	2	2	2	2	2
2	2	36	2	5	1	96000		2	2	2	1	1	2	2	2	2	2	4.22	1	2	2	2	2	2	2	2	2	2	2	1	0	3	7	2	1	2	2	2	2	1
2	1	48	2	4	1	96000					1	1				1	1	5.44	5.65	2	2	2	2	2	1	2	2	2	2	1	0	2	8	2	5	5	3	2	1	2
2	1	53	2	3	1	96000		2	2	2	1	1	2	2	2	1	1	3.93	1	3	2	2	2	2	2	2	2	2	2	1	0	3	6	3	1	10	3	1	1	2
2	1	55	2	4	1	96000		2	2	2	1	1	2	2	2	2	2	5.85	5.87	3	2	2	2	2	2	2	2	2	2	1	0	1	10	2	1	3	2	2	1	1
2	1	62	2	4	1	96000					1	1	2	1	2	2	2	6.51	3.68	2	2	2	2	2	2	2	2	2	2	1	0	3	7.16667	3	1	6.33333	3	2	1	1
2	1	67	2	3	1	96000		2	2	2	1	1	2	2	2	2	2	5.9	6.2	2	2	2	2	2	2	2	2	2	2	1	0	1	4	4	1	10	2	1	1	1
2	1	56	2	4	1	96000		2	2	2	1	1	2	2	2	2	2	4.46	1	1	2	2	2	2	1	2	2	2	1	1	0	3	6	2	7	6	3	1	2	2
2	1	42	2	3	1	96000		2	2	2	1	1	2	2	2	1	2	7.07	9.14	3	2	2	2	2	2	2	2	2	2	1	0	1	7	3	1	6	2	2	1	1
2	1	28	1	6	1	96000					1	1				2	2	4.61	3.18	2	2	2	2	2	2	2	2	2	2	1	0	2	9	2	7	10	2	2	2	2
2	1	78	4	1	1	96000		2	2	2	1	1	2	2	2	2	2	5.3	6.3	3	2	2	2	2	2	1	1	2	2	1	0	1	10	2	7	2	2	2	2	1
2	1	44	2	4	1	96000		2	2	2	1	1	2	2	2	2	2	5.05	3.7	2	2	2	2	2	2	2	2	2	2	1	1	1	7	3	1	3	2	2	2	2
2	1	56	2	3	1	96000		2	2	2	1	1	2	2	2	2	2	4.8	4.36	3	2	2	2	1	2	2	2	2	2	1	0	1	12	2	6	2.5	2	2	2	2
2	1	41	2	4	1	96000		2	2	2	1	1	2	1	2	2	2	6.94		4	2	2	2	2	1	2	2	2	2	1		3	8	4	7	6	3	1	2	2
2	1	29	2	4	1	96000				1	1	1	2	2	2	2	2	0	5.16	5	2	2	2	2	2	2	2	2	2	1	0	2	8	2	6	7	3	2	2	2
2	1	27	2	4	1	96000		2	2	2	1	1	2	2	2	2	2	5.13	9.55	2	2	2	2	2	2	2	2	2	2	1	1	3	11	2	1	5	4	1	2	1
2	1	31	2	5	1	96000		2	2	2	1	1	2	2	2	2	2	4.47	2.22	2	2	2	2	2	2	2	2	2	2	1	1	2	8	2	5	4	2	2	2	2
2	1	53	2	2	1	96000					1	1				2	2	5.03	3.36	2	2	2	2	2	2	2	2	2	2	1		1	8	2	1	5	3	2	2	2
2	1	61	2	3	1	96000		2	2	2	1	1	2	2	2	2	2	5.24	9.26	3	2	2	2	2	2	1	2	1	2	1	1	1	3	5	5	2	2	2	2	1
2	1	30	2	4	1	96000		2	2	2	1	1	2	1	2	2	2	5.65	5.69	2	2	2	2	2	2	2	2	2	2	1	0	1	6	2	6	7	3	2	2	1
2	1	45	2	4	1	96000		2	2	2	1	1	2	2	2	2	2	4.95	5.39	2	2	2	2	2	2	2	2	1	2	1	1	1	8	2	4	5	2	2	2	2
2	1	61	2	1	1	96000				1	1	1	2	2	2	2	2	0	5.81	4	2	1	2	2	2	2	2	2	2	2	1	3	9	1	1	7	2	2	2	2
2	1	30	2	5	1	96000		2	2	2	1	1	2	2	2	2	2	4.21	1	3	2	2	2	2	1	2	2	2	2	1	0	3	8	2	7	6	2	2	2	2
2	1	46	2	4	1	96000		2	2	2	1	1	2	2	2	2	2	4.04	1	2	2	2	2	2	2	2	2	2	2	1	0	1	7	2	5	2	3	2	2	2
2	1	32	2	5	1	96000					1	1		1		2	2	4.63	4.13	2	2	2	2	2	2	2	2	2	2	2	1	1	8	1	3	4.5	3	2	2	1
2	1	30	1	4	1	96000		2	2	2	1	1	2	2	2	2	2	3.76	1	2	2	2	2	2	2	2	2	2	2	1	1	1	7	2	5	2.5	2	2	2	1
2	1	41	2	6	1	96000		2	2	2	1	1	2	2	2	2	2	4.9	7.2	3	2	2	2	2	1	2	2	2	2	1	1	1	6.5	3	1	8	3	2	2	1
2	1	31	1	3	1	96000		2	2	2	1	1	2	2	2	2	2	5.05	1	2	2	2	2	2	2	2	2	2	2	1	1	3	5	3	7	2	1	2	2	2
2	1	30	2	5	1	96000		2	2	2	1	1	2	2	2	2	2	4.37	1	2	2	2	2	2	2	2	2	2	2	1	0	2	7	2	5	2.5	2	2	2	1
2	1	67	2	4	1	96000		2	2	2	1	1	2	2	2	2	2	4.81	1	2	2	2	2	2	2	2	2	2	2	1	0	3	7	2	6	2.5	3	2	2	2
2	1	30	2	4	1	96000		2	2	2	1	1	2	2	2	2	2	4.48		2	2	2	2	2	2	2	2	2	2	1		1	7	2	5	8	2	2	2	2
2	1	56	2	4	1	96000		2	2	2	1	1	2	2	2	2	2	8.65		3	2	2	2	2	1	2	2	2	2	1	1	2	7	2	5	5	2	2	2	1
2	1	61	2	2	1	96000		2	2	2	1	1	2	2	2	2	2	4.14	1	4	2	2	2	2	1	1	2	2	2	1	1	3	6	3	5	3	2	2	2	1
2	1	33	2	4	1	96000		2	2	2	1	1	2	2	2	2	2	4.4	1	2	2	2	2	2	2	2	2	2	2	1	1	3	7	2	7	4	2	2	2	2
2	1	57	2	3	1	96000		2	2	2	1	1	2	2	2	2	2	7.29		3	2	2	2	2	2	2	2	2	2	1	1	3	8	3	1	6	2	2	2	2
2	1	52	2	3	1	96000		2	2	2	1	1	2	2	2	2	2	4.4	4.9	3	2	2	2	2	2	2	2	2	2	1	0	3	5	3	7	3	2	2	2	2
2	1	32	2	4	1	96000		2	2	2	1	1	2	1	2	2	2	4.11	1	2	2	2	2	2	2	2	2	2	2	1	1	1	7	2	1	1	2	2	2	2
2	1	44	2	4	1	96000		2	2	2	1	1	2	2	2	2	2	6.57	7.4	2	2	2	2	2	2	2	2	2	2	1	1	1	8	2	6	5	3	2	2	1
2	1	48	2	4	1	96000		2	2	2	1	1	2	2	2	2	2	5.09	8.52	3	2	2	2	2	1	2	2	2	2	1	0	3	8.5	4	7	7	4	1	2	1
2	1	29	2	4	1	96000		2	2	2	1	1	2	2	2	2	2	4.5	4.65	3	2	2	2	2	2	2	2	2	2	1	0	3	10	2	7	6	2	2	2	2
2	2	74	2	3	1	96000		2	1			2	2	2	2	2	2	5.49	7.77	3	2	2	2	2	2	1	2	2	1	1	0	3	8	4	6	2	3	1	2	1
2	2	43	2	4	1	96000		2	1			2	2	1	2	3	2	4.66	4.72	3	2	2	2	2	2	2	2	2	1	1	0	1	8.5	2	7	9.5	2	2	2	2
2	2	42	2	4	1	96000		2	2			1	2	2	2	2	2	6.4	6.46	3	2	2	2	2	2	2	2	2	2	1	0	1	8	2	1	2	2	2	2	2
2	2	60	2	5	1	96000		2	2			1	2	2	2	3	2	5.11	6	2	2	2	2	2	2	2	1	2	2	1	0	1	6	2	6	13	3	2	2	2
2	2	70	2	1	1	96000		2	2			1	2	2	2	1	1	8		4	1	2	2	2	2	2	1	2	2	1	0	3	6.5	2		5	2	1	1	1
2	2	66	2	1	1	96000		2	2			1	2	2	2	2	2	5.4		3	2	2	2	2	2	2	2	2	2	1	0	3	8	3	1	1	2	2	1	2
2	2	47	2	1	1	96000		2	2			1	2	2	2	2	2	6.27	5.91	2	2	2	2	2	2	2	2	2	2	1	0	3	9	2	1	1	3	2	1	2
2	2	52	2	2	1	96000		2	2			1	2	2	2	2	2	4.81	7.17	2	2	2	2	2	1	2	2	2	2	1	0	1	7	4	1	5	2	2	1	2
2	2	57	2	6	1	96000		2	2			2	1	2	2	1	2	5.58	6.49	3	2	2	2	2	1	2	2	2	1	1	0	3	8	2	1	3	3	2	1	1
2	2	42	2	4	1	96000		1	2			1	2	2	2	1	2	5.2	6.35	3	2	2	2	2	2	2	2	2	2	1	0	3	10.5	2	6	2.25	3	2	1	1
2	2	52	2	2	1	96000		2	2			1	2	2	2	1	1	5.8	9.26	3	2	2	2	2	2	2	2	2	2	1	0	3	8.5	3	6	4	3	2	1	1
2	2	46	2	3	1	96000		2	2			1	2	1	2	2	2	5.22	7.96	2	2	2	2	2	2	2	2	2	2	1	0	3	7.5	2	1	4	2	2	1	2
2	2	62	2	5	1	96000			1							1	1	4.97	5.44	3	2	2	2	2	1	1	2	1	2	1	0	1	7.33333	2	6	6	3	2	1	2
2	2	64	4	1	1	96000		2	2			1	2	2	2	2	2	4.97	6.63	3	2	2	2	2	2	2	2	2	2	1	0	3	7	2	1	4	3	2	1	2
2	2	49	2	3	1	96000		1	2			1	2	2	2	1	2	6.91	10.61	3	2	2	2	2	2	2	1	2	2	1	0	3	6	3	1	1	4	1	2	1
2	2	56	2	3	1	96000		1	2			1	2	2	2	1	1	5.62	6.11	2	2	2	2	2	2	1	2	2	2	1	0	3	6.33333	3	6	3.41667	3	1	1	2
2	2	74	2	5	1	96000		2	1			2	2	2	2	1	1	8.32	16.77	2	2	2	2	2	1	2	1	2	1	1	0	3	8	2	7	4	3	1	2	1
2	2	66	2	3	1	96000		1	2			1	2	2	2	2	1	10.3	7.4	3	2	2	2	2	2	2	2	2	2	1	0	3	7.5	3	1	5.5	2	2	1	1
2	2	60	2	5	1	96000		2	1			2	2	2	2	2	2	6.37	7.6	2	2	2	2	2	2	2	2	2	2	1	0	1	7	2	7	1	3	1	1	1
2	2	69	2	1	1	96000		2	2			1	2	2	2	1	1	5.59	10.13	2	2	2	2	2	1	2	2	2	2	1	0	3	10	2	6	3	3	1	2	2
2	2	45	2	4	1	96000		1	2			1	2	2	2	2	2	5.5	4.87	3	2	2	2	2	2	2	2	2	2	1	0	3	8	3	4	0.5	2	2	2	2
2	2	41	2	2	1	96000		2	1			2	2	2	2	1	2	5.24	1.68	2	2	2	2	2	2	2	1	2	2	1	0	3	8	1	6	1	2	2	2	2
2	2	35	2	7	1	96000		2	2			1	2	2	2	2	2	4.8	5.1	2	2	2	2	2	2	2	2	2		1	0	3	6	2	1	4	2	2	1	2
2	2	53	2	1	1	96000		2	2			1	2	2	2	2	2	5.26	7.06	2	2	2	2	2	1	2	2	2	2	1	0	3	6	2	1	5	2	2	2	2
2	2	53	2	5	1	96000						1				2	2	4.35	5.05	3	2	2	2	2	2	1	2	2	2	1	0	1	8	2	5	6.5	2	2	2	2
2	2	62	2	2	1	96000		1	2			2	2	2	2	2	2	4.65		2	2	2	2	2	2	2	2	2	2	1	0	3	3	5	6	7	2	2	2	2
2	2	58	2	4	1	96000		2	2			1	2	2	2	1	1	8.97		3	1	2	2	2	2	2	1	2	1	1	0	2	7	2	7	1	2	2	2	1
2	2	57	2	1	1	96000		2	2			1	2	2	2	2	2	4.83	6.45	2	2	2	2	2	1	2	2	2	2	1	0	3	9	2	1	6	2	2	2	2
2	2	53	2	2	1	96000		1	1			2	2	2	2	5	2	3.48	3.45	3	2	2	2	2	1	1	2	2	1	1	0	3	8	3	1	4	2	2	2	2
2	2	54	2	2	1	96000		2	2			1	2	2	2	2	2	4.9	7	2	2	2	2	2	2	2	2	2		1	0	1	8	2	1	2	2	2	2	2
2	2	69	2	1	1	96000		2	2			1	2	2	2	1	1	4.6	5.9	2	2	2	2	2	2	2	2	2		1	0	3	7	2	1	4	2	2	1	2
2	2	62	2	3	1	96000		2	2			1	2	2	2	1	1	5.7	7.2	2	2	2	2	2	2	2	2	2		1	0	3	7	4	1	6	2	2	1	2
2	2	57	2	4	1	96000		2	1			2	2	2	1	2	2	5.15	10.13	3	2	2	2	2	1	1	1	2	1	1	0	3	7	3	5	6	2	2	2	1
2	2	35	2	6	1	96000		2	2			1	2	2	2	2	2	5.59	6.17	2	2	2	2	2	2	2	2	2	2	1	0	1	6	4	5	3	2	2	2	1
2	2	45	2	3	1	96000		2	2			1	2	2	2	2	2	4.83	6.31	3	2	2	2	2	2	2	2	2	2	1	0	3	10	2	1	4	4	1	2	2
2	2	43	2	1	1	96000		2	2			1	2	2	2	5	2	4.74	5.78	2	2	2	2	2	2	2	1	2	1	1	0	3	5	4	6	2	3	2	2	2
2	2	42	2	3	1	96000		1	2			1	2	2	2	2	2	5.52	6.68	3	2	2	2	2	2	2	2	2	2	1	0	3	6	2	1	1	3	1	2	1
2	2	54	2	4	1	96000		2	2			1	2	2	2	2	2	4.9	6.8	2	2	2	2	2	2	2	2	2		1	0	3	7	3	1	6	2	2	1	2
2	2	52	2	1	1	96000		2	2			1	2	2	2	2	2	5.52	7.9	2	2	2	2	2	2	2	2	2	2	1	0	3	8	3	1	6	3	1	2	2
2	2	57	2	5	1	96000		2	2			1	2	2	2	2	2	4.8	6.9	2	2	2	2	2	2	2	2	2		1	0	3	7	3	1	4	2	2	1	2
2	2	47	2	3	1	96000		1	2			1	2	2	2	3	2	4.6	5	2	2	2	2	2	2	2	1	2	2	1	0	3	9	2	3	8	3	1	2	2
2	2	61	2	1	1	96000		2	2			1	2	2	2	1	1	5.22	7.08	2	2	2	2	2	1	2	2	2	2	1	0	3	7	1	1	8	4	2	2	1
2	2	47	2	2	1	96000		2	2			1	2	2	2	1	1	5.58	5.9	2	2	2	2	2	1	2	1	2	2	1	0	1	6	2	6	5	3	2	2	1
2	2	55	2	2	1	96000		2	2			1	2	2	2	2	2	3.95	5.49	3	2	2	2	2	1	2	2	2	2	1	0	3	8	4	1	2	2	2	2	1
2	2	52	2	4	1	96000		2	2			1	2	2	2	2	2	5	7.5	2	2	2	2	2	2	2	2	2		1	1	1	6	2	1	2	2	2	2	2
2	2	56	2	3	1	96000		2	2			1	2	2	2	2	2	4.6	7.1	2	2	2	2	2	2	2	2	2		1	0	3	7	3	1	4	2	2	2	2
2	2	32	2	6	1	96000		2	2			1	2	2	2	2	2	4.9	6.8	2	2	2	2	2	2	2	2	2		1	1	3	7	2	5	8	2	1	2	2
2	2	56	2	3	1	96000		2	2			1	2	2	2	2	2	4.7	6.3	2	2	2	2	2	2	2	2	2		1	0	3	7	2	1	4	2	2	2	2
2	2	52	2	1	1	96000		2	2			1	2	2	2	2	2	5.23	6.53	2	2	2	2	2	1	2	2	2	2	1	0	3	7	2	1	1.66667	2	2	2	2
2	2	29	2	6	1	96000		1	2			1	2	2	2	2	2	4.5	9	2	2	2	2	2	2	2	2	2	2	1	0	3	10	2	1	9	2	2	2	2
2	2	40	2	7	1	96000		2	1			2	2	2	2	2	2	4.42	6.13	3	2	2	2	2	1	1	2	2	2	2	0	3	7	4	3	5	2	2	2	2
2	2	60	4	1	1	96000		2	2			1	2	2	2	1	1	6.84		4	2	2	2	2	1	1	2	2	2	1	0	3	6	3	1	10	2	2	2	2
2	2	43	2	2	1	96000		2	2			1	2	2	2	2	2	4.3	6.1	2	2	2	2	2	2	2	2	2		1	0	1	6	2	1	2	2	2	2	2
2	2	58	2	3	1	96000		2	2			1	2	2	2	1	1	4.7	6.3	2	2	2	2	2	2	2	2	2		1	0	3	8	2	1	6	2	2	2	2
2	2	39	2	4	1	96000		2	2			1	2	2	2	2	2	4.7	6.8	2	2	2	2	2	2	2	2	2		1	0	3	7	2	1	4	2	2	2	2
2	2	27	2	4	1	96000		2	1			1	2	2	2	5	2	5.07	9.49	3	2	2	2	2	2	2	2	2	2	1	0	3	8	2	1	10	1	2	2	2
2	2	37	2	5	1	96000		2	2			1	2	2	2	3	2	4.62	5.79	3	2	2	2	2	2	2	2	2	2	1	0	2	8	3	4	5	2	2	2	2
2	2	43	2	3	1	96000		1	2			1	2	2	2	2	2	4.92	6.26	3	2	2	2	2	1	2	2	2	1	2	0	2	8	3	1	4.5	3	2	2	2
2	2	38	2	5	1	96000		2	2			1	2	2	2	2	2	4.7	6.8	2	2	2	2	2	2	2	2	2		1	0	3	7	2	1	8	2	2	2	2
2	2	36	2	5	1	96000		2	2			1	2	2	2	2	2	4.8	6.3	2	2	2	2	2	2	2	2	2		1	0	3	7	2	1	4	2	2	2	2
2	2	43	2	5	1	96000		2	2			1	2	2	2	2	2	4.9	6.8	2	2	2	2	2	2	2	2	2		1	0	3	7	2	1	8	2	2	2	2
2	2	47	2	3	1	96000		2	2			1	2	2	2	2	2	5.1	6.8	2	2	2	2	2	2	2	2	2		1	0	3	7	2	1	4	2	2	2	2
2	2	43	2	3	1	96000		2	2			1	2	2	2	2	2	5.36	8.05	2	2	2	2	2	2	2	2	2	2	1	0	3	7	2	1	4	2	2	2	2
2	2	37	2	6	1	96000		2	2			1	2	2	2	2	2	4.1	5.3	2	2	2	2	2	2	2	2	2		1	0	1	7	2	1	8	2	2	2	2
2	2	37	2	5	1	96000		2	2			1	2	2	2	2	2	4.7	6.8	2	2	2	2	2	2	2	2	2		1	0	3	7	2	1	4	2	2	2	2
2	2	45	2	4	1	96000		2	2			1	2	2	2	2	2	4.5	6.2	2	2	2	2	2	2	2	2	2		1	0	3	8	2	1	4	2	2	2	2
2	2	40	2	4	1	96000		2	2			1	2	2	2	2	2	5	7.1	2	2	2	2	2	2	2	2	2		1	0	3	7	2	1	4	2	2	2	2
2	2	33	2	7	1	96000		2	1			2	2	2	2	3	2	4.4	5.85	2	2	2	2	2	2	1	2	2	2	1	0	3	9	2	5	2	2	2	2	1
2	2	54	2	1	1	96000		2	2			1	2	2	2	2	2	5.11	6.1	2	2	2	2	2	1	2	2	2	2	1	0	3	7.5	2	5	4.5	2	2	2	1
2	2	45	2	7	1	96000		2	1			2	2	2	2	2	2	5.05	9.98	3	2	2	2	2	2	2	2	2	2	1	1	3	4	4	4	15	2	2	2	2
2	2	41	2	3	1	96000		2	2			1	2	2	2	2	2	4.78	7.22	2	2	2	2	2	2	2	2	2	2	1	0	3	8.5	2	6	13	3	2	1	2
2	2	52	2	5	1	96000			1							2	2	4.47	5.91	3	2	2	2	2	1	2	2	2	2	1	0	3	7	3	1	5	2	2	2	1
2	2	76	2	1	1	96000		2	2			1	2	2	2	1	1	5.86		3	2	2	2	2	2	1	2	2	2	2	0	3	7	3	1	0	3	1	2	1
2	2	46	2	5	1	96000		2	2			1	2	2	2	2	2	4.7	6.3	2	2	2	2	2	2	2	2	2		1	0	3	7	2	1	8	2	2	2	2
2	2	35	2	5	1	96000		2	2			1	2	2	2	2	2	4.7	6.8	2	2	2	2	2	2	2	2	2		1	0	3	7	2	1	4	2	2	2	2
2	2	33	2	6	1	96000		2	2			1	2	2	2	2	2	4.6	6.1	2	2	2	2	2	2	2	2	2		1	0	3	8	2	1	8	2	2	2	2
2	2	30	2	4	1	96000		2	2			1	2	2	2	3	2	4.42	4.58	4	2	2	2	2	2	2	2	2	2	1	0	1	8	3	1	4	2	2	2	1
2	2	51	2	6	1	96000		2	1			2	2	2	2	3	2	5.59	6.29	2	2	2	2	2	1	2	2	2	1	1	0	1	6	2	7	3	2	2	2	1
2	2	39	2	4	1	96000		1	1			2	1	2	2	2	2	6.4	7.6	2	2	2	2	2	2	1	2	2	2	1	0	3	7.5	4	1	4	2	2	2	2
2	2	63	2	2	1	96000		2	2			1	2	2	2	2	2	4.99	6.27	3	2	2	2	2	2	2	2	2	2	1	0	3	8	3	7	3	3	1	2	2
2	2	44	2	4	1	96000		2	2			1	2	2	2	2	2	4.7	6.3	2	2	2	2	2	2	2	2	2		1	0	3	7	2	1	8	2	2	2	2
2	2	49	2	4	1	96000		2	2			1	2	2	2	2	2	4.8	6.3	2	2	2	2	2	2	2	2	2		1	0	3	7	2	1	2	2	2	2	2
2	2	40	2	5	1	96000		2	1			2	2	1	2	5	2	4.9	7.79	2	2	2	2	2	2	2	2	2	2	1	0	3	8	2	1	4	2	2	2	2
2	2	62	2	1	1	96000		2	2			1	2	2	2	2	2	4.77	4.78	2	2	2	2	2	2	2	2	2	2	1	0	3	5	4	1	3	2	2	2	2
2	2	29	2	6	1	96000		2	2			1	2	2	2	2	2	4.1	5.1	2	2	2	2	2	2	2	2	2		1	0	1	8	2	1	4	2	2	2	2
2	2	26	1	7	1	96000		2	2			1	2	2	2	2	2	4.1	5.4	2	2	2	2	2	2	2	2	2		1	0	1	7	2	5	8	2	2	2	2
2	2	45	2	4	1	96000		2	2			1	2	2	2	2	2	4.8	6.9	2	2	2	2	2	2	2	2	2		1	0	3	7	2	1	6	2	2	2	2
2	2	29	2	6	1	96000		2	2			1	2	2	2	2	2	4.7	6.3	2	2	2	2	2	2	2	2	2		1	0	3	7	2	1	7	2	2	2	2
2	2	38	2	5	1	96000		2	2			1	2	2	2	2	2	4.7	6.2	2	2	2	2	2	2	2	2	2		1	0	3	7	2	1	8	2	2	2	2
2	2	38	2	5	1	96000		2	2			1	2	2	2	2	2	4.7	6.3	2	2	2	2	2	2	2	2	2		1	0	3	7	2	1	8	2	2	2	2
2	2	44	2	5	1	96000		2	2			1	2	2	2	2	2	4.7	6.3	2	2	2	2	2	2	2	2	2		1	0	1	7	2	1	8	1	2	2	2
2	2	32	2	3	1	96000		2	2			1	2	2	2	2	2	5.39	5.74	3	2	2	2	2	2	2	2	2	2	1	0	3	9	2	5	10	3	2	2	2
2	2	33	2	4	1	96000		2	2			1	2	2	2	2	2	5.72	7.46	3	2	2	2	2	2	2	2	2	2	1	0	3	9.33333	2	6	6	2	2	2	1
2	2	39	2	6	1	96000		2	2			1	2	2	2	2	2	5.24	5.82	3	2	2	2	2	1	1	2	1	1	2	0	3	7	3	6	6	2	2	2	1
2	2	54	2	4	1	96000		2	2			1	2	2	2	2	2	5.11	5.96	3	2	2	2	2	1	2	2	2	2	1	0	3	7	4	6	3	2	2	2	1
2	2	25	1	7	1	96000		2	2			1	2	2	2	2	2	4.1	5.3	2	2	2	2	2	2	2	2	2		1	0	1	7	2	1	8	1	2	2	2
2	2	24	1	7	1	96000		2	2			1	2	2	2	2	2	4.3	6.7	2	2	2	2	2	2	2	2	2		1	0	3	8	2	5	7	1	2	2	2
2	2	28	1	7	1	96000		2	2			1	2	2	2	2	2	4.6	5.9	2	2	2	2	2	2	2	2	2		1	0	3	8	2	1	7	1	2	2	2
2	2	53	2	1	1	96000		2	2			1	2	2	2	2	2	5.05	5.9	2	2	2	2	2	1	2	2	2	2	1	0	1	7	2	1	8	3	2	2	1
2	2	29	1	7	1	96000		2	2			1	2	2	2	2	2	4.3	5.9	2	2	2	2	2	2	2	2	2		1	0	3	7	2	1	7	1	2	2	2
2	2	25	1	7	1	96000		2	2			1	2	2	2	2	2	4.3	5.7	2	2	2	2	2	2	2	2	2		1	0	3	8	2	5	8	1	2	2	2
2	2	33	2	6	1	96000		2	2			1	2	2	2	2	2	4.4	5.9	2	2	2	2	2	2	2	2	2		1	0	3	8	2	1	7	2	2	2	2
2	2	40	2	4	1	96000		2	2			1	2	2	2	2	2	5.39	8.13	2	2	2	2	2	2	2	2	2	2	1	0	3	8.33333	2	4	8	2	2	2	1
2	2	55	2	1	1	96000		2	2			1	2	2	2	5	2	4.56	5.29	3	2	2	2	2	2	2	2	2	2	1	0	3	8.5	2	1	3	3	2	2	2
2	2	38	2	4	1	96000		2	2			1	2	2	2	2	2	4.68	5.77	2	2	2	2	2	2	2	2	2	2	1	0	3	9	2	5	3	2	2	2	2
2	2	48	2	6	1	96000		2	1			2	2	1	2	2	2	5.4	5.4	3	2	2	2	2	1	1	2	2	2	1	0	1	7	3	2	9	2	2	2	2
2	2	33	2	7	1	96000		2	2			1	2	2	2	2	2	5.57	3.64	2	2	2	2	2	2	2	2	2	2	1	0	1	7	2	1	3	2	2	2	2
2	2	33	5	5	1	96000		2	2			1	2	2	2	2	2	4.9	6.29	2	2	2	2	2	2	2	2	2	2	1	0	2	6	3	6	3	2	2	2	2
2	2	33	2	6	1	96000		2	2			1	2	2	2	2	2	4.1	5.3	2	2	2	2	2	2	2	2	2		1	0	1	8	2	1	4	1	2	2	2
2	2	53	2	4	1	96000		2	2			1	2	2	2	2	2	5	6.7	2	2	2	2	2	2	2	2	2		1	1	1	7	2	1	2	2	1	2	2
2	2	46	2	5	1	96000		2	2			1	2	2	2	2	2	4.1	6	2	2	2	2	2	2	2	2	2		1	0	1	8	2	6	4	2	2	2	2
2	2	47	2	5	1	96000		2	2			1	2	2	2	2	2	4.3	5.9	2	2	2	2	2	2	2	2	2		1	0	1	8	2	1	2	1	2	2	2
2	2	64	2	2	1	96000		2	2			1	2	2	2	2	2	5	6.9	2	2	2	2	2	2	2	2	2		1	0	1	8	2	2	4	2	2	2	2
2	2	44	2	3	1	96000		2	2			1	2	2	2	2	2	4.9	7	2	2	2	2	2	2	2	2	2		1	0	1	8	2	1	8	2	2	2	2
2	2	30	1	7	1	96000		2	2			1	2	2	2	2	2	4.3	5.6	2	2	2	2	2	2	2	2	2		1	0	1	8	2	5	8	2	2	2	2
2	2	61	2	4	1	96000		2	2			1	2	2	2	2	2	4.6	6.5	2	2	2	2	2	2	2	2	2		1	0	3	7	2	1	4	2	2	2	2
2	2	31		7	1	96000		2	1			2	2	2	2	2	1	4.7	5.3	2	2	2	2	2	2	2	2	2		1	0	3	7	3	1	2	2	2	2	2
2	2	40	2	5	1	96000		2	2			1	2	2	2	2	2	4.7	6.8	2	2	2	2	2	2	2	2	2		1	0	3	7	2	1	8	2	2	2	2
2	2	40	2	4	1	96000		2	2			1	2	2	2	2	2	4.5	6.4	2	2	2	2	2	2	2	2	2		1	0	3	8	2	1	4	2	2	2	2
2	1	71	4	3	1	96000		2	2			1	2	2	2	5	2	4.98	6.36	3	2	2	2	2	2	2	1	1	1	1	0	3	4	2	1	2	2	2	1	2
2	1	62	2	3	1	96000		2	2			1	2	1	1	2	2	3.96	5.94	4	2	2	2	2	1	2	1	1	1	1	0	1	8	3	5	4	3	2	2	2
2	1	53	2	3	1	96000		2	2			1	2	2	2	2	2	4.81	5.33	3	2	2	2	2	2	2	1	2	2	1	0	3	6	4	7	8	3	2	2	2
2	1	70	2	1	1	96000		1	2			1	2	2	2	1	2	5.4	6.6	3	2	2	2	2	2	1	1	2	2	1	1	3	12	2	1	1.5	2	2	1	2
2	1	70	2	2	1	96000		1	2			1	2	2	2	1	1	9.59	#NULL!	2	2	2	2	2	2	2	2	1	2	1	0	3	8.5	2	1	2.5	3	2	1	1
2	1	67	2	5	1	96000		1	2			1	2	2	2	1	1	5.49	4.62	3	2	2	2	2	2	2	2	2	2	1	1	1	8	2	7	1	2	2	1	2
2	1	74	2	2	1	96000		2	2			1	2	2	2	1	1	5.38	7.49	3	2	2	2	2	2	2	2	1	2	1	0	1	8	3	7	2	4	1	1	2
2	1	49	2	4	1	96000		1	2			1	2	2	2	2	2	3.55	7.37	3	2	2	2	2	2	1	2	2	2	1	1	1	9	4	1	5	2	2	1	1
2	1	38	2	4	1	96000		1	2			1	2	2	2	5	2	6.4	12.3	2	2	2	2	2	2	2	2	2	2	1	1	1	8	3	1	8	3	2	2	1
2	1	79	2	1	1	96000		2	2			1	2	2	2	1	1	5.9	7.14	3	1	2	2	2	2	2	2	2	2	1	0	3	8	2	1	2	4	1	1	2
2	1	50	2	5	1	96000		2	2			1	2	2	2	2	2	5.77	9.34	2	2	2	2	2	1	1	2	2	1	1	1	3	8	2	1	3	3	2	2	1
2	1	62	2	3	1	96000		2	2			1	2	2	2	1	1	4.6	5.8	2	2	2	2	2	2	2	2	2		1	1	2	7	3	1	2	2	2	1	2
2	1	42	2	4	1	96000		2	2			1	2	2	2	1	1	4.86	11.21	3	2	2	2	2	2	2	2	2	2	1	0	3	7	2	7	2	2	2	1	2
2	1	38	2	5	1	96000		1	1			2	2	2	2	2	2	4.5	7.6	1	2	2	2	2	2	2	2	2	2	1	0	1	8	1	1	10	2	2	2	2
2	1	33	2	6	1	96000		2	2			1	2	2	2	2	2	5.28	5.24	2	2	2	2	2	2	2	2	2	2	1	0	2	6	2	1	6	3	2	2	1
2	1	75	2	4	1	96000		2	1			2	2	2	2	1	1	7.43	15.08	3	1	2	2	2	2	2	1	1	2	1	0	3	5	3	7	5	4	1	1	1
2	1	43	2	3	1	96000		1	2			1	2	2	2	2	2	4.8	9.2	2	2	2	2	2	2	1	2	2	2	1	1	1	7	2	6	2	2	2	2	1
2	1	20	1	6	1	96000		2	2			2	2	2	1	2	2	3.85	5.38	2	2	2	2	2	2	2	2	2	2	1	0	3	8	3	4	8	2	2	1	2
2	1	63	2	1	1	96000		2	2			1	2	2	2	2	2	4.6	7.1	2	2	2	2	2	2	2	2	2		1	1	2	7	3	1	2	2	1	1	2
2	1	54	2	4	1	96000		2	1			2	2	2	2	2	2	6.89	2.5	2	2	2	2	2	2	2	2	2	2	1	1	3	7	2	5	8	4	1	2	1
2	1	66	2	1	1	96000		2	2			1	2	2	2	2	2	4.9	7.1	2	2	2	2	2	2	2	2	2		1	1	3	7	3	1	4	2	2	1	2
2	1	69	2	3	1	96000		2	2			1	2	2	2	2	2	5.4	7.2	2	2	2	2	2	2	2	2	2		1	1	3	7	3	1	4	2	2	1	2
2	1	63	2	2	1	96000		2	2			1	2	2	2	2	2	4.8	6	2	2	2	2	2	2	2	2	2		1	1	3	6	2	1	3	2	2	2	2
2	1	70	2	4	1	96000		1	2			1	2	2	2	2	2	4.82	3.79	4	1	2	2	1	1	2	1	1	2	1	0	1	8.5	2	1	4.5	3	1	1	1
2	1	49	2	4	1	96000		2	2			1	2	2	2	2	2	4.9	6.7	2	2	2	2	2	2	2	2	2		1	1	2	7	3	1	4	2	2	2	2
2	1	61	2	3	1	96000		2	2			1	2	2	2	2	2	5.3	6.7	3	2	2	2	2	2	2	2	2		1	1	3	7	3	1	6	2	2	2	2
2	1	26	1	7	1	96000		2	2			2	1	2	2	2	2	3.8	4.7	3	2	2	2	2	2	2	2	2		1	0	3	6	3	1	6	2	2	1	2
2	1	46	2	5	1	96000			1							2	2	4.74	4.45	3	2	2	2	2	2	2	2	2	2	1	1	1	7.5	1	2	4	2	2	2	2
2	1	53	2	5	1	96000		2	2			1	2	2	2	2	2	4.9	7.1	2	2	2	2	2	2	2	2	2		1	1	3	8	2	1	6	2	2	2	2
2	1	66	2	3	1	96000		2	2			1	2	2	2	2	1	5.1	7.1	2	2	2	2	2	2	2	2	2		1	0	3	7	3	1	4	2	2	1	2
2	1	39	2	3	1	96000		1	1			2	2	2	2	2	2	5.9	9.6	1	2	2	2	2	2	2	2	2	2	1	0	1	7	1	1	7	3	2	2	2
2	1	43	2	4	1	96000		1	2			1	2	2	2	5	2	11.5	#NULL!	2	2	2	2	2	2	2	2	2	2	1	0	3	6	3	6	12	3	2	2	1
2	1	69	2	4	1	96000		2	2			2	1	2	2	1	1	5.46	9.38	3	2	2	2	2	2	1	2	2	2	1	0	2	8	2	1	6	3	1	2	1
2	1	52	2	4	1	96000		2	2			1	2	2	2	1	1	4.8	5.6	3	2	2	2	2	2	2	2	2		1	1	2	6	2	1	2	2	2	2	2
2	1	47	2	5	1	96000		2	2			1	2	2	2	2	2	4.7	6.2	2	2	2	2	2	2	2	2	2		1	1	1	8	2	1	4	2	2	2	2
2	1	65	2	4	1	96000		2	2			1	2	2	2	1	1	4.6	6.8	2	2	2	2	2	2	2	2	2		1	1	3	6	2	1	4	2	2	2	2
2	1	42	2	5	1	96000		2	2			1	2	2	2	2	2	4.7	6.7	2	2	2	2	2	2	2	2	2		1	1	3	7	2	1	4	2	1	1	2
2	1	43	2	5	1	96000		2	2			1	2	2	2	2	2	4.9	6.7	2	2	2	2	2	2	2	2	2		1	1	3	7	2	1	6	2	2	2	2
2	1	47	2	4	1	96000		2	2			1	2	2	2	2	2	5.3	7.1	2	2	2	2	2	2	2	2	2		1	1	3	7	2	1	8	3	1	2	2
2	1	52	2	6	1	96000		2	1			1	2	2	2	2	2	5.74	5.2	2	2	2	2	2	1	2	2	1	2	1	0	3	6.5	2	6	2	3	2	2	1
2	1	54	2	5	1	96000		1	2			1	2	1	2	4	2	10.71	#NULL!	2	2	2	2	2	2	2	2	1	2	1	1	3	7.83333	2	6	5	2	2	2	1
2	1	47	2	7	1	96000		2	1			2	2	2	2	2	2	4.6	5.98	2	2	2	2	2	2	1	2	2	2	1	0	1	6	2	7	8	2	2	2	2
2	1	43	2	5	1	96000		2	2			1	2	2	2	2	2	4.8	6.3	2	2	2	2	2	2	2	2	2		1	0	1	7	2	1	2	2	2	2	2
2	1	57	2	2	1	96000		2	2			1	2	2	2	2	2	4.9	6.8	2	2	2	2	2	2	2	2	2		1	1	1	6	2	1	2	2	2	2	2
2	1	54	2	4	1	96000		2	2			1	2	2	2	2	2	4.9	6.3	2	2	2	2	2	2	2	2	2		1	1	1	7	2	1	4	2	2	2	2
2	1	42	2	5	1	96000		2	2			1	2	2	2	2	2	5	6.9	2	2	2	2	2	2	2	2	2		1	1	1	7	2	1	8	2	2	2	2
2	1	40	2	5	1	96000		2	2			1	2	2	2	2	2	4.8	6.7	2	2	2	2	2	2	2	2	2		1	1	3	7	2	1	8	2	1	2	2
2	1	51	2	4	1	96000		2	2			1	2	2	2	1	1	4.9	6.8	2	2	2	2	2	2	2	2	2		1	1	3	7	2	1	4	2	2	2	2
2	1	47	2	5	1	96000		2	2			1	2	2	2	2	2	4.6	7.2	2	2	2	2	2	2	2	2	2		1	0	3	8	2	1	4	2	2	2	2
2	1	30	2	5	1	96000		1	1			2	2	2	2	2	2	4	7.1	2	2	2	2	2	2	2	2	2	2	1	0	3	9	3	1	8	2	2	2	2
2	1	35	2	4	1	96000		2	2			1	2	2	2	2	2	4.96	6.13	2	2	2	2	2	2	2	2	2	2	1	1	1	7	2	7	6	2	2	2	2
2	1	49	2	3	1	96000		2	2			1	2	2	2	2	2	4.1	5.9	2	2	2	2	2	2	2	2	2		1	1	3	6	2	1	4	2	2	2	2
2	1	45	2	4	1	96000		2	2			1	2	2	2	2	2	4.6	6	2	2	2	2	2	2	2	2	2		1	1	2	7	2	1	2	2	2	2	2
2	1	36	2	5	1	96000		2	2			1	2	2	2	2	2	4.6	6.1	2	2	2	2	2	2	2	2	2		1	1	3	7	2	1	6	2	2	2	2
2	1	39	2	5	1	96000		2	2			1	2	2	2	2	2	4.6	6.2	2	2	2	2	2	2	2	2	2		1	1	3	7	2	1	8	2	2	2	2
2	1	44	2	4	1	96000		2	2			1	2	2	2	2	2	4.7	6.3	2	2	2	2	2	2	2	2	2		1	1	3	7	2	5	4	2	2	2	2
2	1	34	2	6	1	96000		2	2			1	2	2	2	2	2	4.1	5.3	2	2	2	2	2	2	2	2	2		1	1	1	7	2	1	8	2	2	2	2
2	1	44	2	6	1	96000		2	1			2	2	2	2	2	2	5.91	6.61	2	2	2	2	2	2	2	2	2	2	1	0	1	6	3	5	7	2	2	2	2
2	1	42	2	5	1	96000		2	2			1	2	2	2	2	2	3.06	7.56	2	2	2	2	2	2	2	2	2	2	1	1	3	8	2	1	6.5	3	1	2	2
2	1	33	2	6	1	96000		2	2			1	2	2	2	2	2	4.3	6	2	2	2	2	2	2	2	2	2		1	1	1	7	2	1	8	3	1	2	2
2	1	41	2	5	1	96000		2	2			1	2	2	2	2	2	4.4	5.8	2	2	2	2	2	2	2	2	2		1	0	1	6	2	1	2	3	1	2	2
2	1	43	2	4	1	96000		2	2			1	2	2	2	2	2	4.1	5.3	2	2	2	2	2	2	2	2	2		1	1	3	6	2	1	2	2	2	2	2
2	1	37	2	4	1	96000		2	1			2	2	2	2	2	2	4.2	5.7	2	2	2	2	2	2	2	2	2		1	1	1	6	2	1	8	2	2	2	2
2	1	20	1	7	1	96000		2	2			1	2	2	2	2	2	5.02	3.74	1	2	2	2	2	2	2	2	2	2	1	0	2	8	1	4	6	3	1	2	2
2	1	24	2	7	1	96000		2	2			1	2	2	2	2	2	4.3	5.7	2	2	2	2	2	2	2	2	2		1	0	3	7	2	5	8	2	2	2	2
2	1	25	1	6	1	96000		2	2			1	2	2	2	2	2	4.1	5.3	2	2	2	2	2	2	2	2	2		1	0	3	7	2	1	7	2	2	2	2
2	1	20	1	7	1	96000		2	2			1	2	2	2	2	2	4.7	6.1	2	2	2	2	2	2	2	2	2		1	0	3	7	2	1	7	2	2	2	2
2	1	34	2	5	1	96000		2	2			1	2	2	2	2	2	4.5	5.9	2	2	2	2	2	2	2	2	2		1	1	3	8	2	1	7	2	2	2	2
2	1	45	2	4	2	96000		2	2			1	2	2	2	2	2	5.01	5.85	2	2	2	2	2	2	2	2	2	2	1	1	2	10	2	1	2	2	1	2	1
2	1	47	2	3	1	96000		2	2			1	2	2	2	2	2	4.7	6.5	2	2	2	2	2	2	2	2	2		1	1	1	6	2	1	2	2	2	2	2
2	1	38	2	6	1	96000		2	2			1	2	2	2	2	2	4.8	6.3	2	2	2	2	2	2	2	2	2		1	1	1	7	2	1	2	2	2	2	2
2	1	60	2	5	1	96000		2	2			1	2	2	2	2	2	5	7.8	2	2	2	2	2	2	2	2	2		1	1	2	7	2	1	4	2	2	1	2
2	1	52	2	3	1	96000		2	2			1	2	2	2	2	2	4.9	6.3	2	2	2	2	2	2	2	2	2		1	1	2	7	2	1	2	2	1	2	2
2	1	38	2	6	1	96000		2	2			1	2	2	2	2	2	4.3	5.6	2	2	2	2	2	2	2	2	2		1	1	2	7	2	1	8	2	2	2	2
2	1	61	2	4	1	96000		2	2			1	2	2	2	1	1	4.9	6.8	2	2	2	2	2	2	2	2	2		1	1	3	7	3	1	4	2	2	1	2
2	1	45	2	4	1	96000		2	2			1	2	2	2	2	2	4.7	6.6	2	2	2	2	2	2	2	2	2		1	1	3	7	2	1	2	2	2	2	2
2	1	42	2	5	1	96000		2	2			1	2	2	2	2	2	4.9	6.8	2	2	2	2	2	2	2	2	2		1	1	3	7	3	1	3	2	1	1	2
2	1	42	2	6	1	96000		2	2			1	2	2	2	2	2	4.9	6.5	2	2	2	2	2	2	2	2	2		1	1	3	7	3	1	5	2	2	1	2
2	1	49	2	5	1	96000		2	2			1	2	2	2	2	2	4.9	6.6	2	2	2	2	2	2	2	2	2		1	1	3	7	2	1	4	2	2	1	2
2	1	32	2	6	1	96000		2	2			1	2	2	2	2	2	4.7	5.9	2	2	2	2	2	2	2	2	2		1	1	3	7.03333	2	1	8	2	2	2	2
2	2	38	2	5	1	94800		1	2			1	2	2	2	2	2	5.32	6.03	2	2	2	2	2	2	2	2	2	2	1	0	3	8	3	7	5	2	2	2	2
2	2	62	2	2	2	94000		2	2			1	2	2	2	2	2	4.93	6.24	3	2	2	2	2	1	2	1	2	1	1	0	3	7	3	1	6	2	2	2	1
2	1	38	2	5	1	93600		2	2	1	2	1	2	2	2	2	2	4.73	1	2	2	2	2	2	2	2	2	2	1	1	1	3	7	2	3	2	2	2	2	1
2	2	78	4	1	1	93600		2	2			1	2	2	2	1	1	11.38	9.08	4	2	1	2	2	2	2	2	2	2	2	0	3	7.5	3	1	8.5	3	1	1	2
2	2	66	2	1	1	93600		2	2			1	2	2	2	1	1	3.58	8.21	3	1	2	2	1	2	2	2	2	2	1	0	3	6	3	1	6.5	1	2	1	2
2	2	47	2	4	1	93600		2	2			1	2	2	2	2	2	3.91	5.94	2	2	2	2	2	2	2	2	2	2	1	0	3	8.5	2	1	6	2	2	1	2
2	2	43	2	6	1	93600		2	2			1	2	2	2	2	2	4.27		2	2	2	2	2	2	2	2	2	2	1	0	3	7.5	2	1	8	2	2	2	1
2	2	47	2	1	1	93600		2	2			1	2	2	2	2	2	4.08	6.61	2	2	2	2	2	2	2	2	2	2	1	0	3	11.5	3	1	4.5	3	2	2	2
2	2	75	2	1	1	93600		2	2			1	2	2	2	2	2	4.38	6.12	3	2	2	2	2	1	1	2	2	2	2	0	3	7.5	3	1	3	4	1	2	2
2	2	59	2	1	1	93600		2	2			1	2	2	2	5	2	3.94	8.43	4	2	2	2	2	1	1	1	2	1	2	0	3	8.5	3	1	8	3	1	2	1
2	2	58	2	4	1	93600		2	1			2	2	2	2	2	2	5.78	8.75	2	2	2	2	2	1	1	1	2	2	1	0	3	6.5	2	7	4	2	1	2	1
2	1	37	2	6	1	93600		2	2			1	2	2	2	2	2	4.16	5.48	2	2	2	2	2	2	2	2	2		1	1	1	8.5	2	1	1.5	2	2	2	2
2	1	38	2	5	1	93600		2	2			1	2	2	2	2	2	4.1	5.2	2	2	2	2	2	2	2	2	2		1	0	2	8.5	2	1	2	2	2	2	2
2	1	57	2	4	1	92400		2	2			1	2	2	2	2	2	5.94	6.25	2	2	2	2	2	2	2	2	2	2	1	1	1	7	2	1	9	4	2	2	2
2	2	50	2	1	1	91200		2	2			1	2	2	2	5	2	6.8	16.63	3	2	2	2	2	2	2	2	2	2	1	0	3	7	2	2	6.5	4	1	1	2
2	1	71	2	4	1	91200		2	1			2	2	2	2	1	1	5.59	10.51	3	2	2	2	2	2	1	1	2	2	2	0	1	7	4	6	4	3	1	1	2
2	1	20	1	6	1	91200		2	2			1	2	2	2	2	2	4.1	5.3	1	2	2	2	2	2	2	2	2		1	0	3	9	2	1	2	2	1	1	2
2	2	49	2	4	2	90000		2	1	2	2	2	2	2	2	2	2	5.7	4.5	3	2	2	2	2	2	2	2	2	2	1	0	1	6	2	4	2	2	2	1	2
2	2	43	2	5	1	90000		2	1	2	2	2	2	2	2	5		6.4	6.3	3	2	2	2	2	2	1	2	2	1	2	0	1	7.5	3	4	7	2	2	2	2
2	2	53	2	2	2	90000		1	2	1	2	1	2	2	2	2	2	5.7	6.7	3	2	2	2	2	2	1	2	2	1	1	0	3	3.5	4	1	3	2	2	2	2
2	2	29	2	7	2	90000		2	2	1	2	1	2	2	2	2	2	5.4	5.6	3	2	2	2	2	2	2	2	2	2	1	0	3	8	2	1	6	2	2	2	2
2	1	64	2	3	1	90000		2	1	2	2	2	2	2	2	1	1	11.59		3	2	2	2	2	2	2	1	1	2	1	1	1	4.5	4	1	6	2	2	1	1
2	1	31	2	4	1	90000		2	2	1	2	1	2	2	2	2	2	4.23		2	2	2	2	2	2	2	2	2	2	1	1	3	7	2	6	3	2	2	2	2
2	1	57	2	5	1	90000		2	1	2	2	2	2	2	2	2	2	4.55	1	3	2	2	2	1	1	1	1	1	1	1	0	2	6	4	7	5	2	2	2	1
2	2	66	2	2	1	90000		2	2	2	1	1	2	2	2	1	1	6.31	1	3	2	2	2	2	2	2	2	2	2	1	0	3	6	3	5	9	3	1	1	2
2	2	71	2	3	1	90000		2	2	2	1	1	2	2	2	1	2	5.43	6.07	3	2	2	2	2	1	1	2	2	2	1	0	3	5	2	1	2	4	1	1	2
2	2	77	2	3	1	90000		2	2	2	1	1	2	2	2	1	1	4.83	1	2	2	2	2	2	2	2	2	2	2	1	0	3	7.5	2	6	2.5	3	2	1	1
2	2	56	2	2	1	90000		2	2	2	1	1	2	2	2	2	2	4.14	1	2	2	2	2	2	2	2	2	2	2	1	0	3	7	2	6	2	2	2	2	2
2	2	68	2	1	2	90000		2	2	2	1	1	2	2	2	2	2	5.94	9.55	3	2	2	2	2	2	2	2	2	2	1	0	3	5	3	1	4.5	1	2	2	1
2	2	52	2	3	1	90000		1	2	2	1	1	2	2	2	2	2	5.8	5.5	3	2	2	2	2	2	2	2	2	2	1	0	3	7	3	6	3	2	2	2	2
2	2	44	2	3	1	90000		2	2	2	1	1	2	2	1	5	2	5.33	6.59	2	2	2	2	2	2	2	2	2	2	1	0	1	8	2	6	2	3	2	2	1
2	2	26	2	4	1	90000		1	2	2	1	1	2	2	2	2	2	5.9	6.8	2	2	2	2	2	2	2	2	2	2	1	0	3	7.83333	2	7	5	2	2	2	2
2	1	35	2	4		90000				1	1	1	2	2	2	5	2	4.46	6.06	2	2	2	2	2	2	2	2	2	2	1	1	3	7.5	3	4	9.5	2	2	1	2
2	1	48	2	4	1	90000		2	2	2	1	1	2	2	2	2	2	5.57	1	2	2	2	2	2	2	2	2	2	2	1	1	3	7.5	2	6	2.5	2	2	2	1
2	1	66	2	5	1	90000		2	2	2	1	1	2	2	2	2	2	5.13	5.37	2	2	2	2	2	2	2	2	1	2	1	1	1	7.5	2	7	6	3	1	2	1
2	1	52	2	4	1	90000		1	2	2	1	1	2	2	2	2	2	6	6.8	2	2	2	2	2	2	2	2	2	2	1	1	3	7.83333	2	7	5	2	2	2	2
2	1	35	2	5	1	90000		2	2	2	1	1	2	2	2	2	2	5.7	1	2	2	2	2	2	2	2	2	2	2	1	0	3	6.5	2	5	1.5	3	2	2	1
2	1	40	2	5	1	90000		2	2	2	1	1	2	2	2	2	2	4.92		3	2	2	2	2	2	2	2	2	2	1	1	1	7	2	1	6	2	2	2	2
2	2	53	2	5	2	90000		2	1			2	2	1	2	2	2	4.92	5.82	3	2	2	2	2	1	2	2	2	2	1	0	1	7	3	5	3	3	2	2	1
2	2	60	2	5	2	90000		2	1			2	2	2	2	2	2	5.6	4.45	1	2	2	2	2	2	2	2	2	2	1	0	3	8.5	2	1	3	3	1	1	1
2	2	37	2	4	2	90000		1	2			1	2	2	2	2	2	4.3	6	2	2	2	2	2	2	2	2	2	2	1	0	3	7	2	1	8	2	1	1	1
2	2	70	2	3	2	90000		1	2			1	2	2	2	2	2	4.8	6.4	2	2	2	2	2	2	2	2	2	2	1	0	3	6.5	2	1	7	3	2	2	2
2	2	46	2	4	2	90000		1	2			1	2	2	2	2	2	4.4	5.7	3	2	2	2	2	2	1	2	2	2	1	0	3	7.5	2	4	7	3	2	2	1
2	2	65	2	1	2	90000		2	2			1	2	2	2	2	2	5.29	10.59	2	2	2	2	1	2	2	2	2	1	1	0	3	8	3	4	3	2	1	2	2
2	2	44	2	4	2	90000		1	2			1	2	2	2	2	2	3.5	4.7	2	2	2	2	2	2	2	2	2	2	1	0	3	7	2	5	7	4	2	1	1
2	2	51	2	2	2	90000		2	2			1				1	2	4.26	4.78	3	2	2	2	2	2	2	2	2	2	1	0	3	7	2	1	0	2	2	1	1
2	2	52	2	1	2	90000						1				2	2	6.2	9.25	3	2	2	2	2	2	2	2	2	2	1	0	3	5	4	1	10	4	1	2	1
2	2	46	2	7	2	90000		2	1			2	2	2	2	2	2	5.51	6.62	3	2	2	2	2	1	2	2	2	2	1	0	3	6	2	5	8	2	2	2	2
2	2	41	2	2	2	90000		2	2			1	2	2	2	5	2	5.73	5.96	2	2	2	2	2	2	2	2	2	2	1	0	2	9	1	1	2	2	2	2	1
2	2	63	2	1	2	90000		2	2			1	2	2	2	5	2	5.54		2	2	2	2	2	2	2	2	2	2	1	0	3	8	2	4	2	2	2	2	1
2	2	50	2	4	2	90000		1								1	2	7.3		3	2	2	2	2	2	2	2	2	2	1	0	3	8	3	6	2	2	2	2	1
2	2	55	2	2	2	90000						1				3	2	7.64	10.88	4	2	2	2	2	1	2	2	2	2	2	0	1	11	1	7	13	3	2	2	1
2	2	57	2	2	2	90000		2	2			1	2	2	2	2	2	4.11	4.69	3	2	2	2	2	2	2	2	2	2	1	0	3	7	2	1	0	3	1	2	1
2	2	53	2	2	2	90000		2	2			1	2	2	2	2	2	5.15	4.17	2	2	2	2	2	2	1	1	2	1	1	0	3	8	2	1	3	2	2	1	1
2	2	63	2	2	2	90000		2	2			1	2	2	2	2	2	4.37	8.15	3	2	2	2	2	2	2	2	2	2	2	0	3	8	2	3	4	2	1	2	2
2	2	34	2	4	1	90000		1	2			1	2	2	2	5	2	3.8	6.3	3	2	2	2	2	1	2	2	2	2	1	0	3	8.5	3	5	6	3	2	2	2
2	2	54	2	4	2	90000		2	1			2	2	2	2	3	2	5.29	8.92	2	2	2	2	2	2	1	2	2	2	1	0	2	7	2	7	5	1	2	2	1
2	1	55	2	5	1	90000		2	2			1	2	2	2	2	2	4.69	5.54	3	2	2	2	2	1	1	1	2	1	1	0	1	4	5	1	6	2	2	2	1
2	1	72	2	2	1	90000		1								1	1	7.6	7.6	2	2	2	2	2	2	2	2	2	2	1	0	3	5	3	1	3	2	2	1	2
2	1	46	2	1	2	90000		2	2			1	2	2	2	5	2	5.17	8.4	2	2	2	2	2	2	2	2	2	2	2	0	3	8	2	1	1	3	1	1	1
2	1	56	2	3	2	90000		2	2			1	2	2	2	1	2	3.89	7.39	2	2	2	2	2	2	2	2	2	2	1	1	3	7	2	1	3	3	1	1	1
2	1	60	2	5	2	90000		2	2			1	2	2	2	5	2	6.21	13.74	2	2	2	2	2	2	2	2	2	2	1	0	1	7	2	1	1	3	1	1	1
2	1	45	2	4	2	90000		2	2			1	2	2	2	5	2	4.5	3.91	2	2	2	2	2	2	2	2	2	2	1	1	1	7	2	5	3	4	1	1	2
2	1	55	2	4	2	90000		1	2			1	2	2	2	2	2	4.2	4.3	3	2	2	2	2	2	1	2	2	2	1	1	3	8	2	1	5	2	2	2	2
2	1	18	1	4	1	90000		2	2			1	2	2	2	2	2	4.85	5.61	2	2	2	2	2	2	2	2	2	2	1	0	3	12	3	6	4	3	1	2	2
2	1	48	2	3	2	90000		2	2			1	2	2	2	2	2	5.96	8.59	2	2	2	2	2	1	2	2	2	1	1	1	3	8	2	1	3	3	1	1	1
2	1	57	2	4	2	90000						1				2	2	4.17	5.21	2	2	2	2	1	2	2	2	2	2	1	0	3	10	2	6	4	3	1	2	1
2	1	59	2	6	2	90000		2	1			2	2	2	2	2	2	10.25		3	2	2	2	2	2	2	2	2	2	1	0	3	6	3	6	10	2	2	2	1
2	1	45	2	4	2	90000		2	2			1	2	2	2	2	2	5.55	5.87	2	2	2	2	2	1	2	2	2	1	1	0	1	7	3	1	4	4	1	2	1
2	1	31	2	5	2	90000		2	2			1	2	2	2	2	2	4.16	5.6	2	2	2	2	2	2	2	2	2	2	1	1	3	8	2	5	2	4	1	1	2
2	1	41	2	7	2	90000		2	1			2	2	2	2	2	2	4.85	5.26	2	2	2	2	2	2	2	2	2	1	1	0	1	8	3	4	7	2	2	2	1
2	1	31	2	6	2	90000		2	2			1	2	2	2	5	2	5.1	3.76	1	2	2	2	2	2	2	2	2	2	1	0	1	9	1	1	10	2	2	2	2
2	1	27	2	6	1	90000		2	2			1	2	2	2	2	2	4.1	5.9	1	2	2	2	2	2	2	2	2		1	0	1	8	2	2	2	2	2	1	2
2	1	26	2	4	2	90000		2	2			1	2	2	2	2	2	4.6	7.39	2	2	2	2	2	2	2	2	2	2	1	1	1	10	2	1	7	2	2	2	2
2	1	34	2	4	2	90000		2	1			1	1	1	2	2	2	4.02	3.47	2	2	2	2	2	2	2	2	2	2	1	0	1	8	3	1	2	3	2	2	2
2	1	33	2	4	2	90000		2	2			1	2	2	2	5	2	4.64	9.14	2	2	2	2	2	2	2	2	2	2	2	1	1	8	2	1	2	3	1	2	2
2	2	57	2	1	1	88800		2	2			1	2	2	2	2	2	4	5.52	3	2	2	2	2	1	2	2	2	2	2	0	3	8.5	2	1	6.5	4	1	2	2
2	1	37	2	4	1	88800		2	2			1	2	2	2	2	2	4.2	5.3	2	2	2	2	2	2	2	2	2		1	0	3	9	2	1	1	2	2	2	2
2	1	31	2	6	1	87600		2	2			1	2	2	2	2	2	4.08	5.32	2	2	2	2	2	2	2	2	2		1	0	1	8.5	2	1	2	2	2	2	2
2	2	34	2	5	1	86400		2	2			1	2	2	2	2	2	4.17	5.36	2	2	2	2	2	2	2	2	2		1	0	3	8.5	2	1	1.5	2	2	2	2
2	2	33	2	5	1	86400		2	2			1	2	2	2	2	2	4.32	5.13	2	2	2	2	2	2	2	2	2		1	0	3	8	1	1	1	2	2	2	2
2	2	47	2	3	1	86400		2	2			1	2	2	2	2	2	4.14	5.26	2	2	2	2	2	2	2	2	2		1	0	3	8.5	2	1	1.5	1	2	2	2
2	2	50	2	1	1	86400		2	2			1	2	2	2	5	2	4.03	6.51	4	2	2	2	2	1	2	2	2	2	3	0	3	8.5	3	1	6.5	4	1	2	1
2	2	48	2	1	1	86400		2	2			1	2	2	2	2	2	4.89	5.07	3	2	2	2	2	2	2	2	2	1	2	0	3	7.5	3	1	3.5	2	2	2	2
2	1	50	2	5	1	86400		2	2			1	2	2	2	1	1	4.03		3	2	2	2	2	2	2	2	2	2	1	1	3	8.5	2	1	4.5	3	1	1	2
2	1	46	2	3	1	86400		2	2			1	2	2	2	2	2	4.6	5.3	2	2	2	2	2	2	2	2	2		1	0	1	9	2	1	1	2	2	2	2
2	1	34	2	5	1	86400		2	2			1	2	2	2	2	2	4.5	5.23	2	2	2	2	2	2	2	2	2		1	1	3	8	2	1	2	2	2	2	2
2	1	24	2	5	1	86400		2	2			1	2	2	2	5	2	3.91	7.67	2	2	2	2	2	2	2	2	2	2	1	0	3	8.5	2	1	8	2	2	2	2
2	2	48	2	2	2	85000		2	2			1	2	2	2	2	2	5.18	6.38	2	2	2	2	2	2	2	1	2	1	1	0	3	8	2	1	4.83333	2	2	2	2
2	1	40	2	3	2	85000		2	2			1	2	2	2	5	2	6.18	9.68	2	2	2	2	2	2	2	2	2	2	2	1	1	8	2	1	2	2	2	2	2
2	2	55	2	3	1	84000		2	2	1	2	1	2	2	2	5		5.46	8.25	3	2	2	2	2	1	2	2	2	1	1	0	3	9	2	7	6	3	1	1	2
2	2	42	2	6	1	84000		2	1	2	2	2	2	2	2	1	2	5.51	6.32	1	2	2	2	2	2	2	2	2	2	1	0	1	6	3	3	10	3	2	1	1
2	2	66	2	1	1	84000		2	1	2	2	2	2	2	2	2	2	6.6	6	4	2	2	2	2	1	2	1	2	2	1	0	3	5.5	4	1	2	3	1	1	1
2	2	51	2	7	1	84000		2	1	2	2	2	2	2	2	2	2	4.48	4.6	3	2	2	2	2	1	1	2	2	2	1	0	1	6.5	2	7	10	2	2	1	2
2	2	69	2	1	1	84000		2	2	1	2	1				1	1	3.92	6.87	2	2	2	2	2	2	2	2	2	2	1	0	3	6.33333	2	5	8.33333	3	1	1	2
2	2	56	2	5	1	84000		2	1	1	2	1	2	1	2	2	2	5.65	6.36	2	2	2	2	2	2	2	2	2	2	1	0	1	6	4	7	4	2	2	2	1
2	2	56	2	1	1	84000		1	2	2	2	2	2	2	2	2	2	4.56	1	2	2	2	2	2	2	2	2	2	2	1	0	3	8	2	7	4	3	2	2	2
2	2	64	2	1	1	84000		2	2	2	2	2	2	2	1	2	2	3.4	1	2	2	2	2	2	2	2	2	2	2	1	0	3	7.5	2	1	2.5	2	2	2	2
2	2	49	2	4	1	84000		2	2	1	2	1	2	2	2	2	2	5.55	5.93	3	2	2	2	2	2	2	2	1	2	1	0	1	8	2	5	3	3	2	1	1
2	2	46	2	4	1	84000		2	2	1	2	1	2	2	2	2	2	14.8		3	2	2	2	2	2	2	2	2	2	1	0	3	6	2	1	3	3	1	1	2
2	2	46	2	1	1	84000		2	2	1	2	1	2	2	2	2	2	5.6	7.2	3	2	2	2	2	2	2	2	2	2	1	0	3	7	3	1	3	2	2	2	2
2	2	70	2	3	1	84000		2	1	2	2	2	2	2	2	2	2	6.91	1	3	2	2	2	2	2	2	2	2	2	1	0	3	12	1	7	2	4	1	2	2
2	2	30	2	6	1	84000		2	2	1	2	1	2	2	2	2	2	5.01		3	2	2	2	2	2	2	2	2	2	1	0	3	6	3	6	2	2	2	2	2
2	2	44	2	2	1	84000		2	2	1	2	1	2	2	2	4	2	5.3	6.6	3	2	2	2	2	2	2	2	2	2	1	0	1	8	3	1	2	3	1	2	2
2	2	47	2	1	1	84000		2	2	1	2	1	2	2	2	4	2	5.7	6.2	2	2	2	2	2	2	1	2	2	1	1	0	1	9	1	1	10	3	2	1	1
2	2	45	2	7	1	84000		2	1	2	2	2	2	2	2	2	2	5.07	4.72	2	2	2	2	2	2	2	2	2	2	1	0	1	8	3	7	8	3	1	2	1
2	2	44	2	6	1	84000		2	1	2	2	2	2	2	2	2	2	5.7	6.1	2	2	2	2	2	2	2	2	2	2	1	0	1	12	2	3	4	3	2	2	2
2	2	58	2	5	1	84000		2	2	1	2	1	2	2	2	2	2	6	5.8	3	2	2	2	2	2	2	2	2	2	1	0	2	6	3	1	2	3	2	1	1
2	2	55	2	1	1	84000		2	2	1	2	1	2	2	2	2	2	5.32		3	2	2	2	2	2	2	2	2	2	1	0	3	6	4	6	2	2	2	2	2
2	2	46	2	4	1	84000		2	1	2	2	2	2	2	2	2	2	5	1	2	2	2	2	2	2	2	2	2	2	1	0	3	8	2	7	4	2	2	2	2
2	2	37	1	7	1	84000		2	1	2	2	2	2	2	2	2	2	4.1	4.34	2	2	2	2	2	1	2	2	1	2	1	0	1	7	2	1	2	2	2	2	2
2	2	48	2	1	1	84000		2	2	1	2	1	2	2	2	2	2	5.41		3	2	2	2	2	2	2	1	2	2	1	0	3	6	1	1	4	2	2	2	2
2	2	31	2	7	1	84000		2	1	2	2	2	2	2	2	2	2	4.49	4.55	3	2	2	2	2	2	2	2	2	2	1	0	1	8.5	3	7	11	1	2	2	2
2	2	60	2	5	1	84000		2	1	2	2	2	2	2	2	2	2	5.25	4.41	4	2	2	2	2	1	2	2	1	2	1	0	1	7	4	1	10	2	2	2	2
[truncated: 24,504 more rows]
