# Supplementary material for: Key influences on dysglycemia across Fujian’s urban-rural divide
Source: PLoS One. 2024 Jul 31;19(7):e0308073. doi: 10.1371/journal.pone.0308073 (PMC11290630; doi:10.1371/journal.pone.0308073)
Supplement: S3 File — (XLSX) [file pone.0308073.s003.xlsx]

## Sheet: Variable Assignment
	Table 1 Variable Assignment.
	Variable type	Variable name	Variable assignment
	Dependent variable	Dysglycemia	No Dysglycemia =0，Dysglycemia=1
	Demographic variable	Age	under 65 years old=0, 65 and older=1
		Body mass index	underweight=0 (BMI < 18.5 kg/m2), normal weight =1 (18.5 <= BMI < 24 kg/m2), overweight =2 (24 <= BMI < 28 kg/m2) and obese=3 (BMI >= 28 kg/m2).
		Residence	Rural area = 0, Urban area = 1
		Gender	Female = 0, Male = 1
		Education	Below primary school =0, Primary school =1, Junior high school =2, Junior college and above =3
		Annual income	Lower income=0 (under 20442 yuan ); Middle income=1(20442 <=income <= 50220); Higher income=2(over 50220 yuan)
		Marital status	Solitary = 0, Cohabitation = 1
	Social security variable	Medical insurance	None = 0, Yes = 1
	Lifestyle variable	Daily sleep duration	t < 6 h/d = 0，6 h/d<= t < 8 h/d = 1，t >= 8 h/d = 2
		Sleep quality	Bad = 0, Average = 1, Good = 2
		Sedentary behavior	None = 0, Yes = 1
		PA	Low PA = 0, Moderate PA = 1, High PA = 2
		Alcohol consumption frequency	No drinking = 0, Less than once a month = 1, More than once a month = 2
	Physiological health variable	Chronic disease	None = 0, Yes = 1
		Hypertension	None = 0, Yes = 1
		Self-rated health	Bad = 0, Average = 1, Good = 2
		Dyslipidemia	None = 0, Yes = 1
		Central obesity	None = 0, Yes = 1

## Sheet: Descriptive statistics
	Table 2 Descriptive statistics
	Variable	Classification	Rural (N =18359)	Urban (N=7798)	Total (N = 26157)
	Hyperglycemia	None	11792 (64.2)	5141 (65.9)	16933 (64.7)
		Yes	6567 (35.8)	2657 (34.1)	9224 (35.3)
	Age	Under 65	13888 (75.6)	6071 (77.9)	19959 (76.3)
		65 and older	4471 (24.4)	1727 (22.1)	6198 (23.7)
	Body mass index	Underweight	793 (4.3)	352 (4.5)	1145 (4.4)
		Normal weight	10123 (55.1)	3855 (49.4)	13978 (53.4)
		Overweight	5792 (31.5)	2741 (35.2)	8533 (32.6)
		Obese	1651 (9.0)	850 (10.9)	2501 (9.6)
	Gender	Female	10111 (55.1)	4321 (55.4)	14432 (55.2)
		Male	8248 (44.9)	3477 (44.6)	11725 (44.8)
	Education	Below primary school	8381 (45.7)	2745 (35.2)	11126 (42.5)
		Primary school	3185 (17.3)	1241 (15.9)	4426 (16.9)
		Junior high school	3965 (21.6)	1612 (20.7)	5577 (21.3)
		Junior college and above	2827 (15.4)	2200 (28.2)	5027 (19.2)
	Annual income	Lower income	10964 (59.7)	5208 (66.8)	16172 (61.8)
		Middle income	3404 (18.5)	1054 (13.5)	4458 (17.0)
		Higher income	3991 (21.7)	1536 (19.7)	5527 (21.1)
	Marital status	Solitary	2472 (13.5)	1157 (14.8)	3629 (13.9)
		Cohabitation	15887 (86.5)	6641 (85.2)	22528 (86.1)
	Medical insurance	None	69 (0.4)	45 (0.6)	114 (0.4)
		Yes	18290 (99.6)	7753 (99.4)	26043 (99.6)
	Daily sleep duration	Under 6h	2373 (12.9)	956 (12.3)	3329 (12.7)
		6h-8h	8008 (43.6)	3580 (45.9)	11588 (44.3)
		Over 8h	7978 (43.5)	3262 (41.8)	11240 (43.0)
	Sleep quality	Bad	2583 (14.1)	1116 (14.3)	3699 (14.1)
		Average	6108 (33.3)	2732 (35.0)	8840 (33.8)
		Good	9668 (52.7)	3950 (50.7)	13618 (52.1)
	Sedentary behavior	None	12975 (70.7)	5604 (71.9)	18579 (71.0)
		Yes	5384 (29.3)	2194 (28.1)	7578 (29.0)
	PA	Low PA	12336 (67.2)	5322 (68.2)	17658 (67.5)
		Moderate PA	3866 (21.1)	1821 (23.4)	5687 (21.7)
		High PA	2157 (11.7)	655 (8.4)	2812 (10.8)
	Alcohol consumption frequency	No drinking	11988 (65.3)	4699 (60.3)	16687 (63.8)
		Less than once a month	1493 (8.1)	832 (10.7)	2325 (8.9)
		More than once a month	4878 (26.6)	2267 (29.1)	7145 (27.3)
	Chronic disease	None	10505 (57.2)	4450 (57.1)	14955 (57.2)
		Yes	7854 (42.8)	3348 (42.9)	11202 (42.8)
	Self-rated health	Bad	1651 (9.0)	672 (8.6)	2323 (8.9)
		Average	8644 (47.1)	3448 (44.2)	12092 (46.2)
		Good	8064 (43.9)	3678 (47.2)	11742 (44.9)
	Hypertension	None	12907 (70.3)	5777 (74.1)	18684 (71.4)
		Yes	5452 (29.7)	2021 (25.9)	7473 (28.6)
	Dyslipidemia	None	10769 (58.7)	4970 (63.7)	15739 (60.2)
		Yes	7590 (41.3)	2828 (36.3)	10418 (39.8)
	Central obesity	None	13387 (72.9)	5067 (65.0)	18454 (70.6)
		Yes	4972 (27.1)	2731 (35.0)	7703 (29.4)

## Sheet: Univariate analysis of variable
	Table 3 Univariate analysis of variables.
	Variable	Classification	DG (rural%)	χ2	DG (urban%)	χ2
	Age	Under 65	4614(33.2)	161.022***	1912(31.5)	81.158***
		65 and older	1953(43.7)		745(43.1)
	Body mass index	Underweight	235(29.6)	211.252***	81(23.0)	178.020***
		Normal weight	3220(31.8)		1093(28.4)
		Overweight	2365(40.8)		1079(39.4)
		Obese	747(45.2)		404(47.5)
	Gender	Female	3673(36.3)	3.037*	1404(32.5)	11.353***
		Male	2894(35.1)		1253(36.0)
	Education	Below primary school	3429(40.9)	209.627***	1047(38.1)	74.295***
		Primary school	1050(33.0)		470(37.9)
		Junior high school	1321(27.1)		541(33.6)
		Junior college and above	767(35.8)		599(27.2)
	Annual income	Lower income	4068(37.1)	100.999***	1784(34.3)	1.777
		Middle income	1334(39.2)		370(35.1)
		Higher income	1165(29.2)		503(32.7)
	Marital status	Solitary	944(38.2)	7.268***	356(30.8)	6.601**
		Cohabitation	5623(35.4)		2301(34.6)
	Medical insurance	None	23(33.3)	0.179	12(26.7)	1.105
		Yes	6544(35.8)		2645(34.1)
	Daily sleep duration	Under 6h	966(40.7)	69.389***	364(38.1)	9.246**
		6h-8h	2613(32.6)		1176(32.8)
		Over 8h	2988(37.5)		1117(34.2)
	Sleep quality	Bad	1060(41.0)	43.351***	380(34.1)	0.012
		Average	2210(36.2)		933(34.2)
		Good	3297(34.1)		1344(34.0)
	Sedentary behavior	None	4606(35.5)	1.413	1858(33.2)	7.472***
		Yes	1961(36.4)		799(36.4)
	PA	Low PA	4406(35.7)	17.221***	1821(34.2)	8.946**
		Moderate PA	1461(37.8)		584(32.1)
		High PA	700(32.5)		252(38.5)
	Alcohol consumption frequency	No drinking	4303(35.9)	1.405	1608(34.2)	0.346
		Less than once a month	513(34.4)		276(33.2)
		More than once a month	1751(35.9)		773(34.1)
	Chronic disease	None	3462(33.0)	84.645***	1460(32.8)	7.370***
		Yes	3105(39.5)		1197(35.8)
	Self-rated health	Bad	697(42.2)	127.413***	241(35.9)	8.341**
		Average	3338(38.6)		1223(35.5)
		Good	2532(31.4)		1193(32.4)
	Hypertension	None	4056(31.4)	357.161***	1720(29.8)	183.444***
		Yes	2511(46.1)		937(46.4)
	Dyslipidemia	None	3257(30.2)	346.179***	1434(35.8)	166.220***
		Yes	3310(43.6)		1223(43.2)
	Central obesity	None	4484(33.5)	111.329***	1448(28.6)	194.535***
		Yes	2083(41.9)		1209(44.3)
	GD=Dysglycemia * Indicates P < 0.1, ** Indicates P < 0.05; *** Indicates P < 0.01;

## Sheet: LR-R 
				Table 4 Logistic regression results for hyperglycemia (rural).
				Variable	B	OR	95% CI
				Age
				Under 65
				65 and older	0.211372	1.235*	1.142-1.336
				Body mass index
				Underweight
				Normal weight	0.112034	1.119	0.951-1.316
				Overweight	0.412448	1.511*	1.273-1.792
				Obese	0.517503	1.678*	1.373-2.050
				Education
				Below primary school
				Primary school	-0.246476	0.782*	0.714-0.855
				Junior high school	-0.141904	0.868*	0.796-0.946
				Junior college and above	-0.267879	0.765*	0.680-0.848
				Annual income
				Lower income
				Middle income	0.115016	1.122*	1.033-1.219
				Higher income	-0.224088	0.799*	0.735-0.870
				Marital status
				Solitary
				Cohabitation	0.0178206	1.01798	0.926-1.119
				Daily sleep duration
				Under 6h
				6h-8h	-0.0892074	0.914656	0.821-1.019
				Over 8h	0.136074	1.146*	1.025-1.280
				Sleep quality
				Bad
				Average	-0.114032	0.892*	0.802-0.993
				Good	-0.11202	0.894*	0.801-0.997
				PA
				Low PA
				Moderate PA	0.0904263	1.095*	1.013-1.183
				High PA	-0.137596	0.871*	0.788-0.963
				Chronic disease
				None
				Yes	0.0593082	1.0611	0.991-1.136
				Self-rated health
				Bad
				Average	-0.00504836	0.994964	0.889-1.114
				Good	-0.121072	0.88597	0.784-1.001
				Hypertension
				None
				Yes	0.423968	1.528*	1.426-1.638
				Dyslipidemia
				None
				Yes	0.441495	1.555*	1.458-1.659
				Central obesity
				None
				Yes	-0.0353927	0.965226	0.886-1.051
				* Indicates P < 0.05; The gray section: Protective factor;The blue section risk factors

## Sheet: LR-U 
				Table 5 Logistic regression results for hyperglycemia (urban).
				Variable	B	OR	95% CI
				Age
				Under 65
				65 and older	0.316377	1.372*	1.211-1.555
				Gender
				Female
				Male	0.126321	1.135*	1.024-1.258
				Body mass index
				Underweight
				Normal weight	0.17775	1.19453	0.917-1.556
				Overweight	0.396162	1.486*	1.127-1.960
				Obese	0.587967	1.800*	1.322-2.453
				Education
				Below primary school
				Primary school	0.0622946	1.06428	0.919-1.232
				Junior high school	-0.0775608	0.925371	0.802-1.067
				Junior college and above	-0.20426	0.815*	0.708-0.939
				Marital status
				Solitary
				Cohabitation	0.166947	1.182*	1.022-1.366
				Daily sleep duration
				Under 6h
				6h-8h	-0.106555	0.898926	0.769-1.051
				Over 8h	0.0017862	1.00179	0.854-1.175
				PA
				Low PA
				Moderate PA	-0.0403885	0.960416	0.853-1.081
				High PA	0.130215	1.13907	0.958-1.354
				Chronic disease
				None
				Yes	-0.0592077	0.942511	0.848-1.048
				Sedentary behavior
				None
				Yes	0.0675111	1.06984	0.961-1.192
				Self-rated health
				Bad
				Average	0.113771	1.1205	0.934-1.345
				Good	0.0648576	1.06701	0.884-1.288
				Hypertension
				None
				Yes	0.415596	1.515*	1.353-1.697
				Dyslipidemia
				None
				Yes	0.450845	1.570*	1.419-1.736
				Central obesity
				None
				Yes	0.300717	1.351*	1.192-1.530
				* Indicates P < 0.05; The gray section: Protective factor;The blue section risk factors

## Sheet: LR FOR ALL
	Table 4 Logistic regression results for hyperglycemia (rural).							Table 5 Logistic regression results for hyperglycemia (urban).
	Variable	Variable	B	SE	OR	95% CI		Variable	Classification	B	SE	OR	95% CI
	Age	Under 65						Age	Under 65
		65 and older	0.211372	0.0400327	1.235*	1.142-1.336			65 and older	0.316377	0.0639451	1.372*	1.211-1.555
	Body mass index	Underweight						Gender	Female
		Normal weight	0.112034	0.082864	1.119	0.951-1.316			Male	0.126321	0.05256	1.135*	1.024-1.258
		Overweight	0.412448	0.0872111	1.511*	1.273-1.792		Body mass index	Underweight
		Obese	0.517503	0.102237	1.678*	1.373-2.050			Normal weight	0.17775	0.134943	1.19453	0.917-1.556
	Education	Below primary school							Overweight	0.396162	0.141223	1.486*	1.127-1.960
		Primary school	-0.246476	0.0458216	0.782*	0.714-0.855			Obese	0.587967	0.15773	1.800*	1.322-2.453
		Junior high school	-0.141904	0.0440647	0.868*	0.796-0.946		Education	Below primary school
		Junior college and above	-0.267879	0.0527133	0.765*	0.680-0.848			Primary school	0.0622946	0.0747311	1.06428	0.919-1.232
	Annual income	Lower income							Junior high school	-0.0775608	0.0728947	0.925371	0.802-1.067
		Middle income	0.115016	0.0422454	1.122*	1.033-1.219			Junior college and above	-0.20426	0.0720112	0.815*	0.708-0.939
		Higher income	-0.224088	0.0430259	0.799*	0.735-0.870		Marital status	Solitary
	Marital status	Solitary							Cohabitation	0.166947	0.0740946	1.182*	1.022-1.366
		Cohabitation	0.0178206	0.0480851	1.01798	0.926-1.119		Daily sleep duration	Under 6h
	Daily sleep duration	Under 6h							6h-8h	-0.106555	0.0796569	0.898926	0.769-1.051
		6h-8h	-0.0892074	0.0549213	0.914656	0.821-1.019			Over 8h	0.0017862	0.0811581	1.00179	0.854-1.175
		Over 8h	0.136074	0.0566295	1.146*	1.025-1.280		PA	Low PA
	Sleep quality	Bad							Moderate PA	-0.0403885	0.0602561	0.960416	0.853-1.081
		Average	-0.114032	0.0544297	0.892*	0.802-0.993			High PA	0.130215	0.0883491	1.13907	0.958-1.354
		Good	-0.11202	0.0558398	0.894*	0.801-0.997		Chronic disease	None
	PA	Low PA							Yes	-0.0592077	0.0540751	0.942511	0.848-1.048
		Moderate PA	0.0904263	0.0394868	1.095*	1.013-1.183		Sedentary behavior	None
		High PA	-0.137596	0.0512091	0.871*	0.788-0.963			Yes	0.0675111	0.0549639	1.06984	0.961-1.192
	Chronic disease	None						Self-rated health	Bad
		Yes	0.0593082	0.0346876	1.0611	0.991-1.136			Average	0.113771	0.0930254	1.1205	0.934-1.345
	Self-rated health	Bad							Good	0.0648576	0.0960896	1.06701	0.884-1.288
		Average	-0.00504836	0.0576454	0.994964	0.889-1.114		Hypertension	None
		Good	-0.121072	0.0624585	0.88597	0.784-1.001			Yes	0.415596	0.0578162	1.515*	1.353-1.697
	Hypertension	None						Dyslipidemia	None
		Yes	0.423968	0.0353363	1.528*	1.426-1.638			Yes	0.450845	0.0513987	1.570*	1.419-1.736
	Dyslipidemia	None						Central obesity	None
		Yes	0.441495	0.0330387	1.555*	1.458-1.659			Yes	0.300717	0.0636928	1.351*	1.192-1.530
	Central obesity	None						* Indicates P < 0.05; The gray section: Protective factor;The blue section risk factors
		Yes	-0.0353927	0.0434473	0.965226	0.886-1.051
	* Indicates P < 0.05; The gray section: Protective factor;The blue section risk factors
